# Supplementary material for: Selfish mutations dysregulating RAS-MAPK signaling are pervasive in aged human testes
Source: Genome Res. 2018 Dec;28(12):1779–90. doi: 10.1101/gr.239186.118 (PMC6280762; doi:10.1101/gr.239186.118)
Supplement: Supplemental Material [file supp_gr.239186.118_Supplemental_Custom_pipeline.zip]

Archive with 11 entries (9 files):
- raindance-master/
- raindance-master/call.R
- raindance-master/LICENSE
- raindance-master/parse_primer.py
- raindance-master/parse_primer_cfg.py
- raindance-master/README.org
- raindance-master/meta/
- raindance-master/meta/amplicons.csv
- raindance-master/meta/fastq.index
- raindance-master/meta/samplelist
- raindance-master/meta/sample_seq.csv
