# Supplementary material for: Selfish mutations dysregulating RAS-MAPK signaling are pervasive in aged human testes
Source: Genome Res. 2018 Dec;28(12):1779–90. doi: 10.1101/gr.239186.118 (PMC6280762; doi:10.1101/gr.239186.118)
Supplement: Supplemental Material [file supp_gr.239186.118_Supplemental_Custom_pipeline.zip › raindance-master/call.R]

library(fpc)
library(reshape2)
library(gridExtra)
library(ggplot2)
library(gplots)
library(GMD)
library(plyr)

#####################
# when run in batch
#####################
options(echo=TRUE) # if you want see commands in output file
args <- commandArgs(trailingOnly = TRUE)
print(args)
ampkey <- args[1] # e.g. "50:FGFR2_5:chr10:123279598-123279714"
wkdir <- args[2] # e.g. /path_to_my_working_dir/50:FGFR2_5:chr10:123279598-123279714/
sample.anno <- read.csv("meta/sample_seq.csv", head=TRUE)
rm(args)

######################
## Load data
######################

setwd(wkdir)
if (!file.exists(wkdir)){
    warning("Directory doesn't exist, amp proobably failed")
    quit()
}

ampfile <- paste(ampkey, ".csv",sep="")
if (!file.exists(ampfile)){
    warning("Amplicon csv doesn't exist, amp proobably failed")
    quit()
}

data <- read.csv(ampfile, head=TRUE, colClasses=c("character",  "character", "numeric", "character",  rep("numeric", 288*4)))

# get annotation, match it with samples read from data
seqsamplelist <- colnames(data)[-c(1,2,3,4)][seq(1,1440,5)]
samples <- sapply(1:length(seqsamplelist), function(i){paste(strsplit(seqsamplelist[i], "_")[[1]][1:3], collapse="_")})

allsamples <- sample.anno[match(samples, sample.anno$seqsample),]

ref <- data[,4]
pos <- data[,3]
chrm <- unique(data[,2])
n.sample <- nrow(allsamples)
n.meta <- 4 # meta columns
n.site<-nrow(data)

libcol <- allsamples$Lib
indcol <- allsamples$individual
allind <- unique(indcol)
n.ind <- length(allind)
bccol <- allsamples$BCNumber

# store index for the highest and second highest allele
consensus.o <- array(0, c(n.site, 2))
ncr <- array(0, n.site,)
highestsecond <- array(0, n.site)
ncc.sample <- array(0, c(n.site, n.sample))
ncr.sample <- array(0, c(n.site, n.sample))

# separate counts for ATGC
allele.sample <- array(0, c(n.site, n.sample, 4))
allele.sample.c <- array(0, c(n.site, n.sample, 4))

a.let<-c("A", "C", "G", "T");
snp.thresh<-0.1;
n.snps <-  0
snp.sites <- c()
site.qual <- array(0,c(n.site,n.sample))

for (s in 1:n.site) {
    sub <- data[s, c(-1,-2,-3,-4)]
    d.s <- array(as.numeric(data[s, 5:ncol(data)]), c(5, n.sample))
    site.qual[s, ] <- d.s[5,]
    d.s <- d.s[1:4,]
    ts<-apply(d.s, 2, sum, na.rm=T); # sum across rows to get total counts for each sample
                                        # we found one sample that has got its ref count set to 0, use average for now
                                        # to be removed
    ts[which(ts<1000)] = mean(ts)
    o <- apply(d.s,2,function(x){order(x, decreasing=T)})
    fs <- aaply(d.s, 1, "/", ts) # get allele frequency
    l.highest <- round(mean(o[1,]))
    l.second <- round(mean(o[2,]))
    l.highchunk <- which.max(sapply(1:dim(o)[2], function(x){fs[o[2,x],x]}))
                                        # the most elevated allele
    if (mean(fs[l.second,])> snp.thresh){
        consensus.o[s, 2]<- l.highest;
    }
    ncc.sample[s,] <-  apply(d.s[c(-l.highest),],2, sum)
    ncr.sample[s,] <-  apply(fs[c(-l.highest),],2, sum)
    # store counts for each base separately, set ref = 0
    allele.sample[s,,] = t(fs)
    allele.sample.c[s,,] = t(d.s)
    allele.sample[s,, which(a.let == ref[s])] = 0
    allele.sample.c[s,, which(a.let == ref[s])] = 0
    if (consensus.o[s,2]==0) {
        count.consen = signif(100*mean(apply(fs[-l.highest,],2,sum)), 3)
        cat("\nSite ", s, " | Hom ", a.let[l.highest], "\t| AverageNonConRead = ", count.consen ,  "%", sep="");
        ncr[s]<-median(apply(fs[-l.highest,],2,sum));
    } else { # if it's a het
        count.het.combined = signif(100*mean(apply(fs[c(-l.highest, -l.second),],2,sum)), 3)
        cat("\nSite ", s, " | Het ", a.let[l.highest], "\t| AverageNonConRead = ", count.het.combined,  "%", sep="");
        ncr[s]<-median(apply(fs[c(-l.highest, -l.second),],2,sum));
        n.snps<-n.snps+1;
        snp.sites <- c(snp.sites, s)
        # we ignore SNPs
        allele.sample[s,,] = 0
        allele.sample.c[s,,] = 0
    }
}


# pca then gaussian regression
removepc <- function(samplebysite, pc){
    fit <- princomp(samplebysite, cor=FALSE)
    gen.10pc <- fit$scores[,1:pc] %*% t(fit$loadings[,1:pc])
    sample.pc <- samplebysite-gen.10pc
    sample.pc
}

# enforce upper limit. heatmap.3 doesn't have an upper limit for value range
forceRange <- function(dataset, maxv = 0.003){
    dataset[which(dataset > maxv)] = maxv
    dataset
}

# regress out known covariates
glmres <- function (samplebysite){
    res <- array(0, dim=dim(samplebysite))
    for(i in 1:(dim(samplebysite)[2])){
        qual <- site.qual[i,]
        qual[which(is.na(qual))] <- median(qual, na.rm=TRUE)
        qual[!is.finite(qual)] <- median(qual[which(is.finite(qual) & !is.na(qual))])
        glmfit <- glm(samplebysite[,i] ~ qual + allsamples$"Flow.cell" + allsamples$Lib + allsamples$individual, family=gaussian())
        res[,i] <- residuals(glmfit)
    }
    res
    ## gs <- sapply(1:dim(samplebysite)[2], function(i){
    ##     glmfit <- glm(samplebysite[,i] ~ site.qual[i,] + allsamples$"Flow.cell" + allsamples$Lib + allsamples$individual, family=gaussian())
    ##     residuals(glmfit)
    ## })
}

# variance stablizer by taking the sd of the values below the median
vstb <- function(x){
    sqrt(mean((x[which(x<median(x))]-median(x))^2))
}


# remove median of each lane
laneKnn <- function(samplebysite){
    res <- array(0, dim=dim(samplebysite))
    n.site <- dim(samplebysite)[2]
    lanes <- unique(allsamples$Illumina.lane)
    for(i in 1:n.site){
        lnmed <- c()
        lnsd <- c()
        for(l in lanes){
            li <- which(allsamples$Illumina.lane == l)
            lnmed <- c(lnmed, median(samplebysite[li,i]))
            lnsd <- c(lnsd, vstb(samplebysite[li,i]))
        }
        lnsdscaled <- lnsd/mean(lnsd)
        for(ll in 1:length(lanes)){
            li <- which(allsamples$Illumina.lane == lanes[ll])
            res[li,i] <- (samplebysite[li,i] - lnmed[ll])
        }
    }
     res
}

# normalise by inter-quantile-range
interqt <- function(samplebysite){
    x <- samplebysite
    q1<-apply(x, 2, quantile, 0.25)
    q2<-apply(x, 2, quantile, 0.75)
    zz <- x
    for (i in 1:ncol(x)) zz[,i]<-x[,i]/(q2[i]-q1[i])
    zz
}

# priori. if the max count at a site is below 10 we don't believe it's mutation
ptest_sitebg <- function(samplebysite, allelei, mincount=10){
    ## sd0 <- sd(x, na.rm=T)
    ## mu0 <- median(x, na.rm=T)
    mut.pvl <- array(0, c(n.sample, n.site))
    for(s in 1:n.site){
        if(max(allele.sample.c[s,, allelei], rm.na=TRUE)<mincount){
            mut.pvl[,s] = 1
            next
        }
        refi <- which(a.let == ref[s])
        if(a.let[allelei] == ref[s]){
            mut.pvl[,s] = 1
        }else{
            q1 <- quantile(samplebysite[,s], probs=0.25)
            q3 <- quantile(samplebysite[,s], probs=0.75)
            mu0 <- median(samplebysite[,s])
            sd0 <- q3 - q1
            mut.pvl[,s] <- pnorm(samplebysite[,s], mean=mu0, sd=sd0, lower.tail=FALSE)
            #mut.pvl[,s] <- pnorm(samplebysite[,s], lower.tail=FALSE)
        }
    }
    mut.pvl
}


call_list <- function(pvl, allelei, mincount=10, bonf=TRUE){
    gg.mx <- cbind(melt(pvl), a.let[allelei])
    colnames(gg.mx) <- c("Sample", "Site", "P", "Allele")
    gg.mx$Exp <- rank(gg.mx$P)/(dim(gg.mx)[1]+1)
    gg.mx$bonf <- p.adjust(gg.mx$P, method = "bonferroni")
    gg.mx$fdr <- p.adjust(gg.mx$P, method = "fdr")
    if(bonf){
        threshold <- which(gg.mx$bonf < 0.01) # bonf at 1%
    }else{
        threshold <- which(gg.mx$fdr <0.01) # fdr at 1%
    }
    res <- gg.mx[threshold, ]
    if(dim(res)[1] == 0){
        return(NULL)
    }
    res$SamName <- allsamples$seqsample[res[,"Sample"]]
    res$Chrm <- chrm
    res$Pos <- pos[res[,"Site"]]
    res$Rate <- sapply(1:nrow(res), function(i){allele.sample[res[i,"Site"],res[i,"Sample"], allelei]})
    res$Count <- sapply(1:nrow(res), function(i){allele.sample.c[res[i,"Site"],res[i,"Sample"], allelei]})
    res$Ref <- ref[res$Site]
    res <- res[which(res$Count>mincount), ]
    if(dim(res)[1] == 0){
        return(NULL)
    }else{
        return(res)
    }
    res$NCC <- sapply(1:nrow(res), function(i){ncc.sample[res[i,"Site"],res[i,"Sample"]]})
    res$NCR <- sapply(1:nrow(res), function(i){ncr.sample[res[i,"Site"],res[i,"Sample"]]})
    if(dim(res)[1] == 0){
        return(NULL)
    }else{
        return(res)
    }
}

pval_plots <- function(allp){
    gg.mx <- c()
    for(a in 1:4){
        gg.mx <- rbind(gg.mx, cbind(melt(allp[,,a]), a.let[a]))
    }
    colnames(gg.mx) <- c("Sample", "Site", "P", "Allele")
    gg.mx$Exp <- rank(gg.mx$P)/(dim(gg.mx)[1]+1)
    gg.mx$P[which(gg.mx$P==0)] <- 1E-290 # ones with 0 pvalues
    gg.mx$pos <- pos[gg.mx$Site]
    g1 <- ggplot(gg.mx, aes(x=pos, y=-log10(P), colour=Allele)) +
        geom_point()  + ggtitle(ampkey) + xlab("Position")
    sigi <- which(gg.mx$P < 0.01/(dim(gg.mx)[1])*3) # three different types of mut
    g2 <- ggplot(gg.mx, aes(x=-log10(Exp), y=-log10(P), colour=Allele)) +
            geom_point() +
            ## annotate("text", x = -log10(gg.mx[sigi, "Exp"])+0.05, y = -log10(gg.mx[sigi,"P"]),
            ##          label = pos[gg.mx[sigi, "Site"]], size=3) +
                         geom_abline(intercept = 0, slope = 1, colour="green", size=1)
                             #geom_hline(aes(-log10(0.05/dim(gg.mx)[1]), colour="Bonf"))
    grid.arrange(g1, g2, ncol=2)
}

natoval <- function(x, val=0){
    x[is.na(x)] <- val
    return(x)
}

#heatmap.3(t(allele.sample[,,1]), dendrogram = "none", Rowv=FALSE, Colv=FALSE, main=paste(ampkey,"raw"))

allp <- array(0, dim=c(n.sample, n.site, 4))
lambda <- array(0, dim=c(n.site, 4))
q60 <- array(0, dim=c(n.site, 4))
q75 <- array(0, dim=c(n.site, 4))

hits <- c()

for(a in a.let){
    allelei <- which(a.let == a)
    mincount <- 10
    xglm <- glmres(t(allele.sample[,, allelei]))
    xknn <- laneKnn(xglm)
    x <- interqt(xknn)
    ld <- natoval(apply(x,2,median))
    qq60 <- natoval(apply(x,2,function(x){quantile(x, probs=0.6, na.rm=TRUE)/qnorm(0.6)}))
    qq75 <- natoval(apply(x,2,function(x){quantile(x, probs=0.75, na.rm=TRUE)/qnorm(0.75)}))
    lambda[,allelei] <- ld
    q60[,allelei] <- qq60
    q75[,allelei] <- qq75
    pvl <- ptest_sitebg(x, allelei, mincount)
    ## sig <- call_list(pvl, allelei, bonf=FALSE)
    ## if(!is.null(sig)){
    ##     hits <- rbind(hits, sig)
    ## }
    allp[,, allelei] <- pvl
}

# plot p vals
pdf("p.glm.knn.ln.itq.qtsd.pdf", width=12, height=6)
pval_plots(allp)
dev.off()

###################################################
## Output everything
###################################################
save.image(paste(ampkey,".Rdata",sep=""))

for(a in 1:4){
    meta <- data.frame(Chrm=chrm, Pos=pos, Ref=ref,
                       Alt=rep(a.let[a],length(ref)),
                       AvgQual = round(apply(site.qual,1,mean), 3),
                       AmpPos = seq(length(pos)),
                       AmpPosNeg = seq(from=length(pos), to=1),
                       Lambda=signif(lambda[,a], 3),
                       Q60=signif(q60[,a], 3),
                       Q75=signif(q75[,a], 3)
                       )
    count <- allele.sample.c[,,a]
    rate <-  allele.sample[,,a]
    colnames(rate) <- samples
    rc <- matrix(paste(round(t(-log10(allp[,,a])),5), count, round(rate,8), sep=";"),
                 nrow=nrow(rate), dimnames=dimnames(rate))
    write.csv(cbind(meta, rc), file = paste(ampkey,".",a.let[a],".csv",sep=""),
          row.names = FALSE, quote=FALSE)
}

colnames(ncc.sample) <- samples
write.csv(cbind(Pos=pos, ncc.sample), file = paste(ampkey,".ncc.csv",sep=""),
          row.names = FALSE, quote=FALSE)
colnames(ncr.sample) <- samples
write.csv(cbind(Pos=pos, ncr.sample), file = paste(ampkey,".ncr.csv",sep=""),
          row.names = FALSE, quote=FALSE)


###################################################
## heatmaps
###################################################

poslab <- rep("", length(pos))
poslab[seq(1,length(pos),10)] <- pos[seq(1,length(pos),10)]

lane_colors = rep(rep(c("darkorchid", "darkred"), each=16), 9)
fc_colors = rep(c("green","darkgreen"), each=144)

rlab=t(cbind(lane_colors, fc_colors))

rownames(rlab)=c("Lane","Flow Cell")

pdf("pileup.c.pdf", width=10, height=8)
main_title=""
par(cex.main=1)
heatmap.3(t(allele.sample[,,2]),
          Rowv = FALSE,
          Colv = FALSE,
          scale="none",
          dendrogram="none",
          margins=c(6,12),
          RowSideColors=rlab,
          symbreaks=FALSE, key=TRUE, symkey=FALSE,
          density.info="none", trace="none",
          main=main_title,
          labCol=poslab,
          ## labRow=seq(1,288),
          col=topo.colors(200),
          labRow=FALSE,
          cexRow=1,
          cexCol=0.8,
          RowSideColorsSize=2,
          KeyValueName="Count")
dev.off()


################################################
## coverage
################################################
cvg <- read.table("coverages.txt")
itarget <- read.table("target_index.txt")

postt <-  pos[itarget[,1]]
poslab <- rep("", length(postt))
poslab[seq(1,length(postt),10)] <- postt[seq(1,length(postt),10)]
lane_colors = rep(rep(c("darkorchid", "darkred"), each=16), 9)
fc_colors = rep(c("green","darkgreen"), each=144)
rlab=t(cbind(lane_colors, fc_colors))
rownames(rlab)=c("Lane","Flow Cell")


pdf("coverage.pdf", width=10, height=8)
main_title=""
par(cex.main=1)
heatmap.3(cvg[,itarget[,1]],
          Rowv = FALSE,
          Colv = FALSE,
          scale="none",
          dendrogram="none",
          margins=c(6,12),
          RowSideColors=rlab,
          symbreaks=FALSE, key=TRUE, symkey=FALSE,
          density.info="none", trace="none",
          main=main_title,
          labCol=poslab,
          ## labRow=seq(1,288),
          col=topo.colors(200),
          labRow=FALSE,
          cexRow=1,
          cexCol=0.8,
          RowSideColorsSize=2,
          KeyValueName="Count")
dev.off()


################################################
## Normalisation stepwise
################################################

allelei <- which(a.let == "C")
ori <- t(allele.sample[,, allelei])
xglm <- glmres(ori)
xknn <- laneKnn(xglm)

pdf("norm.ori.pdf", width=10, height=8)
main_title=""
par(cex.main=1)
heatmap.3(forceRange(ori),
          Rowv = FALSE,
          Colv = FALSE,
          scale="none",
          dendrogram="none",
          margins=c(6,12),
          RowSideColors=rlab,
          symbreaks=FALSE, key=TRUE, symkey=FALSE,
          density.info="none", trace="none",
          main=main_title,
          labCol=poslab,
          ## labRow=seq(1,288),
          col=topo.colors(200),
          labRow=FALSE,
          cexRow=1,
          cexCol=0.8,
          RowSideColorsSize=2,
          KeyValueName="Count")
dev.off()


pdf("norm.glm.pdf", width=10, height=8)
main_title=""
par(cex.main=1)
heatmap.3(forceRange(xglm),
          Rowv = FALSE,
          Colv = FALSE,
          scale="none",
          dendrogram="none",
          margins=c(6,12),
          RowSideColors=rlab,
          symbreaks=FALSE, key=TRUE, symkey=FALSE,
          density.info="none", trace="none",
          main=main_title,
          labCol=poslab,
          ## labRow=seq(1,288),
          col=topo.colors(200),
          labRow=FALSE,
          cexRow=1,
          cexCol=0.8,
          RowSideColorsSize=2,
          KeyValueName="Count")
dev.off()

pdf("norm.knn.pdf", width=10, height=8)
main_title=""
par(cex.main=1)
heatmap.3(forceRange(xknn),
          Rowv = FALSE,
          Colv = FALSE,
          scale="none",
          dendrogram="none",
          margins=c(6,12),
          RowSideColors=rlab,
          symbreaks=FALSE, key=TRUE, symkey=FALSE,
          density.info="none", trace="none",
          main=main_title,
          labCol=poslab,
          ## labRow=seq(1,288),
          col=topo.colors(200),
          labRow=FALSE,
          cexRow=1,
          cexCol=0.8,
          RowSideColorsSize=2,
          KeyValueName="Count")
dev.off()


################################################
## NCC
################################################

pdf("ncc.pdf", width=10, height=8)
main_title=""
par(cex.main=1)
heatmap.3(t(ncc.sample),
          Rowv = FALSE,
          Colv = FALSE,
          scale="none",
          dendrogram="none",
          margins=c(6,12),
          RowSideColors=rlab,
          symbreaks=FALSE, key=TRUE, symkey=FALSE,
          density.info="none", trace="none",
          main=main_title,
          labCol=poslab,
          ## labRow=seq(1,288),
          col=topo.colors(200),
          labRow=FALSE,
          cexRow=1,
          cexCol=0.8,
          RowSideColorsSize=2,
          KeyValueName="Count")
dev.off()

pdf("qual.mx.pdf", width=10, height=8)
main_title=""
par(cex.main=1)
heatmap.3(t(site.qual),
          Rowv = FALSE,
          Colv = FALSE,
          scale="none",
          dendrogram="none",
          margins=c(6,12),
          RowSideColors=rlab,
          symbreaks=FALSE, key=TRUE, symkey=FALSE,
          density.info="none", trace="none",
          main=main_title,
          labCol=poslab,
          ## labRow=seq(1,288),
          col=topo.colors(200),
          labRow=FALSE,
          cexRow=1,
          cexCol=0.8,
          RowSideColorsSize=2,
          KeyValueName="Phred Q")
dev.off()
