# Supplementary material for: Selfish mutations dysregulating RAS-MAPK signaling are pervasive in aged human testes
Source: Genome Res. 2018 Dec;28(12):1779–90. doi: 10.1101/gr.239186.118 (PMC6280762; doi:10.1101/gr.239186.118)
Supplement: Supplemental Material [file supp_gr.239186.118_Supplemental_Custom_pipeline.zip › raindance-master/meta/amplicons.csv]

Amplicon ID	Customer TargetID	GeneID	RefSeqID	Chr	Chr Start	Chr End	Design ID	RDTID	Redesign RDTID	Genome Build	bed File (target region only)	Duplicate	Contained Amplicon	Containing Amplicon	Design Code	MP count	Amplicon Length	Amplicon %GC	Amplicon Sequence with Primers	Amplicons per loci	Target covered 100%	Sense Start	Antisense Start	Target Start	Target End	Strand	sense_length	sense_Tm	sense_sequence	sense_primer_ID	antisense_length	antisense_Tm	antisense_sequence	antisense_primer_ID	isPCR results (amplicon+primer)	Sense Sequence Tailed Illumina	Antisense Sequence Tailed Illumina
1	mTOR	Null	Null	1	11,217,230	11,217,231	30-04698	rdt_30-04698_000019_t0	Null	hg19 dbSNP135	chr1 11217201 11217269	Null	Null	Null	Unique	1	110	56	CACACATGCCATCATTCTAGGAAGCTCACCATTCCCCCAAGGCCTCGAGGCAGCGCATGCGGCCCAGCATCAGCTCTGGGTCGTCCTTGTTGGTGTCCATTTTCTTGTCA	Single	Null	11,217,180	11,217,289	11,217,230	11,217,231	Null	21	58.0	CACACATGCCATCATTCTAGG	rdt_30-04698_000019_t0_L	20	56.4	TGACAAGAAAATGGACACCA	rdt_30-04698_000019_t0_R	chr1 11217180 11217289	CGCTCTTCCGATCTCTGCACACATGCCATCATTCTAGG	TGCTCTTCCGATCTGACTGACAAGAAAATGGACACCA
2	NRAS_3	4893	NM_002524	1	115,251,155	115,251,275	30-04688	rdt_30-04688_000258_t1	Null	hg19 dbSNP135	chr1 115251153 115251261	Null	Null	Null	Unique	1	153	42	CCAAGAAACCATATGCTCACCTTGTTACATCACCACACATGGCAATCCCATACAACCCTGAGTCCCATCATCACTGCTGTTGAGTTTTTTCATTCGGTACTGGCGTATTTCTCTTACCAGTGTGTAAAAAGCATCTTCAACACCCTATAAAAG	Tiled_1	Null	115,251,132	115,251,284	115,251,155	115,251,261	Null	21	58.2	CCAAGAAACCATATGCTCACC	rdt_30-04688_000258_t1_L	23	56.9	CTTTTATAGGGTGTTGAAGATGC	rdt_30-04688_000258_t1_R	chr1 115251132 115251284	CGCTCTTCCGATCTCTGCCAAGAAACCATATGCTCACC	TGCTCTTCCGATCTGACCTTTTATAGGGTGTTGAAGATGC
3	NRAS_3	4893	NM_002524	1	115,251,155	115,251,275	30-04688	rdt_30-04688_000258_t2	Null	hg19 dbSNP135	chr1 115251240 115251336	Null	Null	Null	Unique	1	140	35	TTCATTCGGTACTGGCGTATTTCTCTTACCAGTGTGTAAAAAGCATCTTCAACACCCTATAAAAGGAAAAAATGAAAAAAAATGAGAGAGCTAGCTCAACGGACACAATCCAAATTATAAGCTCTCTTGCATTTGTATCT	Tiled_2	Null	115,251,220	115,251,359	115,251,240	115,251,275	Null	20	58.0	TTCATTCGGTACTGGCGTAT	rdt_30-04688_000258_t2_L	23	57.0	AGATACAAATGCAAGAGAGCTTA	rdt_30-04688_000258_t2_R	chr1 115251220 115251359	CGCTCTTCCGATCTCTGTTCATTCGGTACTGGCGTAT	TGCTCTTCCGATCTGACAGATACAAATGCAAGAGAGCTTA
4	NRAS_2	4893	NM_002524	1	115,252,189	115,252,349	30-04688	rdt_30-04688_000257_t1	Null	hg19 dbSNP135	chr1 115252175 115252292	Null	Null	Null	Unique	1	159	45	CAAACTCTTGCACAAATGCTGAAAGCTGTACCATACCTGTCTGGTCTTGGCTGAGGTTTCAATGAATGGAATCCCGTAACTCTTGGCCAGTTCGTGGGCTTGTTTTGTATCAACTGTCCTTGTTGGCAAATCACACTTGTTTCCCACTAGCACCATAGG	Tiled_1	Null	115,252,154	115,252,312	115,252,189	115,252,292	Null	21	58.1	CAAACTCTTGCACAAATGCTG	rdt_30-04688_000257_t1_L	20	57.9	CCTATGGTGCTAGTGGGAAA	rdt_30-04688_000257_t1_R	chr1 115252154 115252312	CGCTCTTCCGATCTCTGCAAACTCTTGCACAAATGCTG	TGCTCTTCCGATCTGACCCTATGGTGCTAGTGGGAAA
5	NRAS_2	4893	NM_002524	1	115,252,189	115,252,349	30-04688	rdt_30-04688_000257_t2	Null	hg19 dbSNP135	chr1 115252240 115252384	Null	Null	Null	Unique	1	186	41	TGGAATCCCGTAACTCTTGGCCAGTTCGTGGGCTTGTTTTGTATCAACTGTCCTTGTTGGCAAATCACACTTGTTTCCCACTAGCACCATAGGTACATCATCCGAGTCTTTTACTCGCTTAATCTGCTCCCTAAAAACGGGAATATATTATCAGAACATAAGAAAAACAAGATTAggctgggtaca	Tiled_2	Null	115,252,220	115,252,405	115,252,240	115,252,349	Null	20	58.2	TGGAATCCCGTAACTCTTGG	rdt_30-04688_000257_t2_L	21	57.9	tgtacccagccTAATCTTGTT	rdt_30-04688_000257_t2_R	chr1 115252220 115252405	CGCTCTTCCGATCTCTGTGGAATCCCGTAACTCTTGG	TGCTCTTCCGATCTGACtgtacccagccTAATCTTGTT
6	NRAS_1	4893	NM_002524	1	115,256,420	115,256,599	30-04688	rdt_30-04688_000256_t1	Null	hg19 dbSNP135	chr1 115256368 115256505	Null	Null	Null	Unique	1	178	41	TGGTAACCTCATTTCCCCATAAAGATTCAGAACACAAAGATCATCCTTTCAGAGAAAATAATGCTCCTAGTACCTGTAGAGGTTAATATCCGCAAATGACTTGCTATTATTGATGGCAAATACACAGAGGAAGCCTTCGCCTGTCCTCATGTATTGGTCTCTCATGGCACTGTACTCT	Tiled_1	Null	115,256,348	115,256,525	115,256,420	115,256,505	Null	20	57.4	TGGTAACCTCATTTCCCCAT	rdt_30-04688_000256_t1_L	20	57.6	AGAGTACAGTGCCATGAGAG	rdt_30-04688_000256_t1_R	chr1 115256348 115256525	CGCTCTTCCGATCTCTGTGGTAACCTCATTTCCCCAT	TGCTCTTCCGATCTGACAGAGTACAGTGCCATGAGAG
7	NRAS_1	4893	NM_002524	1	115,256,420	115,256,599	30-04688	rdt_30-04688_000256_t2	Null	hg19 dbSNP135	chr1 115256484 115256561	Null	Null	Null	Unique	1	122	45	CAAATACACAGAGGAAGCCTTCGCCTGTCCTCATGTATTGGTCTCTCATGGCACTGTACTCTTCTTGTCCAGCTGTATCCAGTATGTCCAACAAACAGGTTTCACCATCTATAACCACTTGT	Tiled_2	Null	115,256,464	115,256,585	115,256,484	115,256,561	Null	20	56.3	CAAATACACAGAGGAAGCCT	rdt_30-04688_000256_t2_L	24	58.2	ACAAGTGGTTATAGATGGTGAAAC	rdt_30-04688_000256_t2_R	chr1 115256464 115256585	CGCTCTTCCGATCTCTGCAAATACACAGAGGAAGCCT	TGCTCTTCCGATCTGACACAAGTGGTTATAGATGGTGAAAC
8	NRAS_1	4893	NM_002524	1	115,256,420	115,256,599	30-04688	rdt_30-04688_000256_t3	Null	hg19 dbSNP135	chr1 115256519 115256614	Null	Null	Null	Unique	1	133	48	TATTGGTCTCTCATGGCACTGTACTCTTCTTGTCCAGCTGTATCCAGTATGTCCAACAAACAGGTTTCACCATCTATAACCACTTGTTTTCTGTAAGAATCCTGGGGGTGTGGAGGGTAAGGGGGCAGGGAGG	Tiled_3	Null	115,256,499	115,256,631	115,256,519	115,256,599	Null	20	57.2	TATTGGTCTCTCATGGCACT	rdt_30-04688_000256_t3_L	17	59.5	CCTCCCTGCCCCCTTAC	rdt_30-04688_000256_t3_R	chr1 115256499 115256631	CGCTCTTCCGATCTCTGTATTGGTCTCTCATGGCACT	TGCTCTTCCGATCTGACCCTCCCTGCCCCCTTAC
9	NRAS	4893	NM_002524	1	115,258,670	115,258,781	30-04688	rdt_30-04688_000255_t1	Null	hg19 dbSNP135	chr1 115258639 115258793	Null	Null	Null	Unique	1	195	50	ATCCGACAAGTGAGAGACAGGATCAGGTCAGCGGGCTACCACTGGGCCTCACCTCTATGGTGGGATCATATTCATCTACAAAGTGGTTCTGGATTAGCTGGATTGTCAGTGCGCTTTTCCCAACACCACCTGCTCCAACCACCACCAGTTTGTACTCAGTCATTTCACACCAGCAAGAACCTGTTGGAAACCAGT	Tiled_1	Null	115,258,619	115,258,813	115,258,670	115,258,781	Null	20	57.9	ATCCGACAAGTGAGAGACAG	rdt_30-04688_000255_t1_L	20	58.2	ACTGGTTTCCAACAGGTTCT	rdt_30-04688_000255_t1_R	chr1 115258619 115258813	CGCTCTTCCGATCTCTGATCCGACAAGTGAGAGACAG	TGCTCTTCCGATCTGACACTGGTTTCCAACAGGTTCT
10	NOTCH2_33	4853	NM_024408	1	120,454,165	120,459,327	30-04660	rdt_30-04660_000473_t39	Null	hg19 dbSNP135	chr1 120458034 120458168	Null	Null	Null	Unique	1	174	55	TAGGGCTGGTGGTCACATCTGACCAGTCAGAAGCAGAGTGGGGTGATGAACTTGACCACTGGTCAGGAGACTCTGGGGATGGTGTCAGGTAGGGATGCTCACCCTGGAGGTGACCACTGTGACTGGGTGTTCGCTCAGCAGCATTTGAGGAAGCATAACTGTGCTGTGAAGGGG	Tiled_39	Null	120,458,015	120,458,188	120,458,034	120,458,168	134	19	60.0	TAGGGCTGGTGGTCACATC	rdt_30-04660_000473_t39_L	20	58.8	CCCCTTCACAGCACAGTTAT	rdt_30-04660_000473_t39_R	chr1 120458015 120458188	CGCTCTTCCGATCTCTGTAGGGCTGGTGGTCACATC	TGCTCTTCCGATCTGACCCCCTTCACAGCACAGTTAT
11	NOTCH2_33	4853	NM_024408	1	120,454,165	120,459,327	30-04660	rdt_30-04660_000473_t40	Null	hg19 dbSNP135	chr1 120458148 120458307	Null	Null	Null	Unique	1	199	56	ACTGTGACTGGGTGTTCGCTCAGCAGCATTTGAGGAAGCATAACTGTGCTGTGAAGGGGGTGTGGGGTACTTGCCCACAGAGGCTGGGAAAGGATGATAGGCTGGGAGAATGGTCTGAGCTACCTGCCCGTCCTGCTGGGGCATCATGGCAGTGGGGAAAGCCACACTGGGCAAACGGGCCATTTCTGGAATCTGGTAC	Tiled_40	Null	120,458,130	120,458,328	120,458,148	120,458,307	159	18	58.1	ACTGTGACTGGGTGTTCG	rdt_30-04660_000473_t40_L	21	57.9	GTACCAGATTCCAGAAATGGC	rdt_30-04660_000473_t40_R	chr1 120458130 120458328	CGCTCTTCCGATCTCTGACTGTGACTGGGTGTTCG	TGCTCTTCCGATCTGACGTACCAGATTCCAGAAATGGC
12	NOTCH2_33	4853	NM_024408	1	120,454,165	120,459,327	30-04660	rdt_30-04660_000473_t41	Null	hg19 dbSNP135	chr1 120458253 120458410	Null	Null	Null	Unique	1	198	62	GGGAGAATGGTCTGAGCTACCTGCCCGTCCTGCTGGGGCATCATGGCAGTGGGGAAAGCCACACTGGGCAAACGGGCCATTTCTGGAATCTGGTACATGGTGGGCAGGGGGCCCGCAACAGCTGGAGGGCAGGTGGACTGAGGCTGGGGAGCCCCCGCTGGTTGGGCAATACTGCCTTTAGGGATGAGCTGGAAAGTC	Tiled_41	Null	120,458,233	120,458,430	120,458,253	120,458,410	157	20	58.4	GGGAGAATGGTCTGAGCTAC	rdt_30-04660_000473_t41_L	20	57.6	GACTTTCCAGCTCATCCCTA	rdt_30-04660_000473_t41_R	chr1 120458233 120458430	CGCTCTTCCGATCTCTGGGGAGAATGGTCTGAGCTAC	TGCTCTTCCGATCTGACGACTTTCCAGCTCATCCCTA
13	NOTCH2_33	4853	NM_024408	1	120,454,165	120,459,327	30-04660	rdt_30-04660_000473_t42	Null	hg19 dbSNP135	chr1 120458337 120458493	Null	Null	Null	Unique	1	195	63	GGAATCTGGTACATGGTGGGCAGGGGGCCCGCAACAGCTGGAGGGCAGGTGGACTGAGGCTGGGGAGCCCCCGCTGGTTGGGCAATACTGCCTTTAGGGATGAGCTGGAAAGTCACAATGGGGGGCAAGGGCTCCCGAGGGGTGGTTATGTGCTTCCCTTCAGGTGGCCTGCTCTGGGGAGCTATGCCAGGATGG	Tiled_42	Null	120,458,317	120,458,511	120,458,337	120,458,493	156	20	58.9	GGAATCTGGTACATGGTGGG	rdt_30-04660_000473_t42_L	18	58.1	CCATCCTGGCATAGCTCC	rdt_30-04660_000473_t42_R	chr1 120458317 120458511	CGCTCTTCCGATCTCTGGGAATCTGGTACATGGTGGG	TGCTCTTCCGATCTGACCCATCCTGGCATAGCTCC
14	NOTCH2_33	4853	NM_024408	1	120,454,165	120,459,327	30-04660	rdt_30-04660_000473_t43	Null	hg19 dbSNP135	chr1 120458438 120458580	Null	Null	Null	Unique	1	183	57	GAGCTGGAAAGTCACAATGGGGGGCAAGGGCTCCCGAGGGGTGGTTATGTGCTTCCCTTCAGGTGGCCTGCTCTGGGGAGCTATGCCAGGATGGGTGCCCTCAGCTGGAGCCAGGACCATACCAAACATCTCATTGTACTGGGTCTCATTCACCTCCATGCGGTTCATCCAATCTGCTGGGAC	Tiled_43	Null	120,458,418	120,458,600	120,458,438	120,458,580	142	20	58.0	GAGCTGGAAAGTCACAATGG	rdt_30-04660_000473_t43_L	20	58.8	GTCCCAGCAGATTGGATGAA	rdt_30-04660_000473_t43_R	chr1 120458418 120458600	CGCTCTTCCGATCTCTGGAGCTGGAAAGTCACAATGG	TGCTCTTCCGATCTGACGTCCCAGCAGATTGGATGAA
15	NOTCH2_33	4853	NM_024408	1	120,454,165	120,459,327	30-04660	rdt_30-04660_000473_t44	Null	hg19 dbSNP135	chr1 120458512 120458667	Null	Null	Null	Unique	1	194	55	GGAGCTATGCCAGGATGGGTGCCCTCAGCTGGAGCCAGGACCATACCAAACATCTCATTGTACTGGGTCTCATTCACCTCCATGCGGTTCATCCAATCTGCTGGGACTGGGACTGGATGGAGCCTACTCAAGCTTCCAGCACTGCCACTGCCTGGAGACACAATGTGGTGGTGGGATAGCAACTGGCTCACTGA	Tiled_44	Null	120,458,494	120,458,687	120,458,512	120,458,667	155	18	58.1	GGAGCTATGCCAGGATGG	rdt_30-04660_000473_t44_L	20	58.6	TCAGTGAGCCAGTTGCTATC	rdt_30-04660_000473_t44_R	chr1 120458494 120458687	CGCTCTTCCGATCTCTGGGAGCTATGCCAGGATGG	TGCTCTTCCGATCTGACTCAGTGAGCCAGTTGCTATC
16	NOTCH2_33	4853	NM_024408	1	120,454,165	120,459,327	30-04660	rdt_30-04660_000473_t45	Null	hg19 dbSNP135	chr1 120458665 120458807	Null	Null	Null	Unique	1	181	55	TGGAGACACAATGTGGTGGTGGGATAGCAACTGGCTCACTGAGGGAAGCACAGTGCTGGCCCCATGTGCCAAAGGCTGCATTTCATGAAGGTTAGAAAAAGATAGTGCATGCTGGGCATGGACTGGGGCAGGAGGGGCGGCAGTGGCCAACATAGGGTTGGGTGAGGCCTGTAAGATCCCA	Tiled_45	Null	120,458,646	120,458,826	120,458,665	120,458,807	142	19	58.5	TGGAGACACAATGTGGTGG	rdt_30-04660_000473_t45_L	19	58.6	TGGGATCTTACAGGCCTCA	rdt_30-04660_000473_t45_R	chr1 120458646 120458826	CGCTCTTCCGATCTCTGTGGAGACACAATGTGGTGG	TGCTCTTCCGATCTGACTGGGATCTTACAGGCCTCA
17	NOTCH2_33	4853	NM_024408	1	120,454,165	120,459,327	30-04660	rdt_30-04660_000473_t46	Null	hg19 dbSNP135	chr1 120458764 120458925	Null	Null	Null	Unique	1	200	52	GATAGTGCATGCTGGGCATGGACTGGGGCAGGAGGGGCGGCAGTGGCCAACATAGGGTTGGGTGAGGCCTGTAAGATCCCAGGGGATGTAATCATTGGAGAGGATGTGGTGTCGGAAACATACGTGTGAGGAGATTCTAGGGAATCAACAGGGGATAAAGTTACTGAACTCTCAGACAGTTGGACCTTCTCACTCAGAGA	Tiled_46	Null	120,458,746	120,458,945	120,458,764	120,458,925	161	18	58.7	GATAGTGCATGCTGGGCA	rdt_30-04660_000473_t46_L	20	58.3	TCTCTGAGTGAGAAGGTCCA	rdt_30-04660_000473_t46_R	chr1 120458746 120458945	CGCTCTTCCGATCTCTGGATAGTGCATGCTGGGCA	TGCTCTTCCGATCTGACTCTCTGAGTGAGAAGGTCCA
18	NOTCH2_33	4853	NM_024408	1	120,454,165	120,459,327	30-04660	rdt_30-04660_000473_t47	Null	hg19 dbSNP135	chr1 120458861 120459004	Null	Null	Null	Unique	1	181	49	GAGAGGATGTGGTGTCGGAAACATACGTGTGAGGAGATTCTAGGGAATCAACAGGGGATAAAGTTACTGAACTCTCAGACAGTTGGACCTTCTCACTCAGAGACTTCTTCCTCCTACTACCCTTGGCATCCTTTGCCTCCTTGGCAAGGTTAGGGAGGCTAGTAGGCATGGTACTCTTGGC	Tiled_47	Null	120,458,843	120,459,023	120,458,861	120,459,004	143	18	58.0	GAGAGGATGTGGTGTCGG	rdt_30-04660_000473_t47_L	19	57.8	GCCAAGAGTACCATGCCTA	rdt_30-04660_000473_t47_R	chr1 120458843 120459023	CGCTCTTCCGATCTCTGGAGAGGATGTGGTGTCGG	TGCTCTTCCGATCTGACGCCAAGAGTACCATGCCTA
19	NOTCH2_7	4853	NM_024408_NM_001200001	1	120,510,045	120,510,254	30-04660	rdt_30-04660_000447_t1	Null	hg19 dbSNP135	chr1 120510025 120510148	Null	Null	Null	Unique	1	164	50	TTCAGAACAGTCCCTCCTCTCTAGACCCAACATGCTGATGGGCCCATTTACCTGGCATGCACAGACATGTGAAGCCTCCAATCTTATCCAGACAGGTAGCATCATTCTGGCAGGGGTCTGAATGGCACTCATTGATGTCCATCTCACAACGAGGTCCTGCATAA	Tiled_1	Null	120,510,005	120,510,168	120,510,045	120,510,148	103	20	58.6	TTCAGAACAGTCCCTCCTCT	rdt_30-04660_000447_t1_L	20	59.2	TTATGCAGGACCTCGTTGTG	rdt_30-04660_000447_t1_R	chr1 120510005 120510168	CGCTCTTCCGATCTCTGTTCAGAACAGTCCCTCCTCT	TGCTCTTCCGATCTGACTTATGCAGGACCTCGTTGTG
20	NOTCH2_7	4853	NM_024408_NM_001200001	1	120,510,045	120,510,254	30-04660	rdt_30-04660_000447_t2	Null	hg19 dbSNP135	chr1 120510141 120510276	Null	Null	Null	Unique	1	177	46	GTCTGAATGGCACTCATTGATGTCCATCTCACAACGAGGTCCTGCATAACCCTTCAGACACTCACAGTGGAAGGCGCCATCCGTGTTCACACATTTTCCTGCATGCTCACAAGGATTGCTATTGGCTGAAAGACACAAGTACCAATTACTGGGATCAAAGCAGTTGAGTTTCCACAA	Tiled_2	Null	120,510,120	120,510,296	120,510,141	120,510,254	113	21	57.6	GTCTGAATGGCACTCATTGAT	rdt_30-04660_000447_t2_L	20	57.0	TTGTGGAAACTCAACTGCTT	rdt_30-04660_000447_t2_R	chr1 120510120 120510296	CGCTCTTCCGATCTCTGGTCTGAATGGCACTCATTGAT	TGCTCTTCCGATCTGACTTGTGGAAACTCAACTGCTT
21	NOTCH2_6	4853	NM_024408_NM_001200001	1	120,510,689	120,510,865	30-04660	rdt_30-04660_000446_t1	Null	hg19 dbSNP135	chr1 120510675 120510806	Null	Null	Null	Unique	1	172	49	GCTCAACAGACACTTCACAGAACAGAAAAAGTTCTGCTTACTCACCCATGGCACATTCATCCACATCTTCTGTGCAGTCAGCCCCTTTGTAGCCTTGTGGGCAGGTGCAAATATATTGCCCATTTAGGGGGTTGGTGTCACACAGTGCCCCCTTGTGGCAAGGATTGCTGAT	Tiled_1	Null	120,510,655	120,510,826	120,510,689	120,510,806	117	20	57.9	GCTCAACAGACACTTCACAG	rdt_30-04660_000446_t1_L	20	59.4	ATCAGCAATCCTTGCCACAA	rdt_30-04660_000446_t1_R	chr1 120510655 120510826	CGCTCTTCCGATCTCTGGCTCAACAGACACTTCACAG	TGCTCTTCCGATCTGACATCAGCAATCCTTGCCACAA
22	NOTCH2_6	4853	NM_024408_NM_001200001	1	120,510,689	120,510,865	30-04660	rdt_30-04660_000446_t2	Null	hg19 dbSNP135	chr1 120510787 120510901	Null	Null	Null	Unique	1	155	50	ATATTGCCCATTTAGGGGGTTGGTGTCACACAGTGCCCCCTTGTGGCAAGGATTGCTGATGCATGCATCATCCAGATGACACAGGAGACCTGTCACAGGGTGGGGCAAAGGACAACTAAGAGAAAATGTCTCTCACTTGGGGAAGAGCTTTCTCT	Tiled_2	Null	120,510,767	120,510,921	120,510,787	120,510,865	78	20	57.5	ATATTGCCCATTTAGGGGGT	rdt_30-04660_000446_t2_L	20	58.1	AGAGAAAGCTCTTCCCCAAG	rdt_30-04660_000446_t2_R	chr1 120510767 120510921	CGCTCTTCCGATCTCTGATATTGCCCATTTAGGGGGT	TGCTCTTCCGATCTGACAGAGAAAGCTCTTCCCCAAG
23	SKI	Null	Null	1	2,160,290	2,160,316	30-04698	rdt_30-04698_000009_t0	Null	hg19 dbSNP135	chr1 2160278 2160347	Null	Null	Null	Unique	1	105	67	AAGACGCTGGAGCAGTTCCACCTGAGCTCCATGAGCTCGCTGGGCGGCCCGGCCGCTTTCTCGGCGCGCTGGGCGCAGGAGGCCTACAAGAAGGAGAGCGCCAAG	Single	Null	2,160,260	2,160,364	2,160,290	2,160,316	Null	18	58.5	AAGACGCTGGAGCAGTTC	rdt_30-04698_000009_t0_L	17	57.3	CTTGGCGCTCTCCTTCT	rdt_30-04698_000009_t0_R	chr1 2160260 2160364	CGCTCTTCCGATCTCTGAAGACGCTGGAGCAGTTC	TGCTCTTCCGATCTGACCTTGGCGCTCTCCTTCT
24	AKT3_13	10000	NM_001206729_NM_181690_NM_005465	1	243,663,010	243,668,646	30-04660	rdt_30-04660_001435_t58	Null	hg19 dbSNP135	chr1 243668490 243668636	Null	Null	Null	Unique	1	187	43	AAGAGCTAGGACTGGTGATGTCCAGGAATCATTTTCAGTAATAAATTGAAGATGACAGTGAAGTAGCAGAATGAAAGAGACTTATTCTCGTCCACTTGCAGAGTAGGAAAATTGAGGGAAATGCGGCCGCCTCTCATTGTCCATGCAGTCCATACCATCCTCATCATCTGTGGGCAGGAAACATCTA	Tiled_58	Null	243,668,470	243,668,656	243,668,490	243,668,636	146	20	57.6	AAGAGCTAGGACTGGTGATG	rdt_30-04660_001435_t58_L	20	58.5	TAGATGTTTCCTGCCCACAG	rdt_30-04660_001435_t58_R	chr1 243668470 243668656	CGCTCTTCCGATCTCTGAAGAGCTAGGACTGGTGATG	TGCTCTTCCGATCTGACTAGATGTTTCCTGCCCACAG
25	AKT3_7	10000	NM_001206729_NM_181690_NM_005465	1	243,776,962	243,777,051	30-04660	rdt_30-04660_001429_t1	Null	hg19 dbSNP135	chr1 243776950 243776991	Null	Null	Null	Unique	1	89	35	AAATAATGAAAATACTACCATGCAAATACTGGATTTACTTCTTGACTCACCTCGCCCCCATTAACATATTCCATCACAAAACACAAACG	Tiled_1	Null	243,776,923	243,777,011	243,776,962	243,776,991	29	27	56.3	AAATAATGAAAATACTACCATGCAAAT	rdt_30-04660_001429_t1_L	20	56.3	CGTTTGTGTTTTGTGATGGA	rdt_30-04660_001429_t1_R	chr1 243776923 243777011	CGCTCTTCCGATCTCTGAAATAATGAAAATACTACCATGCAAAT	TGCTCTTCCGATCTGACCGTTTGTGTTTTGTGATGGA
26	AKT3_7	10000	NM_001206729_NM_181690_NM_005465	1	243,776,962	243,777,051	30-04660	rdt_30-04660_001429_t2	Null	hg19 dbSNP135	chr1 243776990 243777014	Null	Null	Null	Unique	1	68	41	CCTCGCCCCCATTAACATATTCCATCACAAAACACAAACGGTCTTTTGTCTGGAAGGAATATTTCAAG	Tiled_2	Null	243,776,972	243,777,039	243,776,990	243,777,014	24	18	57.9	CCTCGCCCCCATTAACAT	rdt_30-04660_001429_t2_L	25	57.3	CTTGAAATATTCCTTCCAGACAAAA	rdt_30-04660_001429_t2_R	chr1 243776972 243777039	CGCTCTTCCGATCTCTGCCTCGCCCCCATTAACAT	TGCTCTTCCGATCTGACCTTGAAATATTCCTTCCAGACAAAA
27	COX15_9	1355	NM_078470	10	101,474,343	101,474,475	30-04688	rdt_30-04688_000827_t1	Null	hg19 dbSNP135	chr10 101474321 101474477	Null	Null	Null	Unique	1	197	53	TCTCAAAAGCAGTCACAGTCCCAGGAGGCTGGTCCTCTAAGAATCATTTTGGGACTCTTCGGAGTTCATTCATCAGCCAAAGAGCACCAGTGAGCAAAGCCAAGGAGCCTGACTGGTGAGTGGCGGCCAGAGGAGTTGGGACATACATCAGCAGCGTGCTGATGCCCAAGCCCACCTGTCACAAAGGAAAGAAGGCA	Tiled_1	Null	101,474,301	101,474,497	101,474,343	101,474,475	Null	20	56.9	TCTCAAAAGCAGTCACAGTC	rdt_30-04688_000827_t1_L	20	57.4	TGCCTTCTTTCCTTTGTGAC	rdt_30-04688_000827_t1_R	chr10 101474301 101474497	CGCTCTTCCGATCTCTGTCTCAAAAGCAGTCACAGTC	TGCTCTTCCGATCTGACTGCCTTCTTTCCTTTGTGAC
28	COX15_7	1355	NM_004376_NM_078470	10	101,476,104	101,476,218	30-04688	rdt_30-04688_000825_t1	Null	hg19 dbSNP135	chr10 101476090 101476246	Null	Null	Null	Unique	1	199	46	GGGGATACTGTCAGAACAAAAAGAAGTGGTTTATACCTGTGTATACGCCAAAGCCAGCAGAGTCACTGCTGCCATCTTGGTCCTTCTAGGAAGGGGAATTCTCCGAGAGAGGAAGTAGAGCACTGTAATGGCAGTGACTGAAGTGATTCCCTGCAGGGAAGAAAGAGTCTATCACATTAGATAGAAGTGCCAGGTTTCT	Tiled_1	Null	101,476,069	101,476,267	101,476,104	101,476,218	Null	21	56.8	GGGGATACTGTCAGAACAAAA	rdt_30-04688_000825_t1_L	21	57.6	AGAAACCTGGCACTTCTATCT	rdt_30-04688_000825_t1_R	chr10 101476069 101476267	CGCTCTTCCGATCTCTGGGGGATACTGTCAGAACAAAA	TGCTCTTCCGATCTGACAGAAACCTGGCACTTCTATCT
29	COX15_6	1355	NM_004376_NM_078470	10	101,478,102	101,478,257	30-04688	rdt_30-04688_000824_t2	Null	hg19 dbSNP135	chr10 101478146 101478296	Null	Null	Null	Unique	1	196	44	CCATGGTGGGATTCTCAAAAACATTCCTCAGGATGGGGGAGAAGGTAAAGAGGTCCTCCGGGATCCAGGATTCTCCCATTTTGGGAAAGGAGTTATAAACAAGCCCAGCATCTAGCCCTGCCACAAAAGCCCCTGTATTCCAAGGTAAATGGTATTTATTAAAATGAGAGGAAGAAGAGACCAAATACTAGTTCTG	Tiled_2	Null	101,478,126	101,478,321	101,478,146	101,478,257	Null	20	56.9	CCATGGTGGGATTCTCAAAA	rdt_30-04688_000824_t2_L	25	57.6	CAGAACTAGTATTTGGTCTCTTCTT	rdt_30-04688_000824_t2_R	chr10 101478126 101478321	CGCTCTTCCGATCTCTGCCATGGTGGGATTCTCAAAA	TGCTCTTCCGATCTGACCAGAACTAGTATTTGGTCTCTTCTT
30	COX15_3	1355	NM_004376_NM_078470	10	101,486,724	101,486,911	30-04688	rdt_30-04688_000821_t2	Null	hg19 dbSNP135	chr10 101486821 101486981	Null	Null	Null	Unique	1	200	43	GCAGCAGGCAGGATGTACACAAGGCCTACAAGGCGACCCCACATTCGGTGTGAGTACTCCATGTACCAGATGAACTTGAATTCTGTCAGTGTCATATCATGATTCAAGCTGGGTGAAATGGAAAGTCAAAAAAGGAGGAGGAGGAAACATCCTTCTGATTTTTATTTTCTTACGGAATGCAAAACCTTTCTTTCTCAGTC	Tiled_2	Null	101,486,804	101,487,003	101,486,821	101,486,911	Null	17	57.7	GCAGCAGGCAGGATGTA	rdt_30-04688_000821_t2_L	22	57.4	GACTGAGAAAGAAAGGTTTTGC	rdt_30-04688_000821_t2_R	chr10 101486804 101487003	CGCTCTTCCGATCTCTGGCAGCAGGCAGGATGTA	TGCTCTTCCGATCTGACGACTGAGAAAGAAAGGTTTTGC
31	COX15_1	1355	NM_004376_NM_078470	10	101,489,309	101,489,491	30-04688	rdt_30-04688_000819_t1	Null	hg19 dbSNP135	chr10 101489271 101489427	Null	Null	Null	Unique	1	198	51	TCAACCTGTGCTTCTACTGATGATCCAAATACCTGACTCACTACGAGCAAATTACTTACCTAGTTACTCCACCAAGAATAACTGCTCCAGCCACTGTTCCACTGCAGACCAGGAGCCATCGGCCCACCACCCGCTCAGCAGCCTTTGAGGGAAGGGACACTGTACCCCTTCCAGATTGCAAAGCTACTTCAGAGATGG	Tiled_1	Null	101,489,251	101,489,448	101,489,309	101,489,427	Null	20	57.4	TCAACCTGTGCTTCTACTGA	rdt_30-04688_000819_t1_L	21	57.9	CCATCTCTGAAGTAGCTTTGC	rdt_30-04688_000819_t1_R	chr10 101489251 101489448	CGCTCTTCCGATCTCTGTCAACCTGTGCTTCTACTGA	TGCTCTTCCGATCTGACCCATCTCTGAAGTAGCTTTGC
32	SHOC2_7	8036	NM_007373	10	112,724,116	112,724,819	30-04688	rdt_30-04688_000159_t1	Null	hg19 dbSNP135	chr10 112724092 112724245	Null	Null	Null	Unique	1	198	39	CTGGAAAATAAAAGGAGTTCATGTAGTTTTTGTCCAGGCTTGAGTCACCATGAGTAGTAGTTTAGGAAAAGAAAAAGACTCTAAAGAAAAAGATCCCAAAGTACCATCAGCCAAGGAAAGAGAAAAGGAGGCAAAAGCCTCTGGAGGTTTTGGGAAAGAGAGCAAAGAAAAAGAACCTAAGACCAAAGGGAAAGATGC	Tiled_1	Null	112,724,068	112,724,265	112,724,116	112,724,245	Null	24	56.9	CTGGAAAATAAAAGGAGTTCATGT	rdt_30-04688_000159_t1_L	20	57.2	GCATCTTTCCCTTTGGTCTT	rdt_30-04688_000159_t1_R	chr10 112724068 112724265	CGCTCTTCCGATCTCTGCTGGAAAATAAAAGGAGTTCATGT	TGCTCTTCCGATCTGACGCATCTTTCCCTTTGGTCTT
33	FGFR2_19	2263	NM_000141_NM_001144914_NM_001144917_NM_001144916_NM_001144915_NM_022970_NM_001144918	10	123,237,843	123,239,535	30-04687	rdt_30-04687_000036_t17	Null	hg19 dbSNP135	chr10 123239295 123239446	Null	Null	Null	Unique	1	194	49	AAGTGGAGACAACAAGCTCTGGGAGGCATGGTCTCCCTGCTCAGTGTAGCTAGGTTCCCAGTGCTGTCCTGTTTGGGGACAGGCAGACACAGTCATTCATGTTTTAACACTGCCGTTTATGTGTGGATACTGAGGAAGGCATGGTTCGTAAGGCATGGGGTCTGGAGAAAAAACAGAATCATCTCCTGAAGAAC	Tiled_17	Null	123,239,275	123,239,468	123,239,295	123,239,446	Null	20	58.0	AAGTGGAGACAACAAGCTCT	rdt_30-04687_000036_t17_L	22	56.8	GTTCTTCAGGAGATGATTCTGT	rdt_30-04687_000036_t17_R	chr10 123239275 123239468	CGCTCTTCCGATCTCTGAAGTGGAGACAACAAGCTCT	TGCTCTTCCGATCTGACGTTCTTCAGGAGATGATTCTGT
34	FGFR2_19	2263	NM_000141_NM_001144914_NM_001144917_NM_001144916_NM_001144915_NM_022970_NM_001144918	10	123,237,843	123,239,535	30-04687	rdt_30-04687_000036_t18	Null	hg19 dbSNP135	chr10 123239421 123239571	Null	Null	Null	Unique	1	191	43	ATACTGAGGAAGGCATGGTTCGTAAGGCATGGGGTCTGGAGAAAAAACAGAATCATCTCCTGAAGAACAAGAACTTCTTGTGTCAGGGTAACTAGGTGAATACTGTTCGAGAGGTTGGCTGAGGTCCAAGTATTCCTGAAAGAAGGGAAGAGAGACGTTTTATTTCATCTTGGGTCAGGATAACAAGGTGA	Tiled_18	Null	123,239,401	123,239,591	123,239,421	123,239,535	Null	20	57.5	ATACTGAGGAAGGCATGGTT	rdt_30-04687_000036_t18_L	20	57.8	TCACCTTGTTATCCTGACCC	rdt_30-04687_000036_t18_R	chr10 123239401 123239591	CGCTCTTCCGATCTCTGATACTGAGGAAGGCATGGTT	TGCTCTTCCGATCTGACTCACCTTGTTATCCTGACCC
35	FGFR2_13	2263	NM_001144913_NM_001144914_NM_001144915_NM_001144919_NM_001144917_NM_022970_NM_001144916_NM_001144918_NM_000141	10	123,246,867	123,246,938	30-04687	rdt_30-04687_000030_t0	Null	hg19 dbSNP135	chr10 123246857 123246944	Null	Null	Null	Unique	1	133	45	CAGGAAAAAGCCAGAGAAAAGAGAGTTACTCACACATCACTCTGATGAGTGTATACTCTATCAAACAGGGCTTCTGGAGCCATCCACTTGACTGGAAGCCGCCCCTGCAAATGTAGAGGAAAATGCAAAAACT	Single	Null	123,246,835	123,246,967	123,246,867	123,246,938	Null	22	58.1	CAGGAAAAAGCCAGAGAAAAGA	rdt_30-04687_000030_t0_L	23	56.3	AGTTTTTGCATTTTCCTCTACAT	rdt_30-04687_000030_t0_R	chr10 123246835 123246967	CGCTCTTCCGATCTCTGCAGGAAAAAGCCAGAGAAAAGA	TGCTCTTCCGATCTGACAGTTTTTGCATTTTCCTCTACAT
36	FGFR2_12	2263	NM_001144913_NM_001144914_NM_001144915_NM_001144919_NM_001144917_NM_022970_NM_001144916_NM_001144918_NM_000141	10	123,247,504	123,247,627	30-04687	rdt_30-04687_000029_t1	Null	hg19 dbSNP135	chr10 123247470 123247616	Null	Null	Null	Unique	1	188	42	CATTCTGAGCCTCACCCCCGCCCCTGCCCACTGTGTTACTGCCATCGACTTACATTGGTGGTCTTTTTGTAATAGTCTATATTGTTGATATCTCTGGCGAGTCCAAAGTCTGCTATTTTCATCACATTGTTTTCTGTTACCAAAACATTTCTGGCTGCTAAATCTCGATGAATACACTGAAATCAAGA	Tiled_1	Null	123,247,452	123,247,639	123,247,504	123,247,616	Null	18	58.3	CATTCTGAGCCTCACCCC	rdt_30-04687_000029_t1_L	23	56.1	TCTTGATTTCAGTGTATTCATCG	rdt_30-04687_000029_t1_R	chr10 123247452 123247639	CGCTCTTCCGATCTCTGCATTCTGAGCCTCACCCC	TGCTCTTCCGATCTGACTCTTGATTTCAGTGTATTCATCG
37	FGFR2_11	2263	NM_001144913_NM_001144914_NM_001144915_NM_001144919_NM_001144917_NM_022970_NM_001144916_NM_001144918_NM_000141	10	123,256,045	123,256,236	30-04687	rdt_30-04687_000028_t1	Null	hg19 dbSNP135	chr10 123256045 123256184	Null	Null	Null	Unique	1	183	53	CCAAGTAGAATGTGAAAGACTCACTTTTTGGGAAGCCAAGTACTCCATGCCTCTGGCCAGCTGGTAGGTGCATGACACCAAGTCCTTGAAGGTCATCTGCTCCTCAGGAACACGGTTAATGTCATAGGAGTACTCCATCCCGGGTGGCCTCCGGGCTCGGAGGTATTCTCGGAGGTTGCCTTT	Tiled_1	Null	123,256,022	123,256,204	123,256,045	123,256,184	Null	23	57.5	CCAAGTAGAATGTGAAAGACTCA	rdt_30-04687_000028_t1_L	20	57.8	AAAGGCAACCTCCGAGAATA	rdt_30-04687_000028_t1_R	chr10 123256022 123256204	CGCTCTTCCGATCTCTGCCAAGTAGAATGTGAAAGACTCA	TGCTCTTCCGATCTGACAAAGGCAACCTCCGAGAATA
38	FGFR2_11	2263	NM_001144913_NM_001144914_NM_001144915_NM_001144919_NM_001144917_NM_022970_NM_001144916_NM_001144918_NM_000141	10	123,256,045	123,256,236	30-04687	rdt_30-04687_000028_t2	Null	hg19 dbSNP135	chr10 123256112 123256248	Null	Null	Null	Unique	1	179	51	CATGACACCAAGTCCTTGAAGGTCATCTGCTCCTCAGGAACACGGTTAATGTCATAGGAGTACTCCATCCCGGGTGGCCTCCGGGCTCGGAGGTATTCTCGGAGGTTGCCTTTAGAGGCATACTCAACTATGACATAGAGAGGCCCTGTTGAGGAAGAAGAGAAGCTCCCTAAAGAGAG	Tiled_2	Null	123,256,092	123,256,270	123,256,112	123,256,236	Null	20	56.8	CATGACACCAAGTCCTTGAA	rdt_30-04687_000028_t2_L	22	57.9	CTCTCTTTAGGGAGCTTCTCTT	rdt_30-04687_000028_t2_R	chr10 123256092 123256270	CGCTCTTCCGATCTCTGCATGACACCAAGTCCTTGAA	TGCTCTTCCGATCTGACCTCTCTTTAGGGAGCTTCTCTT
39	FGFR2_10	2263	NM_001144913_NM_001144914_NM_001144915_NM_001144919_NM_001144917_NM_022970_NM_001144916_NM_001144918_NM_000141	10	123,258,008	123,258,119	30-04687	rdt_30-04687_000027_t1	Null	hg19 dbSNP135	chr10 123257998 123258157	Null	Null	Null	Unique	1	200	42	TTGGGCGAATGCAGTTTTTCCTCCTACTCACCATCCTGTGTGCAGGCTCCAAGAAGATTTATGATATTCTTGTGTTTCCCAATCATCTTCATCATCTCCATCTCTGACACCAGATCAGAAAGGTCTTTCTCTGTGGCATCATCTATGAACAGTAGGCATATTCACAAATCAGTTCATTTCCTCTAACTCATGGGCAGCTA	Tiled_1	Null	123,257,978	123,258,177	123,258,008	123,258,119	Null	20	59.1	TTGGGCGAATGCAGTTTTTC	rdt_30-04687_000027_t1_L	20	57.7	TAGCTGCCCATGAGTTAGAG	rdt_30-04687_000027_t1_R	chr10 123257978 123258177	CGCTCTTCCGATCTCTGTTGGGCGAATGCAGTTTTTC	TGCTCTTCCGATCTGACTAGCTGCCCATGAGTTAGAG
40	FGFR2_9	2263	NM_001144913_NM_001144914_NM_001144915_NM_001144919_NM_001144917_NM_022970_NM_001144916_NM_001144918_NM_000141	10	123,260,339	123,260,461	30-04687	rdt_30-04687_000026_t1	Null	hg19 dbSNP135	chr10 123260325 123260476	Null	Null	Null	Unique	1	187	57	CCTCCCCGAGCCTCCCGCCTCCCCGCTCACCTTTCAACATCTTCACGGCCACGGTGACCGCCTCCTTGGGCTTGTCTTTGTCAATTCCCACTGCTTCCGCCATGACCACTTGCCCAAAGCAACCTTCTCCCAGGGGCTTGCCCAGTGTCAGCCTAAATGTGTAAATAGGGGATTAGCACATAGCATC	Tiled_1	Null	123,260,310	123,260,496	123,260,339	123,260,461	Null	15	58.5	CCTCCCCGAGCCTCC	rdt_30-04687_000026_t1_L	20	57.0	GATGCTATGTGCTAATCCCC	rdt_30-04687_000026_t1_R	chr10 123260310 123260496	CGCTCTTCCGATCTCTGCCTCCCCGAGCCTCC	TGCTCTTCCGATCTGACGATGCTATGTGCTAATCCCC
41	FGFR2_8	2263	NM_001144913_NM_001144914_NM_001144915_NM_001144919_NM_001144917_NM_022970_NM_001144916_NM_001144918_NM_000141	10	123,263,303	123,263,455	30-04687	rdt_30-04687_000025_t1	Null	hg19 dbSNP135	chr10 123263294 123263447	Null	Null	Null	Unique	1	191	52	TGGGACATGGCCAAGAGAAGTACTCACTTATCTCTTGGAAACTCCCATTTTGGGTCCTCTGGAAGTTCATACTCGGAGACCCCTGCCAGCATGGGGGTGTCTGCCGTTGAAGAGAGGCGTGTTGTTATCCTCACCAGCGGGGTGTTGGAGTTCATGGAGGAGCTGGACTCAGCCGAAACCTGGATACAAAA	Tiled_1	Null	123,263,277	123,263,467	123,263,303	123,263,447	Null	17	57.2	TGGGACATGGCCAAGAG	rdt_30-04687_000025_t1_L	20	57.6	TTTTGTATCCAGGTTTCGGC	rdt_30-04687_000025_t1_R	chr10 123263277 123263467	CGCTCTTCCGATCTCTGTGGGACATGGCCAAGAG	TGCTCTTCCGATCTGACTTTTGTATCCAGGTTTCGGC
42	FGFR2_8	2263	NM_001144913_NM_001144914_NM_001144915_NM_001144919_NM_001144917_NM_022970_NM_001144916_NM_001144918_NM_000141	10	123,263,303	123,263,455	30-04687	rdt_30-04687_000025_t2	Null	hg19 dbSNP135	chr10 123263402 123263545	Null	Null	Null	Unique	1	183	51	TTGAAGAGAGGCGTGTTGTTATCCTCACCAGCGGGGTGTTGGAGTTCATGGAGGAGCTGGACTCAGCCGAAACCTGGATACAAAATGCAAAGACACAGATGTAATCCTGGCTCCATCTGAGAAGGCTGGAAGTCAGCCAGAGCCCAGCCAGAGTATCGAATCTTAGAAAGGAATGGGTTGGGG	Tiled_2	Null	123,263,383	123,263,565	123,263,402	123,263,455	Null	19	58.2	TTGAAGAGAGGCGTGTTGT	rdt_30-04687_000025_t2_L	20	58.1	CCCCAACCCATTCCTTTCTA	rdt_30-04687_000025_t2_R	chr10 123263383 123263565	CGCTCTTCCGATCTCTGTTGAAGAGAGGCGTGTTGT	TGCTCTTCCGATCTGACCCCCAACCCATTCCTTTCTA
43	FGFR2_7	2263	NM_001144913_NM_001144914_NM_001144915_NM_001144919_NM_022970_NM_001144916_NM_001144918_NM_000141	10	123,274,630	123,274,833	30-04687	rdt_30-04687_000024_t1	Null	hg19 dbSNP135	chr10 123274602 123274737	Null	Null	Null	Unique	1	173	49	GGTCATGGGGGAGGAGTAAATTTCTTTAAACTCTTTATCTACTTTCTGTTACCTGTCTCCGCAGGGGGATACGTTTGGTCAGCTTGTGCACAGCCGGCTGGCTGCTGAAGTCTGGCTTCTTGGTCGTGTTCTTCATTCGGCACAGGATGACTGTTACCACCATACAGGCGATT	Tiled_1	Null	123,274,585	123,274,757	123,274,630	123,274,737	Null	17	58.3	GGTCATGGGGGAGGAGT	rdt_30-04687_000024_t1_L	20	57.9	AATCGCCTGTATGGTGGTAA	rdt_30-04687_000024_t1_R	chr10 123274585 123274757	CGCTCTTCCGATCTCTGGGTCATGGGGGAGGAGT	TGCTCTTCCGATCTGACAATCGCCTGTATGGTGGTAA
44	FGFR2_7	2263	NM_001144913_NM_001144914_NM_001144915_NM_001144919_NM_022970_NM_001144916_NM_001144918_NM_000141	10	123,274,630	123,274,833	30-04687	rdt_30-04687_000024_t2	Null	hg19 dbSNP135	chr10 123274730 123274887	Null	Null	Null	Unique	1	198	48	GTGTTCTTCATTCGGCACAGGATGACTGTTACCACCATACAGGCGATTAAGAAGACCCCTATGCAGTAAATGGCTATCTCCAGGTAGTCTGGGGAAGCTGTAATCTCCTTTTCTCTTCCAGGCGCTAGATTGCAGATCACAGGAGGAGGAACAGATAAGCAGGCCATAGAGTTAGCACACCAGACTGACGCATCATAG	Tiled_2	Null	123,274,710	123,274,907	123,274,730	123,274,833	Null	20	58.6	GTGTTCTTCATTCGGCACAG	rdt_30-04687_000024_t2_L	20	58.4	CTATGATGCGTCAGTCTGGT	rdt_30-04687_000024_t2_R	chr10 123274710 123274907	CGCTCTTCCGATCTCTGGTGTTCTTCATTCGGCACAG	TGCTCTTCCGATCTGACCTATGATGCGTCAGTCTGGT
45	FGFR2_18	2263	NM_000141_NM_001144915_NM_001144916_NM_001144918	10	123,276,832	123,276,977	30-04687	rdt_30-04687_000035_t1	Null	hg19 dbSNP135	chr10 123276829 123276976	Null	Null	Null	Unique	1	191	45	ACCCAGAGAGAAAGAACAGTATATACCTGGCAGAACTGTCAACCATGCAGAGTGAAAGGATATCCCAATAGAATTACCCGCCAAGCACGTATATTCCCCAGCGTCCTCAAAAGTTACATTCCGAATATAGAGAACCTCAATCTCTTTGTCCGTGGTGTTAACACCGGCGGCCTAGAAAACAAGGGAAGCAA	Tiled_1	Null	123,276,807	123,276,997	123,276,832	123,276,976	Null	22	57.5	ACCCAGAGAGAAAGAACAGTAT	rdt_30-04687_000035_t1_L	21	57.3	TTGCTTCCCTTGTTTTCTAGG	rdt_30-04687_000035_t1_R	chr10 123276807 123276997	CGCTCTTCCGATCTCTGACCCAGAGAGAAAGAACAGTAT	TGCTCTTCCGATCTGACTTGCTTCCCTTGTTTTCTAGG
46	FGFR2_18	2263	NM_000141_NM_001144915_NM_001144916_NM_001144918	10	123,276,832	123,276,977	30-04687	rdt_30-04687_000035_t2	Null	hg19 dbSNP135	chr10 123276925 123276979	Null	Null	Null	Unique	1	96	45	CAGCGTCCTCAAAAGTTACATTCCGAATATAGAGAACCTCAATCTCTTTGTCCGTGGTGTTAACACCGGCGGCCTAGAAAACAAGGGAAGCAAAAG	Tiled_2	Null	123,276,905	123,277,000	123,276,925	123,276,977	Null	20	57.2	CAGCGTCCTCAAAAGTTACA	rdt_30-04687_000035_t2_L	21	56.4	CTTTTGCTTCCCTTGTTTTCT	rdt_30-04687_000035_t2_R	chr10 123276905 123277000	CGCTCTTCCGATCTCTGCAGCGTCCTCAAAAGTTACA	TGCTCTTCCGATCTGACCTTTTGCTTCCCTTGTTTTCT
47	FGFR2_6	2263	NM_001144913_NM_001144919_NM_022970	10	123,278,195	123,278,343	30-04687	rdt_30-04687_000023_t1	Null	hg19 dbSNP135	chr10 123278197 123278347	Null	Null	Null	Unique	1	196	45	ACAAAAATGAAAGCATTGTTACCTTGCTGTTTTGGCAGGACAGTGAGCCAGGCAGACTGGTTGGCCTGCCCTATATAATTGGAGACCTTACATATATATTCCCCAGCATCCGCCTCGGTCACATTGAACAGAGCCAGCACTTCTGCATTGGAACTATTTATCCCCGAGTGCTAGAACAGACACAGGAGAACAATAT	Tiled_1	Null	123,278,174	123,278,369	123,278,197	123,278,343	Null	23	56.1	ACAAAAATGAAAGCATTGTTACC	rdt_30-04687_000023_t1_L	22	56.4	ATATTGTTCTCCTGTGTCTGTT	rdt_30-04687_000023_t1_R	chr10 123278174 123278369	CGCTCTTCCGATCTCTGACAAAAATGAAAGCATTGTTACC	TGCTCTTCCGATCTGACATATTGTTCTCCTGTGTCTGTT
48	FGFR2_5	2263	NM_001144913_NM_001144915_NM_001144919_NM_001144917_NM_022970_NM_001144916_NM_001144918_NM_000141	10	123,279,492	123,279,683	30-04687	rdt_30-04687_000022_t1	Null	hg19 dbSNP135	chr10 123279481 123279643	Null	Null	Null	Unique	1	200	55	GTTGTGGGTACCTTTAGATTCAGAAAGTCCTCACCTTGAGAACCTTGAGGTAGGGCAGCCCGTCGGGCCCGTATTTACTGCCGTTCTTTTCCACGTGCTTGATCCACTGGATGTGGGGCTGGGCATCACTGTAAACCTTGCAGACAAACTCTACGTCTCCTCCGACCACTGTGGAGGCATTTGCCGGCAGTCCGGCTTGG	Tiled_1	Null	123,279,459	123,279,658	123,279,492	123,279,643	Null	22	57.0	GTTGTGGGTACCTTTAGATTCA	rdt_30-04687_000022_t1_L	15	58.1	CCAAGCCGGACTGCC	rdt_30-04687_000022_t1_R	chr10 123279459 123279658	CGCTCTTCCGATCTCTGGTTGTGGGTACCTTTAGATTCA	TGCTCTTCCGATCTGACCCAAGCCGGACTGCC
49	FGFR2_5	2263	NM_001144913_NM_001144915_NM_001144919_NM_001144917_NM_022970_NM_001144916_NM_001144918_NM_000141	10	123,279,492	123,279,683	30-04687	rdt_30-04687_000022_t2	Null	hg19 dbSNP135	chr10 123279547 123279684	Null	Null	Null	Unique	1	176	57	CCGTATTTACTGCCGTTCTTTTCCACGTGCTTGATCCACTGGATGTGGGGCTGGGCATCACTGTAAACCTTGCAGACAAACTCTACGTCTCCTCCGACCACTGTGGAGGCATTTGCCGGCAGTCCGGCTTGGAGGATGGGCCGGTGAGGCGATCGCTCTGGTGGAGAGAGGGAAGA	Tiled_2	Null	123,279,527	123,279,702	123,279,547	123,279,683	Null	20	57.1	CCGTATTTACTGCCGTTCTT	rdt_30-04687_000022_t2_L	18	57.2	TCTTCCCTCTCTCCACCA	rdt_30-04687_000022_t2_R	chr10 123279527 123279702	CGCTCTTCCGATCTCTGCCGTATTTACTGCCGTTCTT	TGCTCTTCCGATCTGACTCTTCCCTCTCTCCACCA
50	FGFR2_5	2263	NM_001144913_NM_001144915_NM_001144919_NM_001144917_NM_022970_NM_001144916_NM_001144918_NM_000141	10	123,279,482	123,279,693	30-04660	rdt_30-04660_001083_t3	Null	hg19 dbSNP135	chr10 123279598 123279714	Null	Null	Null	Unique	1	157	58	TGGGCATCACTGTAAACCTTGCAGACAAACTCTACGTCTCCTCCGACCACTGTGGAGGCATTTGCCGGCAGTCCGGCTTGGAGGATGGGCCGGTGAGGCGATCGCTCTGGTGGAGAGAGGGAAGAAAGGAGGAGTGGGGATGGGAGAATGAGAGACC	Tiled_3	Null	123,279,578	123,279,734	123,279,598	123,279,693	95	20	58.3	TGGGCATCACTGTAAACCTT	rdt_30-04660_001083_t3_L	20	58.1	GGTCTCTCATTCTCCCATCC	rdt_30-04660_001083_t3_R	chr10 123279578 123279734	CGCTCTTCCGATCTCTGTGGGCATCACTGTAAACCTT	TGCTCTTCCGATCTGACGGTCTCTCATTCTCCCATCC
51	FGFR2_4	2263	NM_001144913_NM_001144914_NM_001144915_NM_001144919_NM_001144917_NM_022970_NM_001144916_NM_001144918_NM_000141	10	123,298,105	123,298,229	30-04687	rdt_30-04687_000021_t1	Null	hg19 dbSNP135	chr10 123298059 123298215	Null	Null	Null	Unique	1	197	49	TGCTTTCAAACGAGTCAAGCAAGAATGGGCTGGTATGCAGCCGCCACACGAGGAGAGGCAAACTCACCCACAACATCCAGGTGGTACGTGTGATTGATGGACCCGTATTCATTCTCCACTACACAGGTATAATTTCCCTTGTCAGATGGGACCACACTTTCCATAATGAGGCTCCAGTGCTGGTTTCGTACCTGAAA	Tiled_1	Null	123,298,039	123,298,235	123,298,105	123,298,215	Null	20	58.5	TGCTTTCAAACGAGTCAAGC	rdt_30-04687_000021_t1_L	20	58.6	TTTCAGGTACGAAACCAGCA	rdt_30-04687_000021_t1_R	chr10 123298039 123298235	CGCTCTTCCGATCTCTGTGCTTTCAAACGAGTCAAGC	TGCTCTTCCGATCTGACTTTCAGGTACGAAACCAGCA
52	FGFR2_4	2263	NM_001144913_NM_001144914_NM_001144915_NM_001144919_NM_001144917_NM_022970_NM_001144916_NM_001144918_NM_000141	10	123,298,105	123,298,229	30-04687	rdt_30-04687_000021_t2	Null	hg19 dbSNP135	chr10 123298200 123298317	Null	Null	Null	Unique	1	158	41	TCAGATGGGACCACACTTTCCATAATGAGGCTCCAGTGCTGGTTTCGTACCTGAAAAGATCAAAGCAAAGGCGGTTATTTAACAATCCTAGCACAGAATACCAAGTACTGTGCTTTCTTGATTTAAAAAGAAGCTGAAGGAGGCAAGAAAGGTATGGA	Tiled_2	Null	123,298,180	123,298,337	123,298,200	123,298,229	Null	20	58.4	TCAGATGGGACCACACTTTC	rdt_30-04687_000021_t2_L	20	58.2	TCCATACCTTTCTTGCCTCC	rdt_30-04687_000021_t2_R	chr10 123298180 123298337	CGCTCTTCCGATCTCTGTCAGATGGGACCACACTTTC	TGCTCTTCCGATCTGACTCCATACCTTTCTTGCCTCC
53	FGFR2_3	2263	NM_001144913_NM_001144914_NM_001144915_NM_001144919_NM_001144917_NM_022970_NM_001144916_NM_001144918_NM_000141	10	123,310,803	123,310,973	30-04687	rdt_30-04687_000020_t1	Null	hg19 dbSNP135	chr10 123310802 123310958	Null	Null	Null	Unique	1	200	53	GTGATGTTCTGAAAGCTTAATTCTACCTTGTAGCCTCCAATGCGATGCTCCTGCTTAAACTCCTTCCCGTTTTTCAGCCACCGCATGGTTGGCATTGGGTTCCCCCCGGCTGGGCAGCGAAACTTGACAGTGTTGGCCGCAGGCACAGCATGGAGCCGCTTTTCCATCTTTTCTGTGTTGGTCCAGTATGGTGCTCCTGT	Tiled_1	Null	123,310,778	123,310,977	123,310,803	123,310,958	Null	24	57.0	GTGATGTTCTGAAAGCTTAATTCT	rdt_30-04687_000020_t1_L	19	58.9	ACAGGAGCACCATACTGGA	rdt_30-04687_000020_t1_R	chr10 123310778 123310977	CGCTCTTCCGATCTCTGGTGATGTTCTGAAAGCTTAATTCT	TGCTCTTCCGATCTGACACAGGAGCACCATACTGGA
54	FGFR2_3	2263	NM_001144913_NM_001144914_NM_001144915_NM_001144919_NM_001144917_NM_022970_NM_001144916_NM_001144918_NM_000141	10	123,310,803	123,310,973	30-04687	rdt_30-04687_000020_t2	Null	hg19 dbSNP135	chr10 123310857 123311016	Null	Null	Null	Unique	1	198	52	CCTTCCCGTTTTTCAGCCACCGCATGGTTGGCATTGGGTTCCCCCCGGCTGGGCAGCGAAACTTGACAGTGTTGGCCGCAGGCACAGCATGGAGCCGCTTTTCCATCTTTTCTGTGTTGGTCCAGTATGGTGCTCCTGTTTTGGAAAACAGTATTAGAATGTATACTGATGGACAGCTTCCCCTCCATGAGTAAACTC	Tiled_2	Null	123,310,839	123,311,036	123,310,857	123,310,973	Null	18	57.5	CCTTCCCGTTTTTCAGCC	rdt_30-04687_000020_t2_L	20	57.2	GAGTTTACTCATGGAGGGGA	rdt_30-04687_000020_t2_R	chr10 123310839 123311036	CGCTCTTCCGATCTCTGCCTTCCCGTTTTTCAGCC	TGCTCTTCCGATCTGACGAGTTTACTCATGGAGGGGA
55	FGFR2_2	2263	NM_001144913_NM_001144914_NM_001144915_NM_001144919_NM_001144917_NM_022970_NM_000141	10	123,324,015	123,324,093	30-04687	rdt_30-04687_000019_t0	Null	hg19 dbSNP135	chr10 123323994 123324099	Null	Null	Null	Unique	1	144	48	CCTCTCTCGGGGACCATCGGAGCCGGGCAGTTACTTACTCTTGTTGTTACTGTTCTCACTGACAAAATCTTCCGCACCATCGGTGTCATCCTCATCATCTCCGGATGAGATGGCATCTGTATGCAAAAGAACATATTCCATGGA	Single	Null	123,323,978	123,324,121	123,324,015	123,324,093	Null	16	57.3	CCTCTCTCGGGGACCA	rdt_30-04687_000019_t0_L	22	56.3	TCCATGGAATATGTTCTTTTGC	rdt_30-04687_000019_t0_R	chr10 123323978 123324121	CGCTCTTCCGATCTCTGCCTCTCTCGGGGACCA	TGCTCTTCCGATCTGACTCCATGGAATATGTTCTTTTGC
56	FGFR2_1	2263	NM_001144913_NM_001144914_NM_001144917_NM_022970_NM_000141	10	123,324,951	123,325,218	30-04687	rdt_30-04687_000018_t1	Null	hg19 dbSNP135	chr10 123324941 123325055	Null	Null	Null	Unique	1	152	51	AGAGCATAGTGCTGGCGGGCCAACTCACCTGTGACATTCACCATGAAGTACCAAGTTTCACTGTCTACAGTCCTACTGGCAGTACAAGCATAGAGGCCGGAGTCTCTAGGCGTGGCGCCCTTTATCTGCAAGTACTCCCCAATAAGCACTGT	Tiled_1	Null	123,324,924	123,325,075	123,324,951	123,325,055	Null	17	57.8	AGAGCATAGTGCTGGCG	rdt_30-04687_000018_t1_L	20	57.1	ACAGTGCTTATTGGGGAGTA	rdt_30-04687_000018_t1_R	chr10 123324924 123325075	CGCTCTTCCGATCTCTGAGAGCATAGTGCTGGCG	TGCTCTTCCGATCTGACACAGTGCTTATTGGGGAGTA
57	RET_9	5979	NM_020630_NM_020975	10	43,609,003	43,609,123	30-04688	rdt_30-04688_000169_t1	Null	hg19 dbSNP135	chr10 43608997 43609159	Null	Null	Null	Unique	1	198	65	CTGAGTGGGCTACGTCTGCCCTCAGGGGGCAGCATTGTTGGGGGACACGAGCCTGGGGAGCCCCGGGGGATTAAAGCTGGCTATGGCACCTGCAACTGCTTCCCTGAGGAGGAGAAGTGCTTCTGCGAGCCCGAAGACATCCAGGGTGAGTGGGTGGCGGCCGGGACCACCACCACCTCCCAGCCCCACAGAGGTCTC	Tiled_1	Null	43,608,979	43,609,176	43,609,003	43,609,123	Null	18	58.0	CTGAGTGGGCTACGTCTG	rdt_30-04688_000169_t1_L	17	58.6	GAGACCTCTGTGGGGCT	rdt_30-04688_000169_t1_R	chr10 43608979 43609176	CGCTCTTCCGATCTCTGCTGAGTGGGCTACGTCTG	TGCTCTTCCGATCTGACGAGACCTCTGTGGGGCT
58	RET_8	5979	NM_020630_NM_020975	10	43,609,927	43,610,184	30-04688	rdt_30-04688_000168_t1	Null	hg19 dbSNP135	chr10 43609918 43610066	Null	Null	Null	Unique	1	183	60	CAAGCCTCACACCACCCCCACCCACAGATCCACTGTGCGACGAGCTGTGCCGCACGGTGATCGCAGCCGCTGTCCTCTTCTCCTTCATCGTCTCGGTGCTGCTGTCTGCCTTCTGCATCCACTGCTACCACAAGTTTGCCCACAAGCCACCCATCTCCTCAGCTGAGATGACCTTCCGGAGGC	Tiled_1	Null	43,609,901	43,610,083	43,609,927	43,610,066	Null	17	58.7	CAAGCCTCACACCACCC	rdt_30-04688_000168_t1_L	17	57.8	GCCTCCGGAAGGTCATC	rdt_30-04688_000168_t1_R	chr10 43609901 43610083	CGCTCTTCCGATCTCTGCAAGCCTCACACCACCC	TGCTCTTCCGATCTGACGCCTCCGGAAGGTCATC
59	RET_8	5979	NM_020630_NM_020975	10	43,609,927	43,610,184	30-04688	rdt_30-04688_000168_t2	Null	hg19 dbSNP135	chr10 43610037 43610197	Null	Null	Null	Unique	1	197	63	ATCCACTGCTACCACAAGTTTGCCCACAAGCCACCCATCTCCTCAGCTGAGATGACCTTCCGGAGGCCCGCCCAGGCCTTCCCGGTCAGCTACTCCTCTTCCGGTGCCCGCCGGCCCTCGCTGGACTCCATGGAGAACCAGGTCTCCGTGGATGCCTTCAAGATCCTGGTGAGGGTCCCTGCGGGGCAGGGAAGATC	Tiled_2	Null	43,610,017	43,610,213	43,610,037	43,610,184	Null	20	58.0	ATCCACTGCTACCACAAGTT	rdt_30-04688_000168_t2_L	16	57.2	GATCTTCCCTGCCCCG	rdt_30-04688_000168_t2_R	chr10 43610017 43610213	CGCTCTTCCGATCTCTGATCCACTGCTACCACAAGTT	TGCTCTTCCGATCTGACGATCTTCCCTGCCCCG
60	RET_7	5979	NM_020630_NM_020975	10	43,612,031	43,612,179	30-04688	rdt_30-04688_000167_t1	Null	hg19 dbSNP135	chr10 43612000 43612160	Null	Null	Null	Unique	1	199	50	ATCCTCACACTTTTCCCCCCTCTTCTCCCCCTTCCCTCATTTCCAACATAGGAGGATCCAAAGTGGGAATTCCCTCGGAAGAACTTGGTTCTTGGAAAAACTCTAGGAGAAGGCGAATTTGGAAAAGTGGTCAAGGCAACGGCCTTCCATCTGAAAGGCAGAGCAGGGTACACCACGGTGGCCGTGAAGATGCTGAAAG	Tiled_1	Null	43,611,981	43,612,179	43,612,031	43,612,160	Null	19	57.9	ATCCTCACACTTTTCCCCC	rdt_30-04688_000167_t1_L	19	58.2	CTTTCAGCATCTTCACGGC	rdt_30-04688_000167_t1_R	chr10 43611981 43612179	CGCTCTTCCGATCTCTGATCCTCACACTTTTCCCCC	TGCTCTTCCGATCTGACCTTTCAGCATCTTCACGGC
61	RET_7	5979	NM_020630_NM_020975	10	43,612,031	43,612,179	30-04688	rdt_30-04688_000167_t2	Null	hg19 dbSNP135	chr10 43612111 43612253	Null	Null	Null	Unique	1	181	63	AGGCGAATTTGGAAAAGTGGTCAAGGCAACGGCCTTCCATCTGAAAGGCAGAGCAGGGTACACCACGGTGGCCGTGAAGATGCTGAAAGGTACCTGCCAGGCACAGGCACAGTGCCCCTGGGGGAGTCTCCGGGGCGGGGGGCGGGTGAGGCCCCTCCTGCCCAGCATGGGACCCTGAAGA	Tiled_2	Null	43,612,091	43,612,271	43,612,111	43,612,179	Null	20	58.1	AGGCGAATTTGGAAAAGTGG	rdt_30-04688_000167_t2_L	18	58.7	TCTTCAGGGTCCCATGCT	rdt_30-04688_000167_t2_R	chr10 43612091 43612271	CGCTCTTCCGATCTCTGAGGCGAATTTGGAAAAGTGG	TGCTCTTCCGATCTGACTCTTCAGGGTCCCATGCT
62	RET_6	5979	NM_020630_NM_020975	10	43,613,820	43,613,928	30-04688	rdt_30-04688_000166_t1	Null	hg19 dbSNP135	chr10 43613776 43613920	Null	Null	Null	Unique	1	182	56	GGTATGGTCATGGAAGGGGCTTCCAGGAGCGATCGTTTGCAACCTGCTCTGTGCTGCATTTCAGAGAACGCCTCCCCGAGTGAGCTGCGAGACCTGCTGTCAGAGTTCAACGTCCTGAAGCAGGTCAACCACCCACATGTCATCAAATTGTATGGGGCCTGCAGCCAGGATGGTAAGGCCAG	Tiled_1	Null	43,613,757	43,613,938	43,613,820	43,613,920	Null	19	58.1	GGTATGGTCATGGAAGGGG	rdt_30-04688_000166_t1_L	18	57.9	CTGGCCTTACCATCCTGG	rdt_30-04688_000166_t1_R	chr10 43613757 43613938	CGCTCTTCCGATCTCTGGGTATGGTCATGGAAGGGG	TGCTCTTCCGATCTGACCTGGCCTTACCATCCTGG
63	RET_6	5979	NM_020630_NM_020975	10	43,613,820	43,613,928	30-04688	rdt_30-04688_000166_t2	Null	hg19 dbSNP135	chr10 43613866 43614009	Null	Null	Null	Unique	1	182	58	GACCTGCTGTCAGAGTTCAACGTCCTGAAGCAGGTCAACCACCCACATGTCATCAAATTGTATGGGGCCTGCAGCCAGGATGGTAAGGCCAGCTGCAGGGTGAGGTGGGCAGCCACTGCACCCAGGCTGGGGGCTCCATACAGCCCTGTTCTCCCTCTTTCTCCCTTTCCCTACTGCTCCTG	Tiled_2	Null	43,613,847	43,614,028	43,613,866	43,613,928	Null	19	58.0	GACCTGCTGTCAGAGTTCA	rdt_30-04688_000166_t2_L	19	58.1	CAGGAGCAGTAGGGAAAGG	rdt_30-04688_000166_t2_R	chr10 43613847 43614028	CGCTCTTCCGATCTCTGGACCTGCTGTCAGAGTTCA	TGCTCTTCCGATCTGACCAGGAGCAGTAGGGAAAGG
64	RET_5	5979	NM_020630_NM_020975	10	43,614,978	43,615,193	30-04688	rdt_30-04688_000165_t1	Null	hg19 dbSNP135	chr10 43614940 43615035	Null	Null	Null	Unique	1	129	68	TGGAAGACCCAAGCTGCCTGACCCGCACGCCCAGGGCCCCCTCTCTCCGCCCCCAGGCCCGCTCCTCCTCATCGTGGAGTACGCCAAATACGGCTCCCTGCGGGGCTTCCTCCGCGAGAGCCGCAAAGT	Tiled_1	Null	43,614,923	43,615,051	43,614,978	43,615,035	Null	17	57.9	TGGAAGACCCAAGCTGC	rdt_30-04688_000165_t1_L	16	58.7	ACTTTGCGGCTCTCGC	rdt_30-04688_000165_t1_R	chr10 43614923 43615051	CGCTCTTCCGATCTCTGTGGAAGACCCAAGCTGC	TGCTCTTCCGATCTGACACTTTGCGGCTCTCGC
65	RET_5	5979	NM_020630_NM_020975	10	43,614,978	43,615,193	30-04688	rdt_30-04688_000165_t2	Null	hg19 dbSNP135	chr10 43615020 43615133	Null	Null	Null	Unique	1	152	66	TACGCCAAATACGGCTCCCTGCGGGGCTTCCTCCGCGAGAGCCGCAAAGTGGGGCCTGGCTACCTGGGCAGTGGAGGCAGCCGCAACTCCAGCTCCCTGGACCACCCGGATGAGCGGGCCCTCACCATGGGCGACCTCATCTCATTTGCCTG	Tiled_2	Null	43,615,002	43,615,153	43,615,020	43,615,133	Null	18	58.4	TACGCCAAATACGGCTCC	rdt_30-04688_000165_t2_L	20	57.4	CAGGCAAATGAGATGAGGTC	rdt_30-04688_000165_t2_R	chr10 43615002 43615153	CGCTCTTCCGATCTCTGTACGCCAAATACGGCTCC	TGCTCTTCCGATCTGACCAGGCAAATGAGATGAGGTC
66	RET_5	5979	NM_020630_NM_020975	10	43,614,978	43,615,193	30-04688	rdt_30-04688_000165_t3	Null	hg19 dbSNP135	chr10 43615051 43615203	Null	Null	Null	Unique	1	184	63	GCGAGAGCCGCAAAGTGGGGCCTGGCTACCTGGGCAGTGGAGGCAGCCGCAACTCCAGCTCCCTGGACCACCCGGATGAGCGGGCCCTCACCATGGGCGACCTCATCTCATTTGCCTGGCAGATCTCACAGGGGATGCAGTATCTGGCCGAGATGAAGGTGCGTGCATATGGCTCTGCACCCAG	Tiled_3	Null	43,615,036	43,615,219	43,615,051	43,615,193	Null	15	56.4	GCGAGAGCCGCAAAG	rdt_30-04688_000165_t3_L	16	57.0	CTGGGTGCAGAGCCAT	rdt_30-04688_000165_t3_R	chr10 43615036 43615219	CGCTCTTCCGATCTCTGGCGAGAGCCGCAAAG	TGCTCTTCCGATCTGACCTGGGTGCAGAGCCAT
67	RET_4	5979	NM_020630_NM_020975	10	43,615,528	43,615,651	30-04688	rdt_30-04688_000164_t1	Null	hg19 dbSNP135	chr10 43615480 43615633	Null	Null	Null	Unique	1	190	55	CAGGCTGAGCCAGTGACCGCTGCTGCCTGGCCATGGCCTGACGACTCGTGCTATTTTTCCTCACAGCTCGTTCATCGGGACTTGGCAGCCAGAAACATCCTGGTAGCTGAGGGGCGGAAGATGAAGATTTCGGATTTCGGCTTGTCCCGAGATGTTTATGAAGAGGATTCCTACGTGAAGAGGAGCCAGG	Tiled_1	Null	43,615,463	43,615,652	43,615,528	43,615,633	Null	17	58.4	CAGGCTGAGCCAGTGAC	rdt_30-04688_000164_t1_L	19	59.7	CCTGGCTCCTCTTCACGTA	rdt_30-04688_000164_t1_R	chr10 43615463 43615652	CGCTCTTCCGATCTCTGCAGGCTGAGCCAGTGAC	TGCTCTTCCGATCTGACCCTGGCTCCTCTTCACGTA
68	RET_4	5979	NM_020630_NM_020975	10	43,615,528	43,615,651	30-04688	rdt_30-04688_000164_t2	Null	hg19 dbSNP135	chr10 43615610 43615739	Null	Null	Null	Unique	1	167	59	CGGATTTCGGCTTGTCCCGAGATGTTTATGAAGAGGATTCCTACGTGAAGAGGAGCCAGGTGCCCAGTCCCGGGGATGAGGCGGGGCTCCCAGGGATCCCAGGTGCACCATGGGGCAGGCAGTGCCCTTGGGAAGCCTAGGAAAGATACCGAAGATTAGTGGAGCTC	Tiled_2	Null	43,615,593	43,615,759	43,615,610	43,615,651	Null	17	56.8	CGGATTTCGGCTTGTCC	rdt_30-04688_000164_t2_L	20	58.0	GAGCTCCACTAATCTTCGGT	rdt_30-04688_000164_t2_R	chr10 43615593 43615759	CGCTCTTCCGATCTCTGCGGATTTCGGCTTGTCC	TGCTCTTCCGATCTGACGAGCTCCACTAATCTTCGGT
69	RET_3	5979	NM_020630_NM_020975	10	43,617,393	43,617,464	30-04688	rdt_30-04688_000163_t0	Null	hg19 dbSNP135	chr10 43617376 43617468	Null	Null	Null	Unique	1	135	40	GAGTTAGAGTAACTTCAATGTCTTTATTCCATCTTCTCTTTAGGGTCGGATTCCAGTTAAATGGATGGCAATTGAATCCCTTTTTGATCATATCTACACCACGCAAAGTGATGTGTAAGTGTGGGTGTTGCTCTC	Single	Null	43,617,351	43,617,485	43,617,393	43,617,464	Null	25	56.3	GAGTTAGAGTAACTTCAATGTCTTT	rdt_30-04688_000163_t0_L	17	56.2	GAGAGCAACACCCACAC	rdt_30-04688_000163_t0_R	chr10 43617351 43617485	CGCTCTTCCGATCTCTGGAGTTAGAGTAACTTCAATGTCTTT	TGCTCTTCCGATCTGACGAGAGCAACACCCACAC
70	RET_2	5979	NM_020630_NM_020975	10	43,619,118	43,619,256	30-04688	rdt_30-04688_000162_t1	Null	hg19 dbSNP135	chr10 43619115 43619239	Null	Null	Null	Unique	1	162	57	ACTGGTCCTTTCACTCTCTGCAGATGGTCTTTTGGTGTCCTGCTGTGGGAGATCGTGACCCTAGGGGGAAACCCCTATCCTGGGATTCCTCCTGAGCGGCTCTTCAACCTTCTGAAGACCGGCCACCGGATGGAGAGGCCAGACAACTGCAGCGAGGAGATG	Tiled_1	Null	43,619,096	43,619,257	43,619,118	43,619,239	Null	19	56.1	ACTGGTCCTTTCACTCTCT	rdt_30-04688_000162_t1_L	18	58.3	CATCTCCTCGCTGCAGTT	rdt_30-04688_000162_t1_R	chr10 43619096 43619257	CGCTCTTCCGATCTCTGACTGGTCCTTTCACTCTCT	TGCTCTTCCGATCTGACCATCTCCTCGCTGCAGTT
71	RET_2	5979	NM_020630_NM_020975	10	43,619,118	43,619,256	30-04688	rdt_30-04688_000162_t2	Null	hg19 dbSNP135	chr10 43619138 43619292	Null	Null	Null	Unique	1	194	59	GATGGTCTTTTGGTGTCCTGCTGTGGGAGATCGTGACCCTAGGGGGAAACCCCTATCCTGGGATTCCTCCTGAGCGGCTCTTCAACCTTCTGAAGACCGGCCACCGGATGGAGAGGCCAGACAACTGCAGCGAGGAGATGTGAGCGGGGACTGGCTTTGGCCCAGCCTCACTTGGGAAGGGAGGGGACATCTGT	Tiled_2	Null	43,619,118	43,619,311	43,619,138	43,619,256	Null	20	57.6	GATGGTCTTTTGGTGTCCTG	rdt_30-04688_000162_t2_L	19	59.3	ACAGATGTCCCCTCCCTTC	rdt_30-04688_000162_t2_R	chr10 43619118 43619311	CGCTCTTCCGATCTCTGGATGGTCTTTTGGTGTCCTG	TGCTCTTCCGATCTGACACAGATGTCCCCTCCCTTC
72	RET_1	5979	NM_020630_NM_020975	10	43,620,330	43,620,430	30-04688	rdt_30-04688_000161_t0	Null	hg19 dbSNP135	chr10 43620317 43620438	Null	Null	Null	Unique	1	161	54	TGGATCATATTGGCCTGTCTGCTCTTCCCACCAGGTACCGCCTGATGCTGCAATGCTGGAAGCAGGAGCCGGACAAAAGGCCGGTGTTTGCGGACATCAGCAAAGACCTGGAGAAGATGATGGTTAAGAGGAGAGTGAGTGCCTGGGTCCAATTCCCACAA	Single	Null	43,620,297	43,620,457	43,620,330	43,620,430	Null	20	57.3	TGGATCATATTGGCCTGTCT	rdt_30-04688_000161_t0_L	19	58.5	TTGTGGGAATTGGACCCAG	rdt_30-04688_000161_t0_R	chr10 43620297 43620457	CGCTCTTCCGATCTCTGTGGATCATATTGGCCTGTCT	TGCTCTTCCGATCTGACTTGTGGGAATTGGACCCAG
73	RET	5979	NM_020630_NM_020975	10	43,622,022	43,622,202	30-04688	rdt_30-04688_000160_t1	Null	hg19 dbSNP135	chr10 43622020 43622177	Null	Null	Null	Unique	1	199	52	CCGGCCATCTCTGTCTTCCAGGACTACTTGGACCTTGCGGCGTCCACTCCATCTGACTCCCTGATTTATGACGACGGCCTCTCAGAGGAGGAGACACCGCTGGTGGACTGTAATAATGCCCCCCTCCCTCGAGCCCTCCCTTCCACATGGATTGAAAACAAACTCTATGGTAGAATTTCCCATGCATTTACTAGATTCT	Tiled_1	Null	43,622,002	43,622,200	43,622,022	43,622,177	Null	18	58.4	CCGGCCATCTCTGTCTTC	rdt_30-04688_000160_t1_L	23	56.7	AGAATCTAGTAAATGCATGGGAA	rdt_30-04688_000160_t1_R	chr10 43622002 43622200	CGCTCTTCCGATCTCTGCCGGCCATCTCTGTCTTC	TGCTCTTCCGATCTGACAGAATCTAGTAAATGCATGGGAA
74	KAT6B	23522	NM_001256469_NM_012330_NM_001256468	10	76,788,246	76,790,804	30-04688	rdt_30-04688_000040_t1	Null	hg19 dbSNP135	chr10 76788203 76788356	Null	Null	Null	Unique	1	194	40	GTTGCCCATGGTTATGCTTTCTAAGACTGTTTTTTTTCCTTCCCGTTTTTGTCTCTTCACTAAGACAATATGAATGATGATTCAAGTAACTTGAAAGAAGGCAGTAAAGACAATCCCGAACCTCTAAAGTGCAAACAAGTGTGGCCAAAAGGAACAAAGCGCGGTCTATCTAAGTGGAGGCAAAACAAAGAGAG	Tiled_1	Null	76,788,183	76,788,376	76,788,246	76,788,356	Null	20	58.2	GTTGCCCATGGTTATGCTTT	rdt_30-04688_000040_t1_L	20	57.1	CTCTCTTTGTTTTGCCTCCA	rdt_30-04688_000040_t1_R	chr10 76788183 76788376	CGCTCTTCCGATCTCTGGTTGCCCATGGTTATGCTTT	TGCTCTTCCGATCTGACCTCTCTTTGTTTTGCCTCCA
75	KAT6B	23522	NM_001256469_NM_012330_NM_001256468	10	76,788,246	76,790,804	30-04688	rdt_30-04688_000040_t2	Null	hg19 dbSNP135	chr10 76788335 76788486	Null	Null	Null	Unique	1	192	48	AAACAAGTGTGGCCAAAAGGAACAAAGCGCGGTCTATCTAAGTGGAGGCAAAACAAAGAGAGGAAGACCGGATTTAAACTGAATTTGTACACCCCGCCAGAAACACCCATGGAGCCTGACGAGCAGGTAACAGTGGAAGAACAGAAGGAGACTTCAGAAGGAAAAACCAGCCCCAGTCCCATCAGGATTGAG	Tiled_2	Null	76,788,315	76,788,506	76,788,335	76,788,486	Null	20	58.6	AAACAAGTGTGGCCAAAAGG	rdt_30-04688_000040_t2_L	20	58.6	CTCAATCCTGATGGGACTGG	rdt_30-04688_000040_t2_R	chr10 76788315 76788506	CGCTCTTCCGATCTCTGAAACAAGTGTGGCCAAAAGG	TGCTCTTCCGATCTGACCTCAATCCTGATGGGACTGG
76	KAT6B	23522	NM_001256469_NM_012330_NM_001256468	10	76,788,246	76,790,804	30-04688	rdt_30-04688_000040_t3	Null	hg19 dbSNP135	chr10 76788433 76788573	Null	Null	Null	Unique	1	179	50	AAACACCCATGGAGCCTGACGAGCAGGTAACAGTGGAAGAACAGAAGGAGACTTCAGAAGGAAAAACCAGCCCCAGTCCCATCAGGATTGAGGAGGAGGTCAAGGAAACTGGGGAAGCCCTGTTGCCTCAAGAGGAAAACAGAAGGGAAGAAACATGTGCCCCTGTAAGTCCAAACACA	Tiled_3	Null	76,788,415	76,788,593	76,788,433	76,788,573	Null	18	58.4	AAACACCCATGGAGCCTG	rdt_30-04688_000040_t3_L	20	58.6	TGTGTTTGGACTTACAGGGG	rdt_30-04688_000040_t3_R	chr10 76788415 76788593	CGCTCTTCCGATCTCTGAAACACCCATGGAGCCTG	TGCTCTTCCGATCTGACTGTGTTTGGACTTACAGGGG
77	KAT6B	23522	NM_001256469_NM_012330_NM_001256468	10	76,788,246	76,790,804	30-04688	rdt_30-04688_000040_t7	Null	hg19 dbSNP135	chr10 76788843 76788989	Null	Null	Null	Unique	1	186	50	GGATGAAGAGCCATCCCACAACGAGGACCATGATGCCGATGACGAGGATGACAGCCACATGGAGTCTGCCGAAGTGGAGAAGGAAGAGCTGCCCAGAGAAAGCTTCAAAGAAGTACTGGAAAACCAGGAGACTTTTTTAGACCTTAATGTGCAGCCTGGTCACTCGAACCCAGAGGTCTTAATGGA	Tiled_7	Null	76,788,824	76,789,009	76,788,843	76,788,989	Null	19	58.8	GGATGAAGAGCCATCCCAC	rdt_30-04688_000040_t7_L	20	56.7	TCCATTAAGACCTCTGGGTT	rdt_30-04688_000040_t7_R	chr10 76788824 76789009	CGCTCTTCCGATCTCTGGGATGAAGAGCCATCCCAC	TGCTCTTCCGATCTGACTCCATTAAGACCTCTGGGTT
78	PTEN_8	5728	NM_000314	10	89,624,226	89,624,305	30-04688	rdt_30-04688_000223_t0	Null	hg19 dbSNP135	chr10 89624217 89624318	Null	Null	Null	Unique	1	140	45	TCCTTTTTCTTCAGCCACAGGCTCCCAGACATGACAGCCATCATCAAAGAGATCGTTAGCAGAAACAAAAGGAGATATCAAGAGGATGGATTCGACTTAGACTTGACCTGTATCCATTTCTGCGGCTGCTCCTCTTTACC	Single	Null	89,624,197	89,624,336	89,624,226	89,624,305	Null	20	57.1	TCCTTTTTCTTCAGCCACAG	rdt_30-04688_000223_t0_L	18	58.7	GGTAAAGAGGAGCAGCCG	rdt_30-04688_000223_t0_R	chr10 89624197 89624336	CGCTCTTCCGATCTCTGTCCTTTTTCTTCAGCCACAG	TGCTCTTCCGATCTGACGGTAAAGAGGAGCAGCCG
79	PTEN_7	5728	NM_000314	10	89,653,781	89,653,866	30-04688	rdt_30-04688_000222_t0	Null	hg19 dbSNP135	chr10 89653771 89653896	Null	Null	Null	Unique	1	182	29	GCATATTTCAGATATTTCTTTCCTTAACTAAAGTACTCAGATATTTATCCAAACATTATTGCTATGGGATTTCCTGCAGAAAGACTTGAAGGCGTATACAGGAACAATATTGATGATGTAGTAAGGTAAGAATGCTTTGATTTTCTATTTCAAATATTGATGTTTATATTCATGTTGTGTTT	Single	Null	89,653,742	89,653,923	89,653,781	89,653,866	Null	29	58.3	GCATATTTCAGATATTTCTTTCCTTAACT	rdt_30-04688_000222_t0_L	27	56.5	AAACACAACATGAATATAAACATCAAT	rdt_30-04688_000222_t0_R	chr10 89653742 89653923	CGCTCTTCCGATCTCTGGCATATTTCAGATATTTCTTTCCTTAACT	TGCTCTTCCGATCTGACAAACACAACATGAATATAAACATCAAT
80	PTEN_6	5728	NM_000314	10	89,685,269	89,685,314	30-04688	rdt_30-04688_000221_t0	Null	hg19 dbSNP135	chr10 89685255 89685369	Null	Null	Null	Unique	1	160	27	TAATGGTGGCTTTTTGTTTGTTTGTTTTGTTTTAAGGTTTTTGGATTCAAAGCATAAAAACCATTACAAGATATACAATCTGTAAGTATGTTTTCTTATTTGTATGCTTGCAAATATCTTCTAAAACAACTATTAAGTGAAAGTTATCTGCTTGTTAGAG	Single	Null	89,685,234	89,685,393	89,685,269	89,685,314	Null	21	56.0	TAATGGTGGCTTTTTGTTTGT	rdt_30-04688_000221_t0_L	24	57.1	CTCTAACAAGCAGATAACTTTCAC	rdt_30-04688_000221_t0_R	chr10 89685234 89685393	CGCTCTTCCGATCTCTGTAATGGTGGCTTTTTGTTTGT	TGCTCTTCCGATCTGACCTCTAACAAGCAGATAACTTTCAC
81	PTEN_5	5728	NM_000314	10	89,690,802	89,690,846	30-04688	rdt_30-04688_000220_t0	Null	hg19 dbSNP135	chr10 89690773 89690877	Null	Null	Null	Unique	1	152	31	TTTCTTCCTAAGTGCAAAAGATAACTTTATATCACTTTTAAACTTTTCTTTTAGTTGTGCTGAAAGACATTATGACACCGCCAAATTTAATTGCAGAGGTAGGTATGAATGTACTGTACTATGTTGTATAACTTAAACCCGATAGACTGTAT	Single	Null	89,690,749	89,690,900	89,690,802	89,690,846	Null	24	56.0	TTTCTTCCTAAGTGCAAAAGATAA	rdt_30-04688_000220_t0_L	23	56.2	ATACAGTCTATCGGGTTTAAGTT	rdt_30-04688_000220_t0_R	chr10 89690749 89690900	CGCTCTTCCGATCTCTGTTTCTTCCTAAGTGCAAAAGATAA	TGCTCTTCCGATCTGACATACAGTCTATCGGGTTTAAGTT
82	PTEN_4	5728	NM_000314	10	89,692,769	89,693,008	30-04688	rdt_30-04688_000219_t1	Null	hg19 dbSNP135	chr10 89692767 89692810	Null	Null	Null	Unique	1	93	37	CTTATTCTGAGGTTATCTTTTTACCACAGTTGCACAATATCCTTTTGAAGACCATAACCCACCACAGCTAGAACTTATCAAACCCTTTTGTGA	Tiled_1	Null	89,692,741	89,692,833	89,692,769	89,692,810	Null	26	56.6	CTTATTCTGAGGTTATCTTTTTACCA	rdt_30-04688_000219_t1_L	23	56.6	TCACAAAAGGGTTTGATAAGTTC	rdt_30-04688_000219_t1_R	chr10 89692741 89692833	CGCTCTTCCGATCTCTGCTTATTCTGAGGTTATCTTTTTACCA	TGCTCTTCCGATCTGACTCACAAAAGGGTTTGATAAGTTC
83	PTEN_4	5728	NM_000314	10	89,692,769	89,693,008	30-04688	rdt_30-04688_000219_t2	Null	hg19 dbSNP135	chr10 89692814 89692933	Null	Null	Null	MP	2	160	38	AACCCACCACAGCTAGAACTTATCAAACCCTTTTGTGAAGATCTTGACCAATGGCTAAGTGAAGATGACAATCATGTTGCAGCAATTCACTGTAAAGCTGGAAAGGGACGAACTGGTGTAATGATATGTGCATATTTATTACATCGGGGCAAATTTTTAA	Tiled_2	Null	89,692,796	89,692,955	89,692,814	89,692,933	Null	18	56.5	AACCCACCACAGCTAGAA	rdt_30-04688_000219_t2_L	22	56.1	TTAAAAATTTGCCCCGATGTAA	rdt_30-04688_000219_t2_R	chr9 33676211 33676370|chr10 89692796 89692955	CGCTCTTCCGATCTCTGAACCCACCACAGCTAGAA	TGCTCTTCCGATCTGACTTAAAAATTTGCCCCGATGTAA
84	PTEN_4	5728	NM_000314	10	89,692,769	89,693,008	30-04688	rdt_30-04688_000219_t3	Null	hg19 dbSNP135	chr10 89692832 89692955	Null	Null	Null	MP	2	164	39	CTAGAACTTATCAAACCCTTTTGTGAAGATCTTGACCAATGGCTAAGTGAAGATGACAATCATGTTGCAGCAATTCACTGTAAAGCTGGAAAGGGACGAACTGGTGTAATGATATGTGCATATTTATTACATCGGGGCAAATTTTTAAAGGCACAAGAGGCCCT	Tiled_3	Null	89,692,808	89,692,971	89,692,832	89,692,955	Null	24	56.3	CTAGAACTTATCAAACCCTTTTGT	rdt_30-04688_000219_t3_L	16	58.3	AGGGCCTCTTGTGCCT	rdt_30-04688_000219_t3_R	chr9 33676195 33676358|chr10 89692808 89692971	CGCTCTTCCGATCTCTGCTAGAACTTATCAAACCCTTTTGT	TGCTCTTCCGATCTGACAGGGCCTCTTGTGCCT
85	PTEN_4	5728	NM_000314	10	89,692,769	89,693,008	30-04688	rdt_30-04688_000219_t4	Null	hg19 dbSNP135	chr10 89692955 89693025	Null	Null	Null	Unique	1	117	38	TTATTACATCGGGGCAAATTTTTAAAGGCACAAGAGGCCCTAGATTTCTATGGGGAAGTAAGGACCAGAGACAAAAAGGTAAGTTATTTTTTGATGTTTTTCCTTTCCTCTTCCTGG	Tiled_4	Null	89,692,931	89,693,047	89,692,955	89,693,008	Null	24	56.7	TTATTACATCGGGGCAAATTTTTA	rdt_30-04688_000219_t4_L	22	58.4	CCAGGAAGAGGAAAGGAAAAAC	rdt_30-04688_000219_t4_R	chr10 89692931 89693047	CGCTCTTCCGATCTCTGTTATTACATCGGGGCAAATTTTTA	TGCTCTTCCGATCTGACCCAGGAAGAGGAAAGGAAAAAC
86	PTEN_3	5728	NM_000314	10	89,711,874	89,712,016	30-04688	rdt_30-04688_000218_t1	Null	hg19 dbSNP135	chr10 89711839 89711986	Null	Null	Null	Unique	1	197	36	AGTGAAATAACTATAATGGAACATTTTTTTTCAATTTGGCTTCTCTTTTTTTTCTGTCCACCAGGGAGTAACTATTCCCAGTCAGAGGCGCTATGTGTATTATTATAGCTACCTGTTAAAGAATCATCTGGATTATAGACCAGTGGCACTGTTGTTTCACAAGATGATGTTTGAAACTATTCCAATGTTCAGTGGCG	Tiled_1	Null	89,711,811	89,712,007	89,711,874	89,711,986	Null	28	56.2	AGTGAAATAACTATAATGGAACATTTTT	rdt_30-04688_000218_t1_L	21	58.6	CGCCACTGAACATTGGAATAG	rdt_30-04688_000218_t1_R	chr10 89711811 89712007	CGCTCTTCCGATCTCTGAGTGAAATAACTATAATGGAACATTTTT	TGCTCTTCCGATCTGACCGCCACTGAACATTGGAATAG
87	PTEN_3	5728	NM_000314	10	89,711,874	89,712,016	30-04688	rdt_30-04688_000218_t2	Null	hg19 dbSNP135	chr10 89711879 89712031	Null	Null	Null	Unique	1	195	40	TTTTTCTGTCCACCAGGGAGTAACTATTCCCAGTCAGAGGCGCTATGTGTATTATTATAGCTACCTGTTAAAGAATCATCTGGATTATAGACCAGTGGCACTGTTGTTTCACAAGATGATGTTTGAAACTATTCCAATGTTCAGTGGCGGAACTTGCAGTAAGTGCTTGAAATTCTCATCCTTCCATGTATTGGA	Tiled_2	Null	89,711,859	89,712,053	89,711,879	89,712,016	Null	20	58.6	TTTTTCTGTCCACCAGGGAG	rdt_30-04688_000218_t2_L	22	57.6	TCCAATACATGGAAGGATGAGA	rdt_30-04688_000218_t2_R	chr10 89711859 89712053	CGCTCTTCCGATCTCTGTTTTTCTGTCCACCAGGGAG	TGCTCTTCCGATCTGACTCCAATACATGGAAGGATGAGA
88	PTEN_2	5728	NM_000314	10	89,717,609	89,717,776	30-04688	rdt_30-04688_000217_t1	Null	hg19 dbSNP135	chr10 89717562 89717709	Null	Null	Null	Unique	1	188	43	TCGTTTTTGACAGTTTGACAGTTAAAGGCATTTCCTGTGAAATAATACTGGTATGTATTTAACCATGCAGATCCTCAGTTTGTGGTCTGCCAGCTAAAGGTGAAGATATATTCCTCCAATTCAGGACCCACACGACGGGAAGACAAGTTCATGTACTTTGAGTTCCCTCAGCCGTTACCTGTGTGTGG	Tiled_1	Null	89,717,540	89,717,727	89,717,609	89,717,709	Null	22	58.2	TCGTTTTTGACAGTTTGACAGT	rdt_30-04688_000217_t1_L	18	59.6	CCACACACAGGTAACGGC	rdt_30-04688_000217_t1_R	chr10 89717540 89717727	CGCTCTTCCGATCTCTGTCGTTTTTGACAGTTTGACAGT	TGCTCTTCCGATCTGACCCACACACAGGTAACGGC
89	PTEN_2	5728	NM_000314	10	89,717,609	89,717,776	30-04688	rdt_30-04688_000217_t2	Null	hg19 dbSNP135	chr10 89717660 89717807	Null	Null	Null	Unique	1	197	39	AAGGTGAAGATATATTCCTCCAATTCAGGACCCACACGACGGGAAGACAAGTTCATGTACTTTGAGTTCCCTCAGCCGTTACCTGTGTGTGGTGATATCAAAGTAGAGTTCTTCCACAAACAGAACAAGATGCTAAAAAAGGTTTGTACTTTACTTTCATTGGGAGAAATATCCAAAATAAGGACAGATTAAAAGCT	Tiled_2	Null	89,717,636	89,717,832	89,717,660	89,717,776	Null	24	56.4	AAGGTGAAGATATATTCCTCCAAT	rdt_30-04688_000217_t2_L	25	57.4	AGCTTTTAATCTGTCCTTATTTTGG	rdt_30-04688_000217_t2_R	chr10 89717636 89717832	CGCTCTTCCGATCTCTGAAGGTGAAGATATATTCCTCCAAT	TGCTCTTCCGATCTGACAGCTTTTAATCTGTCCTTATTTTGG
90	PTEN_1	5728	NM_000314	10	89,720,650	89,720,875	30-04688	rdt_30-04688_000216_t1	Null	hg19 dbSNP135	chr10 89720636 89720755	Null	Null	Null	Unique	1	167	32	tGTCATTTCAtttctttttcttttctttttttttttttttAGGACAAAATGTTTCACTTTTGGGTAAATACATTCTTCATACCAGGACCAGAGGAAACCTCAGAAAAAGTAGAAAATGGAAGTCTATGTGATCAAGAAATCGATAGCATTTGCAGTATAGAGCGTGC	Tiled_1	Null	89,720,609	89,720,775	89,720,650	89,720,755	Null	27	57.0	tGTCATTTCAtttctttttcttttctt	rdt_30-04688_000216_t1_L	20	57.5	GCACGCTCTATACTGCAAAT	rdt_30-04688_000216_t1_R	chr10 89720609 89720775	CGCTCTTCCGATCTCTGtGTCATTTCAtttctttttcttttctt	TGCTCTTCCGATCTGACGCACGCTCTATACTGCAAAT
91	PTEN_1	5728	NM_000314	10	89,720,650	89,720,875	30-04688	rdt_30-04688_000216_t2	Null	hg19 dbSNP135	chr10 89720706 89720859	Null	Null	Null	Unique	1	199	34	CATACCAGGACCAGAGGAAACCTCAGAAAAAGTAGAAAATGGAAGTCTATGTGATCAAGAAATCGATAGCATTTGCAGTATAGAGCGTGCAGATAATGACAAGGAATATCTAGTACTTACTTTAACAAAAAATGATCTTGACAAAGCAAATAAAGACAAAGCCAACCGATACTTTTCTCCAAATTTTAAGGTCAGTTAA	Tiled_2	Null	89,720,686	89,720,884	89,720,706	89,720,859	Null	20	57.5	CATACCAGGACCAGAGGAAA	rdt_30-04688_000216_t2_L	25	56.4	TTAACTGACCTTAAAATTTGGAGAA	rdt_30-04688_000216_t2_R	chr10 89720686 89720884	CGCTCTTCCGATCTCTGCATACCAGGACCAGAGGAAA	TGCTCTTCCGATCTGACTTAACTGACCTTAAAATTTGGAGAA
92	PTEN_1	5728	NM_000314	10	89,720,650	89,720,875	30-04688	rdt_30-04688_000216_t3	Null	hg19 dbSNP135	chr10 89720796 89720950	Null	Null	Null	Unique	1	200	33	GTGCAGATAATGACAAGGAATATCTAGTACTTACTTTAACAAAAAATGATCTTGACAAAGCAAATAAAGACAAAGCCAACCGATACTTTTCTCCAAATTTTAAGGTCAGTTAAATTAAACATTTTGTGGGGGTTGTTGACTTGTATGTATGTGATGTGTGTTTAATTCTAGGAGTACAGCTGATGAAGAACTTGCTTGAC	Tiled_3	Null	89,720,772	89,720,971	89,720,796	89,720,875	Null	24	57.0	GTGCAGATAATGACAAGGAATATC	rdt_30-04688_000216_t3_L	21	56.4	GTCAAGCAAGTTCTTCATCAG	rdt_30-04688_000216_t3_R	chr10 89720772 89720971	CGCTCTTCCGATCTCTGGTGCAGATAATGACAAGGAATATC	TGCTCTTCCGATCTGACGTCAAGCAAGTTCTTCATCAG
93	PTEN	5728	NM_000314	10	89,725,043	89,725,229	30-04688	rdt_30-04688_000215_t1	Null	hg19 dbSNP135	chr10 89725037 89725153	Null	Null	Null	Unique	1	163	39	TGTGGGTTTTCATTTTAAATTTTCTTTCTCTAGGTGAAGCTGTACTTCACAAAAACAGTAGAGGAGCCGTCAAATCCAGAGGCTAGCAGTTCAACTTCTGTAACACCAGATGTTAGTGACAATGAACCTGATCATTATAGATATTCTGACACCACTGACTCTG	Tiled_1	Null	89,725,011	89,725,173	89,725,043	89,725,153	Null	26	56.8	TGTGGGTTTTCATTTTAAATTTTCTT	rdt_30-04688_000215_t1_L	20	58.1	CAGAGTCAGTGGTGTCAGAA	rdt_30-04688_000215_t1_R	chr10 89725011 89725173	CGCTCTTCCGATCTCTGTGTGGGTTTTCATTTTAAATTTTCTT	TGCTCTTCCGATCTGACCAGAGTCAGTGGTGTCAGAA
94	PTEN	5728	NM_000314	10	89,725,043	89,725,229	30-04688	rdt_30-04688_000215_t2	Null	hg19 dbSNP135	chr10 89725103 89725243	Null	Null	Null	MP	2	183	35	AATCCAGAGGCTAGCAGTTCAACTTCTGTAACACCAGATGTTAGTGACAATGAACCTGATCATTATAGATATTCTGACACCACTGACTCTGATCCAGAGAATGAACCTTTTGATGAAGATCAGCATACACAAATTACAAAAGTCTGAATTTTTTTTTATCAAGAGGGATAAAACACCATGAAA	Tiled_2	Null	89,725,083	89,725,265	89,725,103	89,725,229	Null	20	58.3	AATCCAGAGGCTAGCAGTTC	rdt_30-04688_000215_t2_L	22	56.6	TTTCATGGTGTTTTATCCCTCT	rdt_30-04688_000215_t2_R	chr9 33675402 33675584|chr10 89725083 89725265	CGCTCTTCCGATCTCTGAATCCAGAGGCTAGCAGTTC	TGCTCTTCCGATCTGACTTTCATGGTGTTTTATCCCTCT
95	ZBTB16_5	7704	NM_006006_NM_001018011	11	113,934,022	113,935,290	30-04688	rdt_30-04688_000075_t1	Null	hg19 dbSNP135	chr11 113934000 113934127	Null	Null	Null	Unique	1	167	58	CCAGAAGGAAAGAAAGCCTCATGCCTGAGCCGAGGGGAGCACCATGGATCTGACAAAAATGGGCATGATCCAGCTGCAGAACCCTAGCCACCCCACGGGGCTACTGTGCAAGGCCAACCAGATGCGGCTGGCCGGGACTTTGTGCGATGTGGTCATCATGGTGGACA	Tiled_1	Null	113,933,980	113,934,146	113,934,022	113,934,127	Null	20	57.3	CCAGAAGGAAAGAAAGCCTC	rdt_30-04688_000075_t1_L	19	58.3	TGTCCACCATGATGACCAC	rdt_30-04688_000075_t1_R	chr11 113933980 113934146	CGCTCTTCCGATCTCTGCCAGAAGGAAAGAAAGCCTC	TGCTCTTCCGATCTGACTGTCCACCATGATGACCAC
96	ZBTB16_5	7704	NM_006006_NM_001018011	11	113,934,022	113,935,290	30-04688	rdt_30-04688_000075_t2	Null	hg19 dbSNP135	chr11 113934098 113934250	Null	Null	Null	Unique	1	191	56	CTACTGTGCAAGGCCAACCAGATGCGGCTGGCCGGGACTTTGTGCGATGTGGTCATCATGGTGGACAGCCAGGAGTTCCACGCCCACCGGACGGTGCTGGCCTGCACCAGCAAGATGTTTGAGATCCTCTTCCACCGCAATAGTCAACACTATACTTTGGACTTCCTCTCGCCAAAGACCTTCCAGCAGAT	Tiled_2	Null	113,934,080	113,934,270	113,934,098	113,934,250	Null	18	57.2	CTACTGTGCAAGGCCAAC	rdt_30-04688_000075_t2_L	20	58.8	ATCTGCTGGAAGGTCTTTGG	rdt_30-04688_000075_t2_R	chr11 113934080 113934270	CGCTCTTCCGATCTCTGCTACTGTGCAAGGCCAAC	TGCTCTTCCGATCTGACATCTGCTGGAAGGTCTTTGG
97	ZBTB16_5	7704	NM_006006_NM_001018011	11	113,934,022	113,935,290	30-04688	rdt_30-04688_000075_t3	Null	hg19 dbSNP135	chr11 113934204 113934350	Null	Null	Null	Unique	1	187	52	CACCAGCAAGATGTTTGAGATCCTCTTCCACCGCAATAGTCAACACTATACTTTGGACTTCCTCTCGCCAAAGACCTTCCAGCAGATTCTGGAGTATGCATATACAGCCACGCTGCAAGCCAAGGCGGAGGACCTGGATGACCTGCTGTATGCGGCCGAGATCCTGGAGATCGAGTACCTGGAGGAA	Tiled_3	Null	113,934,184	113,934,370	113,934,204	113,934,350	Null	20	57.2	CACCAGCAAGATGTTTGAGA	rdt_30-04688_000075_t3_L	20	58.2	TTCCTCCAGGTACTCGATCT	rdt_30-04688_000075_t3_R	chr11 113934184 113934370	CGCTCTTCCGATCTCTGCACCAGCAAGATGTTTGAGA	TGCTCTTCCGATCTGACTTCCTCCAGGTACTCGATCT
98	ZBTB16_5	7704	NM_006006_NM_001018011	11	113,934,022	113,935,290	30-04688	rdt_30-04688_000075_t4	Null	hg19 dbSNP135	chr11 113934308 113934469	Null	Null	Null	Unique	1	198	60	CACGCTGCAAGCCAAGGCGGAGGACCTGGATGACCTGCTGTATGCGGCCGAGATCCTGGAGATCGAGTACCTGGAGGAACAGTGCCTGAAGATGCTGGAGACCATCCAGGCCTCAGACGACAATGACACGGAGGCCACCATGGCCGATGGCGGGGCCGAGGAAGAAGAGGACCGCAAGGCTCGGTACCTCAAGAACAT	Tiled_4	Null	113,934,292	113,934,489	113,934,308	113,934,469	Null	16	57.6	CACGCTGCAAGCCAAG	rdt_30-04688_000075_t4_L	20	58.6	ATGTTCTTGAGGTACCGAGC	rdt_30-04688_000075_t4_R	chr11 113934292 113934489	CGCTCTTCCGATCTCTGCACGCTGCAAGCCAAG	TGCTCTTCCGATCTGACATGTTCTTGAGGTACCGAGC
99	ZBTB16_5	7704	NM_006006_NM_001018011	11	113,934,022	113,935,290	30-04688	rdt_30-04688_000075_t5	Null	hg19 dbSNP135	chr11 113934364 113934522	Null	Null	Null	Unique	1	197	58	ATCCTGGAGATCGAGTACCTGGAGGAACAGTGCCTGAAGATGCTGGAGACCATCCAGGCCTCAGACGACAATGACACGGAGGCCACCATGGCCGATGGCGGGGCCGAGGAAGAAGAGGACCGCAAGGCTCGGTACCTCAAGAACATCTTCATCTCGAAGCATTCCAGCGAGGAGAGTGGGTATGCCAGTGTGGCTGG	Tiled_5	Null	113,934,344	113,934,540	113,934,364	113,934,522	Null	20	57.9	ATCCTGGAGATCGAGTACCT	rdt_30-04688_000075_t5_L	18	59.3	CCAGCCACACTGGCATAC	rdt_30-04688_000075_t5_R	chr11 113934344 113934540	CGCTCTTCCGATCTCTGATCCTGGAGATCGAGTACCT	TGCTCTTCCGATCTGACCCAGCCACACTGGCATAC
100	ZBTB16_5	7704	NM_006006_NM_001018011	11	113,934,022	113,935,290	30-04688	rdt_30-04688_000075_t6	Null	hg19 dbSNP135	chr11 113934489 113934626	Null	Null	Null	Unique	1	177	55	GCTCGGTACCTCAAGAACATCTTCATCTCGAAGCATTCCAGCGAGGAGAGTGGGTATGCCAGTGTGGCTGGACAGAGCCTCCCTGGGCCCATGGTGGACCAGAGCCCTTCAGTCTCCACTTCATTTGGTCTTTCAGCCATGAGTCCCACCAAGGCTGCAGTGGACAGTTTGATGACC	Tiled_6	Null	113,934,470	113,934,646	113,934,489	113,934,626	Null	19	58.0	GCTCGGTACCTCAAGAACA	rdt_30-04688_000075_t6_L	20	57.6	GGTCATCAAACTGTCCACTG	rdt_30-04688_000075_t6_R	chr11 113934470 113934646	CGCTCTTCCGATCTCTGGCTCGGTACCTCAAGAACA	TGCTCTTCCGATCTGACGGTCATCAAACTGTCCACTG
101	ZBTB16_5	7704	NM_006006_NM_001018011	11	113,934,022	113,935,290	30-04688	rdt_30-04688_000075_t7	Null	hg19 dbSNP135	chr11 113934613 113934752	Null	Null	Null	Unique	1	180	60	TTTGGTCTTTCAGCCATGAGTCCCACCAAGGCTGCAGTGGACAGTTTGATGACCATAGGACAGTCTCTCCTGCAGGGAACTCTTCAGCCACCTGCAGGGCCCGAGGAGCCAACTCTGGCTGGGGGTGGGCGGCACCCTGGGGTGGCTGAGGTGAAGACGGAGATGATGCAGGTGGATGAG	Tiled_7	Null	113,934,593	113,934,772	113,934,613	113,934,752	Null	20	57.2	TTTGGTCTTTCAGCCATGAG	rdt_30-04688_000075_t7_L	20	58.3	CTCATCCACCTGCATCATCT	rdt_30-04688_000075_t7_R	chr11 113934593 113934772	CGCTCTTCCGATCTCTGTTTGGTCTTTCAGCCATGAG	TGCTCTTCCGATCTGACCTCATCCACCTGCATCATCT
102	ZBTB16_5	7704	NM_006006_NM_001018011	11	113,934,022	113,935,290	30-04688	rdt_30-04688_000075_t8	Null	hg19 dbSNP135	chr11 113934684 113934832	Null	Null	Null	Unique	1	188	64	CAGGGAACTCTTCAGCCACCTGCAGGGCCCGAGGAGCCAACTCTGGCTGGGGGTGGGCGGCACCCTGGGGTGGCTGAGGTGAAGACGGAGATGATGCAGGTGGATGAGGTGCCCAGCCAGGACAGCCCTGGGGCAGCCGAGTCCAGCATCTCAGGAGGGATGGGGGACAAGGTTGAGGAAAGAGGCAA	Tiled_8	Null	113,934,665	113,934,852	113,934,684	113,934,832	Null	19	59.0	CAGGGAACTCTTCAGCCAC	rdt_30-04688_000075_t8_L	20	58.2	TTGCCTCTTTCCTCAACCTT	rdt_30-04688_000075_t8_R	chr11 113934665 113934852	CGCTCTTCCGATCTCTGCAGGGAACTCTTCAGCCAC	TGCTCTTCCGATCTGACTTGCCTCTTTCCTCAACCTT
103	ZBTB16_5	7704	NM_006006_NM_001018011	11	113,934,022	113,935,290	30-04688	rdt_30-04688_000075_t9	Null	hg19 dbSNP135	chr11 113934775 113934930	Null	Null	Null	Unique	1	189	63	GATGCAGGTGGATGAGGTGCCCAGCCAGGACAGCCCTGGGGCAGCCGAGTCCAGCATCTCAGGAGGGATGGGGGACAAGGTTGAGGAAAGAGGCAAAGAGGGGCCTGGGACCCCGACTCGAAGCAGCGTCATCACCAGTGCTAGGGAGCTACACTATGGGCGAGAGGAGAGTGCCGAGCAGGTGCCACC	Tiled_9	Null	113,934,757	113,934,945	113,934,775	113,934,930	Null	18	57.5	GATGCAGGTGGATGAGGT	rdt_30-04688_000075_t9_L	15	58.1	GGTGGCACCTGCTCG	rdt_30-04688_000075_t9_R	chr11 113934757 113934945	CGCTCTTCCGATCTCTGGATGCAGGTGGATGAGGT	TGCTCTTCCGATCTGACGGTGGCACCTGCTCG
104	ZBTB16_5	7704	NM_006006_NM_001018011	11	113,934,022	113,935,290	30-04688	rdt_30-04688_000075_t10	Null	hg19 dbSNP135	chr11 113934905 113935053	Null	Null	Null	Unique	1	188	63	CATCACCAGTGCTAGGGAGCTACACTATGGGCGAGAGGAGAGTGCCGAGCAGGTGCCACCCCCAGCTGAGGCTGGCCAGGCCCCCACTGGCCGACCTGAGCACCCAGCACCCCCGCCTGAGAAGCATCTGGGCATCTACTCCGTGTTGCCCAACCACAAGGCTGACGCTGTATTGAGCATGCCGTCTT	Tiled_10	Null	113,934,886	113,935,073	113,934,905	113,935,053	Null	19	58.2	CATCACCAGTGCTAGGGAG	rdt_30-04688_000075_t10_L	20	58.9	AAGACGGCATGCTCAATACA	rdt_30-04688_000075_t10_R	chr11 113934886 113935073	CGCTCTTCCGATCTCTGCATCACCAGTGCTAGGGAG	TGCTCTTCCGATCTGACAAGACGGCATGCTCAATACA
105	ZBTB16_5	7704	NM_006006_NM_001018011	11	113,934,022	113,935,290	30-04688	rdt_30-04688_000075_t11	Null	hg19 dbSNP135	chr11 113935022 113935156	Null	Null	Null	Unique	1	174	60	TGAGAAGCATCTGGGCATCTACTCCGTGTTGCCCAACCACAAGGCTGACGCTGTATTGAGCATGCCGTCTTCCGTGACCTCTGGCCTCCACGTGCAGCCTGCCCTGGCTGTCTCCATGGACTTCAGCACCTATGGGGGGCTGCTGCCCCAGGGCTTCATCCAGAGGGAGCTGTT	Tiled_11	Null	113,935,003	113,935,176	113,935,022	113,935,156	Null	19	58.5	TGAGAAGCATCTGGGCATC	rdt_30-04688_000075_t11_L	20	59.6	AACAGCTCCCTCTGGATGAA	rdt_30-04688_000075_t11_R	chr11 113935003 113935176	CGCTCTTCCGATCTCTGTGAGAAGCATCTGGGCATC	TGCTCTTCCGATCTGACAACAGCTCCCTCTGGATGAA
106	ZBTB16_5	7704	NM_006006_NM_001018011	11	113,934,022	113,935,290	30-04688	rdt_30-04688_000075_t12	Null	hg19 dbSNP135	chr11 113935073 113935225	Null	Null	Null	Unique	1	189	62	TGTATTGAGCATGCCGTCTTCCGTGACCTCTGGCCTCCACGTGCAGCCTGCCCTGGCTGTCTCCATGGACTTCAGCACCTATGGGGGGCTGCTGCCCCAGGGCTTCATCCAGAGGGAGCTGTTCAGCAAGCTGGGGGAGCTGGCTGTGGGCATGAAGTCAGAGAGCCGGACCATCGGAGAGCAGTGCAG	Tiled_12	Null	113,935,054	113,935,242	113,935,073	113,935,225	Null	19	58.1	TGTATTGAGCATGCCGTCT	rdt_30-04688_000075_t12_L	17	57.4	CTGCACTGCTCTCCGAT	rdt_30-04688_000075_t12_R	chr11 113935054 113935242	CGCTCTTCCGATCTCTGTGTATTGAGCATGCCGTCT	TGCTCTTCCGATCTGACCTGCACTGCTCTCCGAT
107	ZBTB16_5	7704	NM_006006_NM_001018011	11	113,934,022	113,935,290	30-04688	rdt_30-04688_000075_t13	Null	hg19 dbSNP135	chr11 113935178 113935312	Null	Null	Null	Unique	1	174	62	CATCCAGAGGGAGCTGTTCAGCAAGCTGGGGGAGCTGGCTGTGGGCATGAAGTCAGAGAGCCGGACCATCGGAGAGCAGTGCAGCGTGTGTGGGGTCGAGCTTCCTGATAACGAGGCTGTGGAGCAGCACAGGTAGGCCCCGCTCCAGCCCCGCACCTGATGTAGGACTTGAGG	Tiled_13	Null	113,935,159	113,935,332	113,935,178	113,935,290	Null	19	58.5	CATCCAGAGGGAGCTGTTC	rdt_30-04688_000075_t13_L	20	57.2	CCTCAAGTCCTACATCAGGT	rdt_30-04688_000075_t13_R	chr11 113935159 113935332	CGCTCTTCCGATCTCTGCATCCAGAGGGAGCTGTTC	TGCTCTTCCGATCTGACCCTCAAGTCCTACATCAGGT
108	ZBTB16_4	7704	NM_006006_NM_001018011	11	114,027,058	114,027,156	30-04688	rdt_30-04688_000074_t0	Null	hg19 dbSNP135	chr11 114027050 114027175	Null	Null	Null	Unique	1	163	53	AGCAACCTCTCTTTTCCTTTCCCTTACAGGAAGCTGCACAGTGGGATGAAGACGTACGGGTGCGAGCTCTGCGGGAAGCGGTTCCTGGATAGTTTGCGGCTGAGAATGCACTTACTGGCTCATTCAGGTAGGCAAGTTCGCCTTAGTGGCCCGTTCAGATACA	Single	Null	114,027,030	114,027,192	114,027,058	114,027,156	Null	20	56.0	AGCAACCTCTCTTTTCCTTT	rdt_30-04688_000074_t0_L	17	56.1	TGTATCTGAACGGGCCA	rdt_30-04688_000074_t0_R	chr11 114027030 114027192	CGCTCTTCCGATCTCTGAGCAACCTCTCTTTTCCTTT	TGCTCTTCCGATCTGACTGTATCTGAACGGGCCA
109	ZBTB16_3	7704	NM_006006_NM_001018011	11	114,057,673	114,057,760	30-04688	rdt_30-04688_000073_t0	Null	hg19 dbSNP135	chr11 114057665 114057768	Null	Null	Null	Unique	1	144	52	TAGTGGTAACTGCCTCTCCTTTCTTTCAGCGGGTGCCAAAGCCTTTGTCTGTGATCAGTGCGGTGCACAGTTTTCGAAGGAGGATGCCCTGGAGACACACAGGCAGACCCATACTGGTGAGTTGACTTGGATTCCTGTTCTCCA	Single	Null	114,057,645	114,057,788	114,057,673	114,057,760	Null	20	58.4	TAGTGGTAACTGCCTCTCCT	rdt_30-04688_000073_t0_L	20	57.3	TGGAGAACAGGAATCCAAGT	rdt_30-04688_000073_t0_R	chr11 114057645 114057788	CGCTCTTCCGATCTCTGTAGTGGTAACTGCCTCTCCT	TGCTCTTCCGATCTGACTGGAGAACAGGAATCCAAGT
110	ZBTB16_2	7704	NM_006006_NM_001018011	11	114,112,888	114,113,059	30-04688	rdt_30-04688_000072_t1	Null	hg19 dbSNP135	chr11 114112861 114113022	Null	Null	Null	Unique	1	200	62	ACCTTGTATTCCCACCTTTCTGAGGCACCCCCTCTCCTGTCTCCCACAGGCACTGACATGGCCGTCTTCTGTCTGCTGTGTGGGAAGCGCTTCCAGGCGCAGAGCGCACTGCAGCAGCACATGGAGGTCCACGCGGGCGTGCGCAGCTACATCTGCAGTGAGTGCAACCGCACCTTCCCCAGCCACACGGCTCTCAAACG	Tiled_1	Null	114,112,840	114,113,039	114,112,888	114,113,022	Null	21	57.8	ACCTTGTATTCCCACCTTTCT	rdt_30-04688_000072_t1_L	17	57.1	CGTTTGAGAGCCGTGTG	rdt_30-04688_000072_t1_R	chr11 114112840 114113039	CGCTCTTCCGATCTCTGACCTTGTATTCCCACCTTTCT	TGCTCTTCCGATCTGACCGTTTGAGAGCCGTGTG
111	ZBTB16_2	7704	NM_006006_NM_001018011	11	114,112,888	114,113,059	30-04688	rdt_30-04688_000072_t2	Null	hg19 dbSNP135	chr11 114112927 114113062	Null	Null	Null	Unique	1	172	62	TGTCTGCTGTGTGGGAAGCGCTTCCAGGCGCAGAGCGCACTGCAGCAGCACATGGAGGTCCACGCGGGCGTGCGCAGCTACATCTGCAGTGAGTGCAACCGCACCTTCCCCAGCCACACGGCTCTCAAACGCCACCTGCGCTCACATACAGGTAGGTCAGTCCAGCTGATGG	Tiled_2	Null	114,112,909	114,113,080	114,112,927	114,113,059	Null	18	58.0	TGTCTGCTGTGTGGGAAG	rdt_30-04688_000072_t2_L	18	58.3	CCATCAGCTGGACTGACC	rdt_30-04688_000072_t2_R	chr11 114112909 114113080	CGCTCTTCCGATCTCTGTGTCTGCTGTGTGGGAAG	TGCTCTTCCGATCTGACCCATCAGCTGGACTGACC
112	ZBTB16_1	7704	NM_006006_NM_001018011	11	114,117,919	114,118,087	30-04688	rdt_30-04688_000071_t1	Null	hg19 dbSNP135	chr11 114117900 114118039	Null	Null	Null	Unique	1	177	57	GAGAGGCAAAGGCCTGATCCAGCCCCTTGTCTCCACAGGCGACCACCCCTACGAGTGTGAGTTCTGTGGCAGCTGCTTCCGGGATGAGAGCACACTCAAGAGCCACAAACGCATCCACACGGGTGAGAAACCCTACGAGTGCAATGGCTGTGGCAAGAAGTTCAGCCTCAAGCATCA	Tiled_1	Null	114,117,882	114,118,058	114,117,919	114,118,039	Null	18	57.9	GAGAGGCAAAGGCCTGAT	rdt_30-04688_000071_t1_L	19	57.9	TGATGCTTGAGGCTGAACT	rdt_30-04688_000071_t1_R	chr11 114117882 114118058	CGCTCTTCCGATCTCTGGAGAGGCAAAGGCCTGAT	TGCTCTTCCGATCTGACTGATGCTTGAGGCTGAACT
113	ZBTB16_1	7704	NM_006006_NM_001018011	11	114,117,919	114,118,087	30-04688	rdt_30-04688_000071_t2	Null	hg19 dbSNP135	chr11 114118013 114118167	Null	Null	Null	Unique	1	193	58	TCCACACGGGTGAGAAACCCTACGAGTGCAATGGCTGTGGCAAGAAGTTCAGCCTCAAGCATCAGCTGGAGACGCACTATAGGGTGCACACAGGTACCGAAGGCCAGGGAGGGGCCTGAGCTGGCTCTGGGACCTGGGCGGAGGTGGGAAGCAGATAGTCTCCTAGAGAAGCCTAAGTGAGGATGATCCCAGG	Tiled_2	Null	114,117,995	114,118,187	114,118,013	114,118,087	Null	18	58.1	TCCACACGGGTGAGAAAC	rdt_30-04688_000071_t2_L	20	57.0	CCTGGGATCATCCTCACTTA	rdt_30-04688_000071_t2_R	chr11 114117995 114118187	CGCTCTTCCGATCTCTGTCCACACGGGTGAGAAAC	TGCTCTTCCGATCTGACCCTGGGATCATCCTCACTTA
114	ZBTB16	7704	NM_006006_NM_001018011	11	114,121,047	114,121,277	30-04688	rdt_30-04688_000070_t1	Null	hg19 dbSNP135	chr11 114121026 114121149	Null	Null	Null	Unique	1	163	60	TGTCTGTCCTCACTTTCTCCTGCCCTGTCCCTCCGCCCTCAGGTGAGAAGCCCTTTGAGTGTAAGCTCTGCCACCAGCGCTCCCGGGACTACTCGGCCATGATCAAGCACCTGAGAACGCACAACGGCGCCTCGCCCTACCAGTGCACCATCTGCACAGAGTA	Tiled_1	Null	114,121,006	114,121,168	114,121,047	114,121,149	Null	20	57.8	TGTCTGTCCTCACTTTCTCC	rdt_30-04688_000070_t1_L	19	58.4	TACTCTGTGCAGATGGTGC	rdt_30-04688_000070_t1_R	chr11 114121006 114121168	CGCTCTTCCGATCTCTGTGTCTGTCCTCACTTTCTCC	TGCTCTTCCGATCTGACTACTCTGTGCAGATGGTGC
115	ZBTB16	7704	NM_006006_NM_001018011	11	114,121,047	114,121,277	30-04688	rdt_30-04688_000070_t2	Null	hg19 dbSNP135	chr11 114121129 114121255	Null	Null	Null	Unique	1	164	59	GCACCTGAGAACGCACAACGGCGCCTCGCCCTACCAGTGCACCATCTGCACAGAGTACTGCCCCAGCCTCTCCTCCATGCAGAAGCACATGAAGGGCCACAAGCCCGAGGAGATCCCGCCCGACTGGAGGATAGAGAAGACGTACCTCTACCTGTGCTATGTGT	Tiled_2	Null	114,121,112	114,121,275	114,121,129	114,121,255	Null	17	58.7	GCACCTGAGAACGCACA	rdt_30-04688_000070_t2_L	20	57.6	ACACATAGCACAGGTAGAGG	rdt_30-04688_000070_t2_R	chr11 114121112 114121275	CGCTCTTCCGATCTCTGGCACCTGAGAACGCACA	TGCTCTTCCGATCTGACACACATAGCACAGGTAGAGG
116	ZBTB16	7704	NM_006006_NM_001018011	11	114,121,047	114,121,277	30-04688	rdt_30-04688_000070_t3	Null	hg19 dbSNP135	chr11 114121246 114121408	Null	Null	Null	Unique	1	200	49	GCCCGACTGGAGGATAGAGAAGACGTACCTCTACCTGTGCTATGTGTGAAGGGAGGCCCGCGGCGGTGGAGCCGAGCGGGGAGCCAGGAAAGAAGAGTTGGAGTGAGATGAAGGAAGGACTATGACaaataaaaaaggaaaagaaaaaaaaaaacagaaggaaaaggaaaCCTGGTAGCTTTTTGGCCTTGGATTCTCTC	Tiled_3	Null	114,121,229	114,121,428	114,121,246	114,121,277	Null	17	56.8	GCCCGACTGGAGGATAG	rdt_30-04688_000070_t3_L	20	56.9	GAGAGAATCCAAGGCCAAAA	rdt_30-04688_000070_t3_R	chr11 114121229 114121428	CGCTCTTCCGATCTCTGGCCCGACTGGAGGATAG	TGCTCTTCCGATCTGACGAGAGAATCCAAGGCCAAAA
117	HMBS_7	3145	NM_001258209_NM_000190_NM_001024382_NM_001258208	11	118,960,392	118,960,470	30-04688	rdt_30-04688_000784_t0	Null	hg19 dbSNP135	chr11 118960364 118960475	Null	Null	Null	Unique	1	149	54	TGGCTGCTCATACCCTTTCTCTTTGCCCCCCTCTCCCATCTCTATAGAGTGGACCTGGTTGTTCACTCCTTGAAGGACCTGCCCACTGTGCTTCCTCCTGGCTTCACCATCGGAGCCATCTGCAAGTAAGAGTCTTGCAAGTAAGGGGC	Single	Null	118,960,346	118,960,494	118,960,392	118,960,470	Null	18	57.0	TGGCTGCTCATACCCTTT	rdt_30-04688_000784_t0_L	19	58.6	GCCCCTTACTTGCAAGACT	rdt_30-04688_000784_t0_R	chr11 118960346 118960494	CGCTCTTCCGATCTCTGTGGCTGCTCATACCCTTT	TGCTCTTCCGATCTGACGCCCCTTACTTGCAAGACT
118	HMBS_4	3145	NM_001258209_NM_000190_NM_001024382_NM_001258208	11	118,962,122	118,962,236	30-04688	rdt_30-04688_000781_t1	Null	hg19 dbSNP135	chr11 118962122 118962274	Null	Null	Null	Unique	1	193	61	GTCCTTAGCAACTCTCCACAGCGGGGAAACCTCAACACCCGGCTTCGGAAGCTGGACGAGCAGCAGGAGTTCAGTGCCATCATCCTGGCAACAGCTGGCCTGCAGCGCATGGGCTGGCACAACCGGGTGGGGCAGGTAGGGCCTGCCCCTATCCTCTCCCCAGCTCATCTGCATCTCCTTTCTGCCTTACAGT	Tiled_1	Null	118,962,102	118,962,294	118,962,122	118,962,236	Null	20	58.1	GTCCTTAGCAACTCTCCACA	rdt_30-04688_000781_t1_L	20	57.1	ACTGTAAGGCAGAAAGGAGA	rdt_30-04688_000781_t1_R	chr11 118962102 118962294	CGCTCTTCCGATCTCTGGTCCTTAGCAACTCTCCACA	TGCTCTTCCGATCTGACACTGTAAGGCAGAAAGGAGA
119	HMBS_13	3145	NM_001024382_NM_000190	11	118,963,113	118,963,233	30-04688	rdt_30-04688_000790_t1	Null	hg19 dbSNP135	chr11 118963112 118963267	Null	Null	Null	Unique	1	197	60	TGTCCTAGGATGTTTTTCCATCAGGGGGCCTTGGGCGTGGAAGTGCGAGCCAAGGACCAGGACATCTTGGATCTGGTGGGTGTGCTGCACGATCCCGAGACTCTGCTTCGCTGCATCGCTGAAAGGGCCTTCCTGAGGCACCTGGTAGGGCCTGTGCTCCACCTGTGGAGGGCTGGGGACTTGGAGAGCTGGGAAAG	Tiled_1	Null	118,963,090	118,963,286	118,963,113	118,963,233	Null	22	57.1	TGTCCTAGGATGTTTTTCCATC	rdt_30-04688_000790_t1_L	19	57.9	CTTTCCCAGCTCTCCAAGT	rdt_30-04688_000790_t1_R	chr11 118963090 118963286	CGCTCTTCCGATCTCTGTGTCCTAGGATGTTTTTCCATC	TGCTCTTCCGATCTGACCTTTCCCAGCTCTCCAAGT
120	HMBS	3145	NM_001258209_NM_000190_NM_001024382_NM_001258208	11	118,963,819	118,963,993	30-04688	rdt_30-04688_000777_t1	Null	hg19 dbSNP135	chr11 118963805 118963936	Null	Null	Null	Unique	1	172	54	GTTCTCACCAAATCCCACCTCCTTCCCTCATACAGCATGAAGATGGCCCTGAGGATGACCCACAGTTGGTAGGCATCACTGCTCGTAACATTCCACGAGGGCCCCAGTTGGCTGCCCAGAACTTGGGCATCAGCCTGGCCAACTTGTTGCTGAGCAAAGGAGCCAAAAACAT	Tiled_1	Null	118,963,785	118,963,956	118,963,819	118,963,936	Null	20	58.7	GTTCTCACCAAATCCCACCT	rdt_30-04688_000777_t1_L	20	57.7	ATGTTTTTGGCTCCTTTGCT	rdt_30-04688_000777_t1_R	chr11 118963785 118963956	CGCTCTTCCGATCTCTGGTTCTCACCAAATCCCACCT	TGCTCTTCCGATCTGACATGTTTTTGGCTCCTTTGCT
121	HMBS	3145	NM_001258209_NM_000190_NM_001024382_NM_001258208	11	118,963,819	118,963,993	30-04688	rdt_30-04688_000777_t2	Null	hg19 dbSNP135	chr11 118963866 118963995	Null	Null	Null	Unique	1	168	53	ACAGTTGGTAGGCATCACTGCTCGTAACATTCCACGAGGGCCCCAGTTGGCTGCCCAGAACTTGGGCATCAGCCTGGCCAACTTGTTGCTGAGCAAAGGAGCCAAAAACATCCTGGATGTTGCACGGCAGCTTAACGATGCCCATTAACTGGTTTGTGGGGCACAGAT	Tiled_2	Null	118,963,846	118,964,013	118,963,866	118,963,993	Null	20	58.8	ACAGTTGGTAGGCATCACTG	rdt_30-04688_000777_t2_L	18	58.7	ATCTGTGCCCCACAAACC	rdt_30-04688_000777_t2_R	chr11 118963846 118964013	CGCTCTTCCGATCTCTGACAGTTGGTAGGCATCACTG	TGCTCTTCCGATCTGACATCTGTGCCCCACAAACC
122	CBL_8	867	NM_005188	11	119,148,875	119,149,007	30-04688	rdt_30-04688_000650_t1	Null	hg19 dbSNP135	chr11 119148857 119149006	Null	Null	Null	Unique	1	199	36	TGCAGTTATTTATTCAACTAATAGTCTTTTAATTTTTTTTAATCAAAGGAACAATATGAATTATACTGTGAGATGGGCTCCACATTCCAACTATGTAAAATATGTGCTGAAAATGATAAGGATGTAAAGATTGAGCCCTGTGGACACCTCATGTGCACATCCTGTCTTACATCCTGGCAGGTACGGATCTAAACAGCGA	Tiled_1	Null	119,148,828	119,149,026	119,148,875	119,149,006	Null	29	57.7	TGCAGTTATTTATTCAACTAATAGTCTTT	rdt_30-04688_000650_t1_L	20	58.4	TCGCTGTTTAGATCCGTACC	rdt_30-04688_000650_t1_R	chr11 119148828 119149026	CGCTCTTCCGATCTCTGTGCAGTTATTTATTCAACTAATAGTCTTT	TGCTCTTCCGATCTGACTCGCTGTTTAGATCCGTACC
123	CBL_8	867	NM_005188	11	119,148,875	119,149,007	30-04688	rdt_30-04688_000650_t2	Null	hg19 dbSNP135	chr11 119148923 119149008	Null	Null	Null	Unique	1	126	44	GGCTCCACATTCCAACTATGTAAAATATGTGCTGAAAATGATAAGGATGTAAAGATTGAGCCCTGTGGACACCTCATGTGCACATCCTGTCTTACATCCTGGCAGGTACGGATCTAAACAGCGACT	Tiled_2	Null	119,148,903	119,149,028	119,148,923	119,149,007	Null	20	57.4	GGCTCCACATTCCAACTATG	rdt_30-04688_000650_t2_L	20	57.4	AGTCGCTGTTTAGATCCGTA	rdt_30-04688_000650_t2_R	chr11 119148903 119149028	CGCTCTTCCGATCTCTGGGCTCCACATTCCAACTATG	TGCTCTTCCGATCTGACAGTCGCTGTTTAGATCCGTA
124	CBL_7	867	NM_005188	11	119,149,219	119,149,423	30-04688	rdt_30-04688_000649_t1	Null	hg19 dbSNP135	chr11 119149209 119149363	Null	Null	Null	Unique	1	197	48	TGCATCTGTTACTATCTTTTGCTTCTTCTGCAGGAATCAGAAGGTCAGGGCTGTCCTTTCTGCCGATGTGAAATTAAAGGTACTGAACCCATCGTGGTAGATCCGTTTGATCCTAGAGGGAGTGGCAGCCTGTTGAGGCAAGGAGCAGAGGGAGCTCCCTCCCCAAATTATGATGATGATGATGATGAACGAGCTGA	Tiled_1	Null	119,149,187	119,149,383	119,149,219	119,149,363	Null	22	56.1	TGCATCTGTTACTATCTTTTGC	rdt_30-04688_000649_t1_L	20	56.6	TCAGCTCGTTCATCATCATC	rdt_30-04688_000649_t1_R	chr11 119149187 119149383	CGCTCTTCCGATCTCTGTGCATCTGTTACTATCTTTTGC	TGCTCTTCCGATCTGACTCAGCTCGTTCATCATCATC
125	CBL_7	867	NM_005188	11	119,149,219	119,149,423	30-04688	rdt_30-04688_000649_t2	Null	hg19 dbSNP135	chr11 119149318 119149443	Null	Null	Null	Unique	1	162	48	GAGGGAGTGGCAGCCTGTTGAGGCAAGGAGCAGAGGGAGCTCCCTCCCCAAATTATGATGATGATGATGATGAACGAGCTGATGATACTCTCTTCATGATGAAGGAATTGGCTGGTGCCAAGGTAAGATGGCAGTTTAGGAGACTGGCAAAATCCATTGTGA	Tiled_2	Null	119,149,302	119,149,463	119,149,318	119,149,423	Null	16	58.9	GAGGGAGTGGCAGCCT	rdt_30-04688_000649_t2_L	20	57.1	TCACAATGGATTTTGCCAGT	rdt_30-04688_000649_t2_R	chr11 119149302 119149463	CGCTCTTCCGATCTCTGGAGGGAGTGGCAGCCT	TGCTCTTCCGATCTGACTCACAATGGATTTTGCCAGT
126	HRAS_3	3265	NM_001130442_NM_005343_NM_176795	11	532,635	532,755	30-04688	rdt_30-04688_000507_t1	Null	hg19 dbSNP135	chr11 532631 532758	Null	Null	Null	Unique	1	164	61	CTGGGAGTCCCCCTCACCTGCGTCAGGAGAGCACACACTTGCAGCTCATGCAGCCGGGGCCACTCTCATCAGGAGGGTTCAGCTTCCGCAGCTTGTGCTGCCGGATCTCACGCACCAACGTGTAGAAGGCATCCTCCACTCCCTGGGAAAGGAGGGATGGGATC	Tiled_1	Null	532,614	532,777	532,635	532,755	Null	17	59.1	CTGGGAGTCCCCCTCAC	rdt_30-04688_000507_t1_L	19	57.8	GATCCCATCCCTCCTTTCC	rdt_30-04688_000507_t1_R	chr11 532614 532777	CGCTCTTCCGATCTCTGCTGGGAGTCCCCCTCAC	TGCTCTTCCGATCTGACGATCCCATCCCTCCTTTCC
127	HRAS_4	3265	NM_176795	11	533,295	533,358	30-04688	rdt_30-04688_000508_t0	Null	hg19 dbSNP135	chr11 533280 533366	Null	Null	Null	Unique	1	123	69	TCCCGGGAGACTTACAGCGCGAGGGGCCGCTGGGTCACATGGGTCCCGGGGGGTCCCAGAGGGTCCCGGAGCTGGAGCTAGAGCCAGAGCGGCTGCCCTGTGTCAAGGGAGAGGGTCAGTGAG	Single	Null	533,262	533,384	533,295	533,358	Null	18	59.2	TCCCGGGAGACTTACAGC	rdt_30-04688_000508_t0_L	18	58.1	CTCACTGACCCTCTCCCT	rdt_30-04688_000508_t0_R	chr11 533262 533384	CGCTCTTCCGATCTCTGTCCCGGGAGACTTACAGC	TGCTCTTCCGATCTGACCTCACTGACCCTCTCCCT
128	HRAS_2	3265	NM_001130442_NM_005343_NM_176795	11	533,452	533,612	30-04688	rdt_30-04688_000506_t1	Null	hg19 dbSNP135	chr11 533443 533586	Null	Null	Null	Unique	1	182	62	CTAGCTGTGGGGTGGAGAGCTGCCTCACCTGCCGGGTCTTGGCCGAGGTCTCGATGTAGGGGATGCCGTAGCTTCGGGCGAGGTCCTGAGCCTGCCGAGATTCCACAGTGCGTGCAGCCAGGTCACACTTGTTCCCCACCAGCACCATGGGCACGTCATCCGAGTCCTTCACCCGTTTGATC	Tiled_1	Null	533,425	533,606	533,452	533,586	Null	18	58.8	CTAGCTGTGGGGTGGAGA	rdt_30-04688_000506_t1_L	20	58.8	GATCAAACGGGTGAAGGACT	rdt_30-04688_000506_t1_R	chr11 533425 533606	CGCTCTTCCGATCTCTGCTAGCTGTGGGGTGGAGA	TGCTCTTCCGATCTGACGATCAAACGGGTGAAGGACT
129	HRAS_2	3265	NM_001130442_NM_005343_NM_176795	11	533,452	533,612	30-04688	rdt_30-04688_000506_t2	Null	hg19 dbSNP135	chr11 533529 533623	Null	Null	Null	Unique	1	130	60	GAGCCTGCCGAGATTCCACAGTGCGTGCAGCCAGGTCACACTTGTTCCCCACCAGCACCATGGGCACGTCATCCGAGTCCTTCACCCGTTTGATCTGCTCCCTGAGAGGTGGAAAGCGAGAGCTGGCTAC	Tiled_2	Null	533,512	533,641	533,529	533,612	Null	17	58.3	GAGCCTGCCGAGATTCC	rdt_30-04688_000506_t2_L	18	58.3	GTAGCCAGCTCTCGCTTT	rdt_30-04688_000506_t2_R	chr11 533512 533641	CGCTCTTCCGATCTCTGGAGCCTGCCGAGATTCC	TGCTCTTCCGATCTGACGTAGCCAGCTCTCGCTTT
130	HRAS_1	3265	NM_001130442_NM_005343_NM_176795	11	533,765	533,944	30-04688	rdt_30-04688_000505_t1	Null	hg19 dbSNP135	chr11 533765 533906	Null	Null	Null	Unique	1	178	58	AGCCTCACGGGGTTCACCTGTACTGGTGGATGTCCTCAAAAGACTTGGTGTTGTTGATGGCAAACACACACAGGAAGCCCTCCCCGGTGCGCATGTACTGGTCCCGCATGGCGCTGTACTCCTCCTGGCCGGCGGTATCCAGGATGTCCAACAGGCACGTCTCCCCATCAATGACCAC	Tiled_1	Null	533,749	533,926	533,765	533,906	Null	16	58.3	AGCCTCACGGGGTTCA	rdt_30-04688_000505_t1_L	20	59.2	GTGGTCATTGATGGGGAGAC	rdt_30-04688_000505_t1_R	chr11 533749 533926	CGCTCTTCCGATCTCTGAGCCTCACGGGGTTCA	TGCTCTTCCGATCTGACGTGGTCATTGATGGGGAGAC
131	HRAS_1	3265	NM_001130442_NM_005343_NM_176795	11	533,765	533,944	30-04688	rdt_30-04688_000505_t2	Null	hg19 dbSNP135	chr11 533798 533948	Null	Null	Null	Unique	1	189	58	GATGTCCTCAAAAGACTTGGTGTTGTTGATGGCAAACACACACAGGAAGCCCTCCCCGGTGCGCATGTACTGGTCCCGCATGGCGCTGTACTCCTCCTGGCCGGCGGTATCCAGGATGTCCAACAGGCACGTCTCCCCATCAATGACCACCTGCTTCCGGTAGGAATCCTGCAGGAGGACAGGGCTCAG	Tiled_2	Null	533,777	533,965	533,798	533,944	Null	21	57.1	GATGTCCTCAAAAGACTTGGT	rdt_30-04688_000505_t2_L	17	58.3	CTGAGCCCTGTCCTCCT	rdt_30-04688_000505_t2_R	chr11 533777 533965	CGCTCTTCCGATCTCTGGATGTCCTCAAAAGACTTGGT	TGCTCTTCCGATCTGACCTGAGCCCTGTCCTCCT
132	HRAS	3265	NM_001130442_NM_005343_NM_176795	11	534,211	534,322	30-04688	rdt_30-04688_000504_t1	Null	hg19 dbSNP135	chr11 534162 534312	Null	Null	Null	Unique	1	188	62	CCTATCCTGGCTGTGTCCTGGGCTCGCCCGCAGCAGCTGCTGGCACCTGGACGGCGGCGCCAGGCTCACCTCTATAGTGGGGTCGTATTCGTCCACAAAATGGTTCTGGATCAGCTGGATGGTCAGCGCACTCTTGCCCACACCGCCGGCGCCCACCACCACCAGCTTATATTCCGTCATCGCTCCTC	Tiled_1	Null	534,143	534,330	534,211	534,312	Null	19	59.4	CCTATCCTGGCTGTGTCCT	rdt_30-04688_000504_t1_L	18	57.8	GAGGAGCGATGACGGAAT	rdt_30-04688_000504_t1_R	chr11 534143 534330	CGCTCTTCCGATCTCTGCCTATCCTGGCTGTGTCCT	TGCTCTTCCGATCTGACGAGGAGCGATGACGGAAT
133	HRAS	3265	NM_001130442_NM_005343_NM_176795	11	534,211	534,322	30-04688	rdt_30-04688_000504_t2	Null	hg19 dbSNP135	chr11 534240 534346	Null	Null	Null	Unique	1	143	62	GGGTCGTATTCGTCCACAAAATGGTTCTGGATCAGCTGGATGGTCAGCGCACTCTTGCCCACACCGCCGGCGCCCACCACCACCAGCTTATATTCCGTCATCGCTCCTCAGGGGCCTGCGGCCCGGGGTCCTCCTACAGGGTC	Tiled_2	Null	534,222	534,364	534,240	534,322	Null	18	57.6	GGGTCGTATTCGTCCACA	rdt_30-04688_000504_t2_L	18	58.9	GACCCTGTAGGAGGACCC	rdt_30-04688_000504_t2_R	chr11 534222 534364	CGCTCTTCCGATCTCTGGGGTCGTATTCGTCCACA	TGCTCTTCCGATCTGACGACCCTGTAGGAGGACCC
134	LRP5_21	4041	NM_002335	11	68,115,314	68,115,711	30-04688	rdt_30-04688_000476_t3	Null	hg19 dbSNP135	chr11 68115509 68115627	Null	Null	Null	Unique	1	157	64	GACCTACCTGAACCAGACGGGGGCCGCCGTGCAGAACGTGGTCATCTCCGGCCTGGTCTCTCCCGACGGCCTCGCCTGCGACTGGGTGGGCAAGAAGCTGTACTGGACGGACTCAGAGACCAACCGCATCGAGGTGGCCAACCTCAATGGCACATCC	Tiled_3	Null	68,115,490	68,115,646	68,115,509	68,115,627	Null	19	58.1	GACCTACCTGAACCAGACG	rdt_30-04688_000476_t3_L	19	57.8	GGATGTGCCATTGAGGTTG	rdt_30-04688_000476_t3_R	chr11 68115490 68115646	CGCTCTTCCGATCTCTGGACCTACCTGAACCAGACG	TGCTCTTCCGATCTGACGGATGTGCCATTGAGGTTG
135	LRP5_21	4041	NM_002335	11	68,115,314	68,115,711	30-04688	rdt_30-04688_000476_t4	Null	hg19 dbSNP135	chr11 68115586 68115712	Null	Null	Null	Unique	1	162	62	GACTGGGTGGGCAAGAAGCTGTACTGGACGGACTCAGAGACCAACCGCATCGAGGTGGCCAACCTCAATGGCACATCCCGGAAGGTGCTCTTCTGGCAGGACCTTGACCAGCCGAGGGCCATCGCCTTGGACCCCGCTCACGGGTAAACCCTGCTGCGACTC	Tiled_4	Null	68,115,569	68,115,730	68,115,586	68,115,711	Null	17	57.4	GACTGGGTGGGCAAGAA	rdt_30-04688_000476_t4_L	18	58.2	GAGTCGCAGCAGGGTTTA	rdt_30-04688_000476_t4_R	chr11 68115569 68115730	CGCTCTTCCGATCTCTGGACTGGGTGGGCAAGAA	TGCTCTTCCGATCTGACGAGTCGCAGCAGGGTTTA
136	LRP5_20	4041	NM_002335	11	68,125,117	68,125,315	30-04688	rdt_30-04688_000475_t1	Null	hg19 dbSNP135	chr11 68125096 68125240	Null	Null	Null	Unique	1	185	57	CAGATCTGTGTTAGCTGCTTCTCTTGCCCTGCCCCCGTCACAGGTACATGTACTGGACAGACTGGGGTGAGACGCCCCGGATTGAGCGGGCAGGGATGGATGGCAGCACCCGGAAGATCATTGTGGACTCGGACATTTACTGGCCCAATGGACTGACCATCGACCTGGAGGAGCAGAAGCTCTAC	Tiled_1	Null	68,125,075	68,125,259	68,125,117	68,125,240	Null	21	58.0	CAGATCTGTGTTAGCTGCTTC	rdt_30-04688_000475_t1_L	19	57.9	GTAGAGCTTCTGCTCCTCC	rdt_30-04688_000475_t1_R	chr11 68125075 68125259	CGCTCTTCCGATCTCTGCAGATCTGTGTTAGCTGCTTC	TGCTCTTCCGATCTGACGTAGAGCTTCTGCTCCTCC
137	LRP5_20	4041	NM_002335	11	68,125,117	68,125,315	30-04688	rdt_30-04688_000475_t2	Null	hg19 dbSNP135	chr11 68125179 68125341	Null	Null	Null	Unique	1	197	60	GGCAGGGATGGATGGCAGCACCCGGAAGATCATTGTGGACTCGGACATTTACTGGCCCAATGGACTGACCATCGACCTGGAGGAGCAGAAGCTCTACTGGGCTGACGCCAAGCTCAGCTTCATCCACCGTGCCAACCTGGACGGCTCGTTCCGGTAGGTACCCACGCAGTCCTGGGGCACCCCTTTCCCCTTTGTCC	Tiled_2	Null	68,125,163	68,125,359	68,125,179	68,125,315	Null	16	58.0	GGCAGGGATGGATGGC	rdt_30-04688_000475_t2_L	18	58.4	GGACAAAGGGGAAAGGGG	rdt_30-04688_000475_t2_R	chr11 68125163 68125359	CGCTCTTCCGATCTCTGGGCAGGGATGGATGGC	TGCTCTTCCGATCTGACGGACAAAGGGGAAAGGGG
138	LRP5_19	4041	NM_002335	11	68,131,214	68,131,411	30-04688	rdt_30-04688_000474_t1	Null	hg19 dbSNP135	chr11 68131196 68131345	Null	Null	Null	Unique	1	186	63	CCTGATGGCTCCTCCACCCCGCTTCCCTGACTGCAGGCAGAAGGTGGTGGAGGGCAGCCTGACGCACCCCTTCGCCCTGACGCTCTCCGGGGACACTCTGTACTGGACAGACTGGCAGACCCGCTCCATCCATGCCTGCAACAAGCGCACTGGGGGGAAGAGGAAGGAGATCCTGAGTGCCCTCTA	Tiled_1	Null	68,131,179	68,131,364	68,131,214	68,131,345	Null	17	57.4	CCTGATGGCTCCTCCAC	rdt_30-04688_000474_t1_L	19	57.6	TAGAGGGCACTCAGGATCT	rdt_30-04688_000474_t1_R	chr11 68131179 68131364	CGCTCTTCCGATCTCTGCCTGATGGCTCCTCCAC	TGCTCTTCCGATCTGACTAGAGGGCACTCAGGATCT
139	LRP5_17	4041	NM_002335	11	68,153,783	68,154,180	30-04688	rdt_30-04688_000472_t1	Null	hg19 dbSNP135	chr11 68153781 68153928	Null	Null	Null	Unique	1	186	63	CCATTGCACCTGTCTCCACAGGAGCCGAGGAGGTGCTGCTGCTGGCCCGGCGGACGGACCTACGGAGGATCTCGCTGGACACGCCGGACTTCACCGACATCGTGCTGCAGGTGGACGACATCCGGCACGCCATTGCCATCGACTACGACCCGCTAGAGGGCTATGTCTACTGGACAGATGACGAGG	Tiled_1	Null	68,153,763	68,153,948	68,153,783	68,153,928	Null	18	58.1	CCATTGCACCTGTCTCCA	rdt_30-04688_000472_t1_L	20	58.1	CCTCGTCATCTGTCCAGTAG	rdt_30-04688_000472_t1_R	chr11 68153763 68153948	CGCTCTTCCGATCTCTGCCATTGCACCTGTCTCCA	TGCTCTTCCGATCTGACCCTCGTCATCTGTCCAGTAG
140	LRP5_17	4041	NM_002335	11	68,153,783	68,154,180	30-04688	rdt_30-04688_000472_t2	Null	hg19 dbSNP135	chr11 68153845 68153996	Null	Null	Null	Unique	1	188	63	GAGGATCTCGCTGGACACGCCGGACTTCACCGACATCGTGCTGCAGGTGGACGACATCCGGCACGCCATTGCCATCGACTACGACCCGCTAGAGGGCTATGTCTACTGGACAGATGACGAGGTGCGGGCCATCCGCAGGGCGTACCTGGACGGGTCTGGGGCGCAGACGCTGGTCAACACCGAGATCA	Tiled_2	Null	68,153,827	68,154,014	68,153,845	68,153,996	Null	18	58.1	GAGGATCTCGCTGGACAC	rdt_30-04688_000472_t2_L	18	56.7	TGATCTCGGTGTTGACCA	rdt_30-04688_000472_t2_R	chr11 68153827 68154014	CGCTCTTCCGATCTCTGGAGGATCTCGCTGGACAC	TGCTCTTCCGATCTGACTGATCTCGGTGTTGACCA
141	LRP5_17	4041	NM_002335	11	68,153,783	68,154,180	30-04688	rdt_30-04688_000472_t3	Null	hg19 dbSNP135	chr11 68153947 68154100	Null	Null	Null	Unique	1	190	66	GTCTACTGGACAGATGACGAGGTGCGGGCCATCCGCAGGGCGTACCTGGACGGGTCTGGGGCGCAGACGCTGGTCAACACCGAGATCAACGACCCCGATGGCATCGCGGTCGACTGGGTGGCCCGAAACCTCTACTGGACCGACACGGGCACGGACCGCATCGAGGTGACGCGCCTCAACGGCACCTCCC	Tiled_3	Null	68,153,927	68,154,116	68,153,947	68,154,100	Null	20	57.4	GTCTACTGGACAGATGACGA	rdt_30-04688_000472_t3_L	16	57.9	GGGAGGTGCCGTTGAG	rdt_30-04688_000472_t3_R	chr11 68153927 68154116	CGCTCTTCCGATCTCTGGTCTACTGGACAGATGACGA	TGCTCTTCCGATCTGACGGGAGGTGCCGTTGAG
142	LRP5_17	4041	NM_002335	11	68,153,783	68,154,180	30-04688	rdt_30-04688_000472_t4	Null	hg19 dbSNP135	chr11 68154039 68154194	Null	Null	Null	Unique	1	186	68	ATGGCATCGCGGTCGACTGGGTGGCCCGAAACCTCTACTGGACCGACACGGGCACGGACCGCATCGAGGTGACGCGCCTCAACGGCACCTCCCGCAAGATCCTGGTGTCGGAGGACCTGGACGAGCCCCGAGCCATCGCACTGCACCCCGTGATGGGGTAAGACGGGCGGGGGCTGGGGCCTGGAG	Tiled_4	Null	68,154,024	68,154,209	68,154,039	68,154,180	Null	15	57.9	ATGGCATCGCGGTCG	rdt_30-04688_000472_t4_L	15	59.6	CTCCAGGCCCCAGCC	rdt_30-04688_000472_t4_R	chr11 68154024 68154209	CGCTCTTCCGATCTCTGATGGCATCGCGGTCG	TGCTCTTCCGATCTGACCTCCAGGCCCCAGCC
143	LRP5_16	4041	NM_002335	11	68,157,348	68,157,520	30-04688	rdt_30-04688_000471_t1	Null	hg19 dbSNP135	chr11 68157320 68157473	Null	Null	Null	Unique	1	193	59	cagagaccagacagacTCATGGGGTCATGGACTTCTGCTTCTTCTCCAGCCTCATGTACTGGACAGACTGGGGAGAGAACCCTAAAATCGAGTGTGCCAACTTGGATGGGCAGGAGCGGCGTGTGCTGGTCAATGCCTCCCTCGGGTGGCCCAACGGCCTGGCCCTGGACCTGCAGGAGGGGAAGCTCTACTG	Tiled_1	Null	68,157,300	68,157,492	68,157,348	68,157,473	Null	20	57.3	cagagaccagacagacTCAT	rdt_30-04688_000471_t1_L	19	58.7	CAGTAGAGCTTCCCCTCCT	rdt_30-04688_000471_t1_R	chr11 68157300 68157492	CGCTCTTCCGATCTCTGcagagaccagacagacTCAT	TGCTCTTCCGATCTGACCAGTAGAGCTTCCCCTCCT
144	LRP5_16	4041	NM_002335	11	68,157,348	68,157,520	30-04688	rdt_30-04688_000471_t2	Null	hg19 dbSNP135	chr11 68157386 68157533	Null	Null	Null	Unique	1	188	60	ACTGGGGAGAGAACCCTAAAATCGAGTGTGCCAACTTGGATGGGCAGGAGCGGCGTGTGCTGGTCAATGCCTCCCTCGGGTGGCCCAACGGCCTGGCCCTGGACCTGCAGGAGGGGAAGCTCTACTGGGGAGACGCCAAGACAGACAAGATCGAGGTGAGGCTCCTGTGGACATGTTTGATCCAGGAG	Tiled_2	Null	68,157,366	68,157,553	68,157,386	68,157,520	Null	20	58.6	ACTGGGGAGAGAACCCTAAA	rdt_30-04688_000471_t2_L	20	57.1	CTCCTGGATCAAACATGTCC	rdt_30-04688_000471_t2_R	chr11 68157366 68157553	CGCTCTTCCGATCTCTGACTGGGGAGAGAACCCTAAA	TGCTCTTCCGATCTGACCTCCTGGATCAAACATGTCC
145	LRP5_15	4041	NM_002335	11	68,170,950	68,171,167	30-04688	rdt_30-04688_000470_t1	Null	hg19 dbSNP135	chr11 68170947 68171106	Null	Null	Null	Unique	1	198	59	ACCTATATTTCTGCCGTCCTGCAGGTGATCAATGTTGATGGGACGAAGAGGCGGACCCTCCTGGAGGACAAGCTCCCGCACATTTTTGGGTTCACGCTGCTGGGGGACTTCATCTACTGGACTGACTGGCAGCGCCGCAGCATCGAGCGGGTGCACAAGGTCAAGGCCAGCCGGGACGTCATCATTGACCAGCTGCCC	Tiled_1	Null	68,170,927	68,171,124	68,170,950	68,171,106	Null	20	57.0	ACCTATATTTCTGCCGTCCT	rdt_30-04688_000470_t1_L	18	58.6	GGGCAGCTGGTCAATGAT	rdt_30-04688_000470_t1_R	chr11 68170927 68171124	CGCTCTTCCGATCTCTGACCTATATTTCTGCCGTCCT	TGCTCTTCCGATCTGACGGGCAGCTGGTCAATGAT
146	PTPN11_10	5781	NM_080601_NM_002834	12	112,856,915	112,856,929	30-04688	rdt_30-04688_000210_t0	Null	hg19 dbSNP135	chr12 112856888 112856931	Null	Null	Null	Unique	1	75	72	GAGCAAGGAGCGGGTCCGTCGCGGAGCCGGAGGGCGGGAGGAACATGACATCGCGGAGGTGAGGAGCCCCGAggg	Single	Null	112,856,872	112,856,946	112,856,915	112,856,929	Null	16	58.0	GAGCAAGGAGCGGGTC	rdt_30-04688_000210_t0_L	15	58.5	cccTCGGGGCTCCTC	rdt_30-04688_000210_t0_R	chr12 112856872 112856946	CGCTCTTCCGATCTCTGGAGCAAGGAGCGGGTC	TGCTCTTCCGATCTGACcccTCGGGGCTCCTC
147	PTPN11_9	5781	NM_080601_NM_002834	12	112,884,079	112,884,202	30-04688	rdt_30-04688_000209_t2	Null	hg19 dbSNP135	chr12 112884152 112884251	Null	Null	Null	Unique	1	140	43	AGAGGAGTTGATGGCAGTTTTTTGGCAAGGCCTAGTAAAAGTAACCCTGGAGACTTCACACTTTCCGTTAGGTAAGTTGGAATGAAAAGAGAGGATCCTGAGAGTGTTTTCTAGGTAGGAAGTGGTAAAACCATGCTTGG	Tiled_2	Null	112,884,132	112,884,271	112,884,152	112,884,202	Null	20	58.0	AGAGGAGTTGATGGCAGTTT	rdt_30-04688_000209_t2_L	20	57.5	CCAAGCATGGTTTTACCACT	rdt_30-04688_000209_t2_R	chr12 112884132 112884271	CGCTCTTCCGATCTCTGAGAGGAGTTGATGGCAGTTT	TGCTCTTCCGATCTGACCCAAGCATGGTTTTACCACT
148	PTPN11_8	5781	NM_080601_NM_002834	12	112,888,121	112,888,316	30-04688	rdt_30-04688_000208_t1	Null	hg19 dbSNP135	chr12 112888101 112888251	Null	Null	Null	Unique	1	194	42	TTATTTGTCCCCTTGCCTCCCTTTCCAATGGACTATTTTAGAAGAAATGGAGCTGTCACCCACATCAAGATTCAGAACACTGGTGATTACTATGACCTGTATGGAGGGGAGAAATTTGCCACTTTGGCTGAGTTGGTCCAGTATTACATGGAACATCACGGGCAATTAAAAGAGAAGAATGGAGATGTCATTGA	Tiled_1	Null	112,888,081	112,888,274	112,888,121	112,888,251	Null	20	58.8	TTATTTGTCCCCTTGCCTCC	rdt_30-04688_000208_t1_L	23	57.4	TCAATGACATCTCCATTCTTCTC	rdt_30-04688_000208_t1_R	chr12 112888081 112888274	CGCTCTTCCGATCTCTGTTATTTGTCCCCTTGCCTCC	TGCTCTTCCGATCTGACTCAATGACATCTCCATTCTTCTC
149	PTPN11_8	5781	NM_080601_NM_002834	12	112,888,121	112,888,316	30-04688	rdt_30-04688_000208_t2	Null	hg19 dbSNP135	chr12 112888196 112888355	Null	Null	Null	Unique	1	198	44	CCTGTATGGAGGGGAGAAATTTGCCACTTTGGCTGAGTTGGTCCAGTATTACATGGAACATCACGGGCAATTAAAAGAGAAGAATGGAGATGTCATTGAGCTTAAATATCCTCTGAACTGTGCAGATCCTACCTCTGAAAGGTCAGTAACATTTTAGTGACCACAAAGTCTGCTGCTCCCTTGTGCCCTGAGTGTCAG	Tiled_2	Null	112,888,176	112,888,373	112,888,196	112,888,316	Null	20	57.3	CCTGTATGGAGGGGAGAAAT	rdt_30-04688_000208_t2_L	18	58.0	CTGACACTCAGGGCACAA	rdt_30-04688_000208_t2_R	chr12 112888176 112888373	CGCTCTTCCGATCTCTGCCTGTATGGAGGGGAGAAAT	TGCTCTTCCGATCTGACCTGACACTCAGGGCACAA
150	PTPN11_7	5781	NM_080601_NM_002834	12	112,890,998	112,891,191	30-04688	rdt_30-04688_000207_t1	Null	hg19 dbSNP135	chr12 112890959 112891111	Null	Null	Null	Unique	1	191	37	TGAAAGAACAACATGAACCCATAGTAGAGCTAAATTCTTTTTTATTTTTTAAAAACTTTAGGTGGTTTCATGGACATCTCTCTGGGAAAGAAGCAGAGAAATTATTAACTGAAAAAGGAAAACATGGTAGTTTTCTTGTACGAGAGAGCCAGAGCCACCCTGGAGATTTTGTTCTTTCTGTGCGCACTGGT	Tiled_1	Null	112,890,938	112,891,128	112,890,998	112,891,111	Null	21	57.2	TGAAAGAACAACATGAACCCA	rdt_30-04688_000207_t1_L	17	58.2	ACCAGTGCGCACAGAAA	rdt_30-04688_000207_t1_R	chr12 112890938 112891128	CGCTCTTCCGATCTCTGTGAAAGAACAACATGAACCCA	TGCTCTTCCGATCTGACACCAGTGCGCACAGAAA
151	PTPN11_7	5781	NM_080601_NM_002834	12	112,890,998	112,891,191	30-04688	rdt_30-04688_000207_t2	Null	hg19 dbSNP135	chr12 112891091 112891204	Null	Null	Null	Unique	1	154	48	TCTTGTACGAGAGAGCCAGAGCCACCCTGGAGATTTTGTTCTTTCTGTGCGCACTGGTGATGACAAAGGGGAGAGCAATGACGGCAAGTCTAAAGTGACCCATGTTATGATTCGCTGTCAGGTAAATCTCCAGTTGAAAAATGGGTCTGGCAAG	Tiled_2	Null	112,891,071	112,891,224	112,891,091	112,891,191	Null	20	58.8	TCTTGTACGAGAGAGCCAGA	rdt_30-04688_000207_t2_L	20	57.8	CTTGCCAGACCCATTTTTCA	rdt_30-04688_000207_t2_R	chr12 112891071 112891224	CGCTCTTCCGATCTCTGTCTTGTACGAGAGAGCCAGA	TGCTCTTCCGATCTGACCTTGCCAGACCCATTTTTCA
152	PTPN11_6	5781	NM_080601_NM_002834	12	112,892,367	112,892,484	30-04688	rdt_30-04688_000206_t1	Null	hg19 dbSNP135	chr12 112892324 112892469	Null	Null	Null	Unique	1	190	36	gagtgcTTGAAAACACTAATGTAACATAAAGGTAACAAATAATAAATGTCATGTGTTTATCTTGAAAGGAACTGAAATACGACGTTGGTGGAGGAGAACGGTTTGATTCTTTGACAGATCTTGTGGAACATTATAAGAAGAATCCTATGGTGGAAACATTGGGTACAGTACTACAACTCAAGCAGGTGAG	Tiled_1	Null	112,892,300	112,892,489	112,892,367	112,892,469	Null	24	57.2	gagtgcTTGAAAACACTAATGTAA	rdt_30-04688_000206_t1_L	20	57.0	CTCACCTGCTTGAGTTGTAG	rdt_30-04688_000206_t1_R	chr12 112892300 112892489	CGCTCTTCCGATCTCTGgagtgcTTGAAAACACTAATGTAA	TGCTCTTCCGATCTGACCTCACCTGCTTGAGTTGTAG
153	PTPN11_5	5781	NM_080601_NM_002834	12	112,893,753	112,893,867	30-04688	rdt_30-04688_000205_t1	Null	hg19 dbSNP135	chr12 112893749 112893882	Null	Null	Null	Unique	1	177	37	TACATCAACTGCTGTACTCGATCAGCCCCTTAACACGACTCGTATAAATGCTGCTGAAATAGAAAGCAGAGTTCGAGAACTAAGCAAATTAGCTGAGACCACAGATAAAGTCAAACAAGGCTTTTGGGAAGAATTTGAGGTAAGTTATTAAAAAACTGTTTTTACGTGAGTTGTTAT	Tiled_1	Null	112,893,729	112,893,905	112,893,753	112,893,867	Null	20	56.2	TACATCAACTGCTGTACTCG	rdt_30-04688_000205_t1_L	23	56.1	ATAACAACTCACGTAAAAACAGT	rdt_30-04688_000205_t1_R	chr12 112893729 112893905	CGCTCTTCCGATCTCTGTACATCAACTGCTGTACTCG	TGCTCTTCCGATCTGACATAACAACTCACGTAAAAACAGT
154	PTPN11_4	5781	NM_080601_NM_002834	12	112,910,747	112,910,844	30-04688	rdt_30-04688_000204_t0	Null	hg19 dbSNP135	chr12 112910725 112910848	Null	Null	Null	Unique	1	172	36	TGTGACTCTTTGACACGTAATAATATTGACTTTTCTTTCTTTCCAGACACTACAACAACAGGAGTGCAAACTTCTCTACAGCCGAAAAGAGGGTCAAAGGCAAGaaaacaaaaacaaaaatagatataaaaacaTCCTGCCCTGTAAGTATCAATATTCCGCTCAGTAATAG	Single	Null	112,910,702	112,910,873	112,910,747	112,910,844	Null	23	57.2	TGTGACTCTTTGACACGTAATAA	rdt_30-04688_000204_t0_L	25	56.6	CTATTACTGAGCGGAATATTGATAC	rdt_30-04688_000204_t0_R	chr12 112910702 112910873	CGCTCTTCCGATCTCTGTGTGACTCTTTGACACGTAATAA	TGCTCTTCCGATCTGACCTATTACTGAGCGGAATATTGATAC
155	PTPN11_3	5781	NM_080601_NM_002834	12	112,915,454	112,915,534	30-04688	rdt_30-04688_000203_t0	Null	hg19 dbSNP135	chr12 112915405 112915539	Null	Null	Null	Unique	1	181	40	GGAGTAACTGATTTGAACTGTTTTTTCCTGAAGCAGTCCAGGACTTATGTGACCGTGGTCTCTTTTTCTTCTAGTTGATCATACCAGGGTTGTCCTACACGATGGTGATCCCAATGAGCCTGTTTCAGATTACATCAATGCAAATATCATCATGGTAAGCTTTGCTTTTCACAGTGTTTTC	Single	Null	112,915,381	112,915,561	112,915,454	112,915,534	Null	24	57.1	GGAGTAACTGATTTGAACTGTTTT	rdt_30-04688_000203_t0_L	22	56.5	GAAAACACTGTGAAAAGCAAAG	rdt_30-04688_000203_t0_R	chr12 112915381 112915561	CGCTCTTCCGATCTCTGGGAGTAACTGATTTGAACTGTTTT	TGCTCTTCCGATCTGACGAAAACACTGTGAAAAGCAAAG
156	PTPN11_2	5781	NM_080601_NM_002834	12	112,915,660	112,915,819	30-04688	rdt_30-04688_000202_t1	Null	hg19 dbSNP135	chr12 112915646 112915796	Null	Null	Null	Unique	1	196	41	ACTTTAAGGTGTTTGAAGGATTTTCTTCCTAAATTTCTAGCCTGAATTTGAAACCAAGTGCAACAATTCAAAGCCCAAAAAGAGTTACATTGCCACACAAGGCTGCCTGCAAAACACGGTGAATGACTTTTGGCGGATGGTGTTCCAAGAAAACTCCCGAGTGATTGTCATGACAACGAAAGAAGTGGAGAGAGGA	Tiled_1	Null	112,915,621	112,915,816	112,915,660	112,915,796	Null	25	57.7	ACTTTAAGGTGTTTGAAGGATTTTC	rdt_30-04688_000202_t1_L	20	57.6	TCCTCTCTCCACTTCTTTCG	rdt_30-04688_000202_t1_R	chr12 112915621 112915816	CGCTCTTCCGATCTCTGACTTTAAGGTGTTTGAAGGATTTTC	TGCTCTTCCGATCTGACTCCTCTCTCCACTTCTTTCG
157	PTPN11_2	5781	NM_080601_NM_002834	12	112,915,660	112,915,819	30-04688	rdt_30-04688_000202_t2	Null	hg19 dbSNP135	chr12 112915754 112915870	Null	Null	Null	Unique	1	157	40	ACACGGTGAATGACTTTTGGCGGATGGTGTTCCAAGAAAACTCCCGAGTGATTGTCATGACAACGAAAGAAGTGGAGAGAGGAAAGGTAAATCACAGAAACTTCTTTTCTGCTAAACTGTTTTTAAAGTATCAGACATGTCAGATTGGCCATGTTTA	Tiled_2	Null	112,915,734	112,915,890	112,915,754	112,915,819	Null	20	57.8	ACACGGTGAATGACTTTTGG	rdt_30-04688_000202_t2_L	20	56.2	TAAACATGGCCAATCTGACA	rdt_30-04688_000202_t2_R	chr12 112915734 112915890	CGCTCTTCCGATCTCTGACACGGTGAATGACTTTTGG	TGCTCTTCCGATCTGACTAAACATGGCCAATCTGACA
158	PTPN11_1	5781	NM_080601_NM_002834	12	112,919,877	112,920,009	30-04688	rdt_30-04688_000201_t1	Null	hg19 dbSNP135	chr12 112919857 112920002	Null	Null	Null	Unique	1	193	38	TCAGAGTTCACAGAATTAACTTTCTTTTTTTCTGATCTCTTCCAGAGTAAATGTGTCAAATACTGGCCTGATGAGTATGCTCTAAAAGAATATGGCGTCATGCGTGTTAGGAACGTCAAAGAAAGCGCCGCTCATGACTATACGCTAAGAGAACTTAAACTTTCAAAGGTTGGACAAGTAAGTATATTGTCGT	Tiled_1	Null	112,919,833	112,920,025	112,919,877	112,920,002	Null	24	56.4	TCAGAGTTCACAGAATTAACTTTC	rdt_30-04688_000201_t1_L	23	56.5	ACGACAATATACTTACTTGTCCA	rdt_30-04688_000201_t1_R	chr12 112919833 112920025	CGCTCTTCCGATCTCTGTCAGAGTTCACAGAATTAACTTTC	TGCTCTTCCGATCTGACACGACAATATACTTACTTGTCCA
159	PTPN11	5781	NM_080601_NM_002834	12	112,924,278	112,924,437	30-04688	rdt_30-04688_000200_t1	Null	hg19 dbSNP135	chr12 112924274 112924385	Null	Null	Null	Unique	1	153	60	TCTGGTTTTTCTTGGCTCTACTCCAGGGGAATACGGAGAGAACGGTCTGGCAATACCACTTTCGGACCTGGCCGGACCACGGCGTGCCCAGCGACCCTGGGGGCGTGCTGGACTTCCTGGAGGAGGTGCACCATAAGCAGGAGAGCATCATGG	Tiled_1	Null	112,924,253	112,924,405	112,924,278	112,924,385	Null	21	57.1	TCTGGTTTTTCTTGGCTCTAC	rdt_30-04688_000200_t1_L	20	58.3	CCATGATGCTCTCCTGCTTA	rdt_30-04688_000200_t1_R	chr12 112924253 112924405	CGCTCTTCCGATCTCTGTCTGGTTTTTCTTGGCTCTAC	TGCTCTTCCGATCTGACCCATGATGCTCTCCTGCTTA
160	PTPN11	5781	NM_080601_NM_002834	12	112,924,278	112,924,437	30-04688	rdt_30-04688_000200_t2	Null	hg19 dbSNP135	chr12 112924308 112924464	Null	Null	Null	Unique	1	195	64	GAGAGAACGGTCTGGCAATACCACTTTCGGACCTGGCCGGACCACGGCGTGCCCAGCGACCCTGGGGGCGTGCTGGACTTCCTGGAGGAGGTGCACCATAAGCAGGAGAGCATCATGGATGCAGGGCCGGTCGTGGTGCACTGCAGGTGACAGCTCCTGCTGCCCCTCTAGGCCACAGCCTGTCCCTGTCTCCTA	Tiled_2	Null	112,924,288	112,924,482	112,924,308	112,924,437	Null	20	58.3	GAGAGAACGGTCTGGCAATA	rdt_30-04688_000200_t2_L	18	58.5	TAGGAGACAGGGACAGGC	rdt_30-04688_000200_t2_R	chr12 112924288 112924482	CGCTCTTCCGATCTCTGGAGAGAACGGTCTGGCAATA	TGCTCTTCCGATCTGACTAGGAGACAGGGACAGGC
161	PTPN11_14	5781	NM_002834	12	112,926,246	112,926,314	30-04688	rdt_30-04688_000214_t0	Null	hg19 dbSNP135	chr12 112926241 112926330	Null	Null	Null	Unique	1	130	49	CCTGCTTTTTGTCCTTCTGCCCGCAGTGCTGGAATTGGCCGGACAGGGACGTTCATTGTGATTGATATTCTTATTGACATCATCAGAGAGAAAGGTGGGTCATCTGGTGGGCAAGAAGCGACAGTTTCTG	Single	Null	112,926,221	112,926,350	112,926,246	112,926,314	Null	20	58.8	CCTGCTTTTTGTCCTTCTGC	rdt_30-04688_000214_t0_L	20	58.9	CAGAAACTGTCGCTTCTTGC	rdt_30-04688_000214_t0_R	chr12 112926221 112926350	CGCTCTTCCGATCTCTGCCTGCTTTTTGTCCTTCTGC	TGCTCTTCCGATCTGACCAGAAACTGTCGCTTCTTGC
162	PTPN11_13	5781	NM_002834	12	112,926,827	112,926,979	30-04688	rdt_30-04688_000213_t1	Null	hg19 dbSNP135	chr12 112926774 112926928	Null	Null	Null	Unique	1	199	44	CCACTAAAAGTTGTGCATTAAACAACTTCATCCTGGCTCTGCAGTTTCTCTTTATTCTTCATGATGTTTCCTTCGTAGGTGTTGACTGCGATATTGACGTTCCCAAAACCATCCAGATGGTGCGGTCTCAGAGGTCAGGGATGGTCCAGACAGAAGCACAGTACCGATTTATCTATATGGCGGTCCAGCATTATATTGA	Tiled_1	Null	112,926,750	112,926,948	112,926,827	112,926,928	Null	24	57.9	CCACTAAAAGTTGTGCATTAAACA	rdt_30-04688_000213_t1_L	20	56.9	TCAATATAATGCTGGACCGC	rdt_30-04688_000213_t1_R	chr12 112926750 112926948	CGCTCTTCCGATCTCTGCCACTAAAAGTTGTGCATTAAACA	TGCTCTTCCGATCTGACTCAATATAATGCTGGACCGC
163	PTPN11_13	5781	NM_002834	12	112,926,827	112,926,979	30-04688	rdt_30-04688_000213_t2	Null	hg19 dbSNP135	chr12 112926905 112927056	Null	Null	Null	Unique	1	191	49	AGGGATGGTCCAGACAGAAGCACAGTACCGATTTATCTATATGGCGGTCCAGCATTATATTGAAACACTACAGCGCAGGATTGAAGAAGAGCAGGTACCAGCCTGAGGGCTGGCATGCGGATTCTCATTCTCTTGCTAGGCCTCTTGGATACGCTCTCCTTTTGAGCAGGAGGACAGGCTCTGATAGACAA	Tiled_2	Null	112,926,886	112,927,076	112,926,905	112,926,979	Null	19	58.5	AGGGATGGTCCAGACAGAA	rdt_30-04688_000213_t2_L	20	57.6	TTGTCTATCAGAGCCTGTCC	rdt_30-04688_000213_t2_R	chr12 112926886 112927076	CGCTCTTCCGATCTCTGAGGGATGGTCCAGACAGAA	TGCTCTTCCGATCTGACTTGTCTATCAGAGCCTGTCC
164	PTPN11_12	5781	NM_002834	12	112,939,947	112,940,060	30-04688	rdt_30-04688_000212_t1	Null	hg19 dbSNP135	chr12 112939926 112940055	Null	Null	Null	Unique	1	172	46	AAATAACCATTGTCCCTCACATGTGCACTCTTCCAAATTTCAGAAAAGCAAGAGGAAAGGGCACGAATATACAAATATTAAGTATTCTCTAGCGGACCAGACGAGTGGAGATCAGAGCCCTCTCCCGCCTTGTACTCCAACGCCACCCTGTGCAGAGTAAGTAGTGCTGAAG	Tiled_1	Null	112,939,905	112,940,076	112,939,947	112,940,055	Null	21	56.4	AAATAACCATTGTCCCTCACA	rdt_30-04688_000212_t1_L	21	57.3	CTTCAGCACTACTTACTCTGC	rdt_30-04688_000212_t1_R	chr12 112939905 112940076	CGCTCTTCCGATCTCTGAAATAACCATTGTCCCTCACA	TGCTCTTCCGATCTGACCTTCAGCACTACTTACTCTGC
165	PTPN11_12	5781	NM_002834	12	112,939,947	112,940,060	30-04688	rdt_30-04688_000212_t2	Null	hg19 dbSNP135	chr12 112940004 112940145	Null	Null	Null	Unique	1	182	42	AAGTATTCTCTAGCGGACCAGACGAGTGGAGATCAGAGCCCTCTCCCGCCTTGTACTCCAACGCCACCCTGTGCAGAGTAAGTAGTGCTGAAGGAAATTCTTTTTACCTGGTCATGGTGGTTTAAAAAGGTTTAaaaaacaaaaacaaaaacaaaaCACAAGTTTGTAGCACATGCCTTTCA	Tiled_2	Null	112,939,984	112,940,165	112,940,004	112,940,060	Null	20	56.6	AAGTATTCTCTAGCGGACCA	rdt_30-04688_000212_t2_L	20	57.1	TGAAAGGCATGTGCTACAAA	rdt_30-04688_000212_t2_R	chr12 112939984 112940165	CGCTCTTCCGATCTCTGAAGTATTCTCTAGCGGACCA	TGCTCTTCCGATCTGACTGAAAGGCATGTGCTACAAA
166	PTPN11_11	5781	NM_002834	12	112,942,498	112,942,568	30-04688	rdt_30-04688_000211_t0	Null	hg19 dbSNP135	chr12 112942469 112942570	Null	Null	Null	Unique	1	142	40	CAGCGTGGTCTACATTTTTGTAAATGTCTTTCTTTTTCTTTTCTCTCCAGAATGAGAGAAGACAGTGCTAGAGTCTATGAAAACGTGGGCCTGATGCAACAGCAGAAAAGTTTCAGATGAGAAAACCTGCCAAAACTTCAGC	Single	Null	112,942,449	112,942,590	112,942,498	112,942,568	Null	20	56.5	CAGCGTGGTCTACATTTTTG	rdt_30-04688_000211_t0_L	20	58.7	GCTGAAGTTTTGGCAGGTTT	rdt_30-04688_000211_t0_R	chr12 112942449 112942590	CGCTCTTCCGATCTCTGCAGCGTGGTCTACATTTTTG	TGCTCTTCCGATCTGACGCTGAAGTTTTGGCAGGTTT
167	KRAS_4	3845	NM_004985	12	25,362,728	25,362,845	30-04688	rdt_30-04688_000482_t1	Null	hg19 dbSNP135	chr12 25362712 25362856	Null	Null	Null	Unique	1	200	28	ACTTGTACTAGTATGCCTTAAGAAAAAAGTACAAATTGTATTTACATAATTACACACTTTGTCTTTGACTTCTTTTTCTTCTTTTTACCATCTTTGCTCATCTTTTCTTTATGTTTTCGAATTTCTCGAACTAATGTATAGAAGGCATCATCAACACCCTGAAATACATAAAAAGTATTAAAATGTGAATATATACGATG	Tiled_1	Null	25,362,688	25,362,887	25,362,728	25,362,845	Null	24	56.4	ACTTGTACTAGTATGCCTTAAGAA	rdt_30-04688_000482_t1_L	31	56.2	CATCGTATATATTCACATTTTAATACTTTTT	rdt_30-04688_000482_t1_R	chr12 25362688 25362887	CGCTCTTCCGATCTCTGACTTGTACTAGTATGCCTTAAGAA	TGCTCTTCCGATCTGACCATCGTATATATTCACATTTTAATACTTTTT
168	KRAS_3	3845	NM_033360	12	25,368,374	25,368,494	30-04688	rdt_30-04688_000481_t1	Null	hg19 dbSNP135	chr12 25368322 25368477	Null	Null	Null	Unique	1	196	35	GTTGCCACCTTGTTACCTTTAAAAGACATCTGCTTTCTGCCAAAATTAATGTGCTGAACTTAAACTTACCAGATTACATTATAATGCATTTTTTAATTTTCACACAGCCAGGAGTCTTTTCTTCTTTGCTGATTTTTTTCAATCTGTATTGTCGGATCTCCCTCACCAATGTATAAAAAGCATCCTCCACTCTCTG	Tiled_1	Null	25,368,302	25,368,497	25,368,374	25,368,477	Null	20	57.7	GTTGCCACCTTGTTACCTTT	rdt_30-04688_000481_t1_L	20	58.2	CAGAGAGTGGAGGATGCTTT	rdt_30-04688_000481_t1_R	chr12 25368302 25368497	CGCTCTTCCGATCTCTGGTTGCCACCTTGTTACCTTT	TGCTCTTCCGATCTGACCAGAGAGTGGAGGATGCTTT
169	KRAS_3	3845	NM_033360	12	25,368,374	25,368,494	30-04688	rdt_30-04688_000481_t2	Null	hg19 dbSNP135	chr12 25368427 25368554	Null	Null	Null	Unique	1	168	38	AGCCAGGAGTCTTTTCTTCTTTGCTGATTTTTTTCAATCTGTATTGTCGGATCTCCCTCACCAATGTATAAAAAGCATCCTCCACTCTCTGCATTGTAAAACACAACTTCTTTAAAGTCTGTTGCATTGGTAAGAGTAATTTACTGGGAAAGCCATGTGCAAGAAGTT	Tiled_2	Null	25,368,407	25,368,574	25,368,427	25,368,494	Null	20	57.4	AGCCAGGAGTCTTTTCTTCT	rdt_30-04688_000481_t2_L	20	57.7	AACTTCTTGCACATGGCTTT	rdt_30-04688_000481_t2_R	chr12 25368407 25368574	CGCTCTTCCGATCTCTGAGCCAGGAGTCTTTTCTTCT	TGCTCTTCCGATCTGACAACTTCTTGCACATGGCTTT
170	KRAS_2	3845	NM_033360_NM_004985	12	25,378,547	25,378,707	30-04688	rdt_30-04688_000480_t1	Null	hg19 dbSNP135	chr12 25378546 25378664	Null	Null	Null	Unique	1	170	37	CAGATCTGTATTTATTTCAGTGTTACTTACCTGTCTTGTCTTTGCTGATGTTTCAATAAAAGGAATTCCATAACTTCTTGCTAAGTCCTGAGCCTGTTTTGTGTCTACTGTTCTAGAAGGCAAATCACATTTATTTCCTACTAGGACCATAGGTACATCTTCAGAGTCCT	Tiled_1	Null	25,378,518	25,378,687	25,378,547	25,378,664	Null	28	57.7	CAGATCTGTATTTATTTCAGTGTTACTT	rdt_30-04688_000480_t1_L	23	57.9	AGGACTCTGAAGATGTACCTATG	rdt_30-04688_000480_t1_R	chr12 25378518 25378687	CGCTCTTCCGATCTCTGCAGATCTGTATTTATTTCAGTGTTACTT	TGCTCTTCCGATCTGACAGGACTCTGAAGATGTACCTATG
171	KRAS_2	3845	NM_033360_NM_004985	12	25,378,547	25,378,707	30-04688	rdt_30-04688_000480_t2	Null	hg19 dbSNP135	chr12 25378629 25378758	Null	Null	Null	Unique	1	170	34	GCCTGTTTTGTGTCTACTGTTCTAGAAGGCAAATCACATTTATTTCCTACTAGGACCATAGGTACATCTTCAGAGTCCTTAACTCTTTTAATTTGTTCTCTGGGAAAGAAAAAAAAGTTATAGCACAGTCATTAGTAACACAAATATCTTTCAAAACCTGTCCACAACTT	Tiled_2	Null	25,378,609	25,378,778	25,378,629	25,378,707	Null	20	57.2	GCCTGTTTTGTGTCTACTGT	rdt_30-04688_000480_t2_L	20	56.6	AAGTTGTGGACAGGTTTTGA	rdt_30-04688_000480_t2_R	chr12 25378609 25378778	CGCTCTTCCGATCTCTGGCCTGTTTTGTGTCTACTGT	TGCTCTTCCGATCTGACAAGTTGTGGACAGGTTTTGA
172	KRAS_1	3845	NM_033360_NM_004985	12	25,380,167	25,380,346	30-04688	rdt_30-04688_000479_t1	Null	hg19 dbSNP135	chr12 25380155 25380297	Null	Null	Null	Unique	1	190	38	ACTCCTTAATGTCAGCTTATTATATTCAATTTAAACCCACCTATAATGGTGAATATCTTCAAATGATTTAGTATTATTTATGGCAAATACACAAAGAAAGCCCTCCCCAGTCCTCATGTACTGGTCCCTCATTGCACTGTACTCCTCTTGACCTGCTGTGTCGAGAATATCCAAGAGACAGGTTTCTCCA	Tiled_1	Null	25,380,128	25,380,317	25,380,167	25,380,297	Null	27	56.7	ACTCCTTAATGTCAGCTTATTATATTC	rdt_30-04688_000479_t1_L	20	58.0	TGGAGAAACCTGTCTCTTGG	rdt_30-04688_000479_t1_R	chr12 25380128 25380317	CGCTCTTCCGATCTCTGACTCCTTAATGTCAGCTTATTATATTC	TGCTCTTCCGATCTGACTGGAGAAACCTGTCTCTTGG
173	KRAS_1	3845	NM_033360_NM_004985	12	25,380,167	25,380,346	30-04688	rdt_30-04688_000479_t2	Null	hg19 dbSNP135	chr12 25380234 25380350	Null	Null	Null	Unique	1	157	47	ATACACAAAGAAAGCCCTCCCCAGTCCTCATGTACTGGTCCCTCATTGCACTGTACTCCTCTTGACCTGCTGTGTCGAGAATATCCAAGAGACAGGTTTCTCCATCAATTACTACTTGCTTCCTGTAGGAATCCTGAGAAGGGAGAAACACAGTCTG	Tiled_2	Null	25,380,214	25,380,370	25,380,234	25,380,346	Null	20	56.6	ATACACAAAGAAAGCCCTCC	rdt_30-04688_000479_t2_L	20	56.9	CAGACTGTGTTTCTCCCTTC	rdt_30-04688_000479_t2_R	chr12 25380214 25380370	CGCTCTTCCGATCTCTGATACACAAAGAAAGCCCTCC	TGCTCTTCCGATCTGACCAGACTGTGTTTCTCCCTTC
174	KRAS	3845	NM_033360_NM_004985	12	25,398,207	25,398,318	30-04688	rdt_30-04688_000478_t1	Null	hg19 dbSNP135	chr12 25398189 25398313	Null	Null	Null	Unique	1	165	40	GTCCTGCACCAGTAATATGCATATTAAAACAAGATTTACCTCTATTGTTGGATCATATTCGTCCACAAAATGATTCTGAATTAGCTGTATCGTCAAGGCACTCTTGCCTACGCCACCAGCTCCAACTACCACAAGTTTATATTCAGTCATTTTCAGCAGGCCTTA	Tiled_1	Null	25,398,169	25,398,333	25,398,207	25,398,313	Null	20	57.5	GTCCTGCACCAGTAATATGC	rdt_30-04688_000478_t1_L	20	57.3	TAAGGCCTGCTGAAAATGAC	rdt_30-04688_000478_t1_R	chr12 25398169 25398333	CGCTCTTCCGATCTCTGGTCCTGCACCAGTAATATGC	TGCTCTTCCGATCTGACTAAGGCCTGCTGAAAATGAC
175	KRAS	3845	NM_033360_NM_004985	12	25,398,207	25,398,318	30-04688	rdt_30-04688_000478_t2	Null	hg19 dbSNP135	chr12 25398214 25398362	Null	Null	Null	Unique	1	199	35	TGCATATTAAAACAAGATTTACCTCTATTGTTGGATCATATTCGTCCACAAAATGATTCTGAATTAGCTGTATCGTCAAGGCACTCTTGCCTACGCCACCAGCTCCAACTACCACAAGTTTATATTCAGTCATTTTCAGCAGGCCTTATAATAAAAATAATGAAAATGTGACTATATTAGAACATGTCACACATAAGGT	Tiled_2	Null	25,398,186	25,398,384	25,398,214	25,398,318	Null	28	57.2	TGCATATTAAAACAAGATTTACCTCTAT	rdt_30-04688_000478_t2_L	22	56.1	ACCTTATGTGTGACATGTTCTA	rdt_30-04688_000478_t2_R	chr12 25398186 25398384	CGCTCTTCCGATCTCTGTGCATATTAAAACAAGATTTACCTCTAT	TGCTCTTCCGATCTGACACCTTATGTGTGACATGTTCTA
176	MIP_3	4284	NM_012064	12	56,845,063	56,845,249	30-04688	rdt_30-04688_000807_t2	Null	hg19 dbSNP135	chr12 56845131 56845265	Null	Null	Null	Unique	1	174	52	GTTGTCCATTGGAGACATCGGGTTTGGCACCCTTGAGGACAGACAGTCTCTCAGAAATACTCTTGAGCCGGGGGAAGAGAAGAAAGTCGTACAGGAGGCTGCCCAGACCCCCTCCAATGATTGGGCCTACCCAGTACACCTGTAGAAAGAGAAAAGGAATACTCAGGCTTGGGG	Tiled_2	Null	56,845,111	56,845,284	56,845,131	56,845,249	Null	20	57.8	GTTGTCCATTGGAGACATCG	rdt_30-04688_000807_t2_L	19	58.5	CCCCAAGCCTGAGTATTCC	rdt_30-04688_000807_t2_R	chr12 56845111 56845284	CGCTCTTCCGATCTCTGGTTGTCCATTGGAGACATCG	TGCTCTTCCGATCTGACCCCCAAGCCTGAGTATTCC
177	MIP_1	4284	NM_012064	12	56,847,374	56,847,539	30-04688	rdt_30-04688_000805_t1	Null	hg19 dbSNP135	chr12 56847368 56847530	Null	Null	Null	Unique	1	200	60	TGAGAAGTTGCTCTCCTTCCTGCTTACCCCAAAGAGGTGCCCCAGGGCAAGGGAGAAGCCAACGGCCAGGGCCACGGAGCCCAGTTGGCCATTCCGCCTCTCGTCGTATGTGGCAAAGATGCAGAGCACGAACTGGAGCGTCAGGAAGATCTCCACTGTGGTTGCCTGGCCCACGCTCACCGCAGGGTGCAACTGTGCAA	Tiled_1	Null	56,847,348	56,847,547	56,847,374	56,847,530	Null	20	58.1	TGAGAAGTTGCTCTCCTTCC	rdt_30-04688_000805_t1_L	17	58.0	TTGCACAGTTGCACCCT	rdt_30-04688_000805_t1_R	chr12 56847348 56847547	CGCTCTTCCGATCTCTGTGAGAAGTTGCTCTCCTTCC	TGCTCTTCCGATCTGACTTGCACAGTTGCACCCT
178	MIP_1	4284	NM_012064	12	56,847,374	56,847,539	30-04688	rdt_30-04688_000805_t2	Null	hg19 dbSNP135	chr12 56847441 56847588	Null	Null	Null	Unique	1	185	57	GAGCCCAGTTGGCCATTCCGCCTCTCGTCGTATGTGGCAAAGATGCAGAGCACGAACTGGAGCGTCAGGAAGATCTCCACTGTGGTTGCCTGGCCCACGCTCACCGCAGGGTGCAACTGTGCAAAGGAAGAAGAAGAGAGACAGCTCAGGAGGGCTGCCACAGTGTTACCTCCTCAAGACTTCCC	Tiled_2	Null	56,847,424	56,847,608	56,847,441	56,847,539	Null	17	58.3	GAGCCCAGTTGGCCATT	rdt_30-04688_000805_t2_L	20	57.1	GGGAAGTCTTGAGGAGGTAA	rdt_30-04688_000805_t2_R	chr12 56847424 56847608	CGCTCTTCCGATCTCTGGAGCCCAGTTGGCCATT	TGCTCTTCCGATCTGACGGGAAGTCTTGAGGAGGTAA
179	MIP	4284	NM_012064	12	56,848,037	56,848,397	30-04688	rdt_30-04688_000804_t1	Null	hg19 dbSNP135	chr12 56848026 56848176	Null	Null	Null	Unique	1	189	58	GTTCCCCATCCCCTCTCAGCCAACCATTACCGTGTTGAGTGCTAGGTTTCCTCGGACAGCAGGTGGGGTAACGCTATACAGCACAGCGGCCCCAGCCACAGCTCCCAGGAGCTGGGCTGCCATATAGCAGAAGGCACGGAGCAGGGACATCTGGGAGCCCACAAGGAAAGCAAAAGTGACTGCAGGATT	Tiled_1	Null	56,848,008	56,848,196	56,848,037	56,848,176	Null	18	58.8	GTTCCCCATCCCCTCTCA	rdt_30-04688_000804_t1_L	20	58.2	AATCCTGCAGTCACTTTTGC	rdt_30-04688_000804_t1_R	chr12 56848008 56848196	CGCTCTTCCGATCTCTGGTTCCCCATCCCCTCTCA	TGCTCTTCCGATCTGACAATCCTGCAGTCACTTTTGC
180	MIP	4284	NM_012064	12	56,848,037	56,848,397	30-04688	rdt_30-04688_000804_t2	Null	hg19 dbSNP135	chr12 56848078 56848240	Null	Null	Null	Unique	1	197	59	GGACAGCAGGTGGGGTAACGCTATACAGCACAGCGGCCCCAGCCACAGCTCCCAGGAGCTGGGCTGCCATATAGCAGAAGGCACGGAGCAGGGACATCTGGGAGCCCACAAGGAAAGCAAAAGTGACTGCAGGATTGACGTGGGCTCCACTGATGTGGCCCACAGACTGCACCAGTGTAGCCAGGGCCAAGCCAAAT	Tiled_2	Null	56,848,061	56,848,257	56,848,078	56,848,240	Null	17	59.0	GGACAGCAGGTGGGGTA	rdt_30-04688_000804_t2_L	17	58.6	ATTTGGCTTGGCCCTGG	rdt_30-04688_000804_t2_R	chr12 56848061 56848257	CGCTCTTCCGATCTCTGGGACAGCAGGTGGGGTA	TGCTCTTCCGATCTGACATTTGGCTTGGCCCTGG
181	GAPDH_6	2597	NM_001256799_NM_002046	12	6,645,659	6,645,759	30-04688	rdt_30-04688_000797_t0	Null	hg19 dbSNP135	chr12 6645620 6645768	Null	Null	Null	Unique	1	186	50	CTGCTCACATATTCTGGAGGAGCCTCCCCTCCTCATGCCTTCTTGCCTCTTGTCTCTTAGATTTGGTCGTATTGGGCGCCTGGTCACCAGGGCTGCTTTTAACTCTGGTAAAGTGGATATTGTTGCCATCAATGACCCCTTCATTGACCTCAACTACATGGTGAGTGCTACATGGTGAGCCCCAAA	Single	Null	6,645,600	6,645,785	6,645,659	6,645,759	Null	20	56.6	CTGCTCACATATTCTGGAGG	rdt_30-04688_000797_t0_L	17	57.0	TTTGGGGCTCACCATGT	rdt_30-04688_000797_t0_R	chr12 6645600 6645785	CGCTCTTCCGATCTCTGCTGCTCACATATTCTGGAGG	TGCTCTTCCGATCTGACTTTGGGGCTCACCATGT
182	GAPDH_5	2597	NM_001256799_NM_002046	12	6,645,849	6,645,956	30-04688	rdt_30-04688_000796_t1	Null	hg19 dbSNP135	chr12 6645816 6645973	Null	Null	Null	Unique	1	195	50	GAGCCACCTGGCTGATGGGCAGCCCCTTCATACCCTCACGTATTCCCCCAGGTTTACATGTTCCAATATGATTCCACCCATGGCAAATTCCATGGCACCGTCAAGGCTGAGAACGGGAAGCTTGTCATCAATGGAAATCCCATCACCATCTTCCAGGAGTGAGTGGAAGACAGAATGGAAGAAATGTGCTTTGGG	Tiled_1	Null	6,645,799	6,645,993	6,645,849	6,645,956	Null	17	58.5	GAGCCACCTGGCTGATG	rdt_30-04688_000796_t1_L	20	57.8	CCCAAAGCACATTTCTTCCA	rdt_30-04688_000796_t1_R	chr12 6645799 6645993	CGCTCTTCCGATCTCTGGAGCCACCTGGCTGATG	TGCTCTTCCGATCTGACCCCAAAGCACATTTCTTCCA
183	GAPDH_3	2597	NM_001256799_NM_002046	12	6,646,266	6,646,382	30-04688	rdt_30-04688_000794_t1	Null	hg19 dbSNP135	chr12 6646264 6646421	Null	Null	Null	Unique	1	196	57	AACTGTCTGCTTCTCTGCTGTAGGCTCATTTGCAGGGGGGAGCCAAAAGGGTCATCATCTCTGCCCCCTCTGCTGATGCCCCCATGTTCGTCATGGGTGTGAACCATGAGAAGTATGACAACAGCCTCAAGATCATCAGGTGAGGAAGGCAGGGCCCGTGGAGAAGCGGCCAGCCTGGCACCCTATGGACACGCTC	Tiled_1	Null	6,646,244	6,646,439	6,646,266	6,646,382	Null	20	59.1	AACTGTCTGCTTCTCTGCTG	rdt_30-04688_000794_t1_L	18	58.4	GAGCGTGTCCATAGGGTG	rdt_30-04688_000794_t1_R	chr12 6646244 6646439	CGCTCTTCCGATCTCTGAACTGTCTGCTTCTCTGCTG	TGCTCTTCCGATCTGACGAGCGTGTCCATAGGGTG
184	GAPDH_1	2597	NM_001256799_NM_002046	12	6,646,749	6,647,162	30-04688	rdt_30-04688_000792_t2	Null	hg19 dbSNP135	chr12 6646819 6646977	Null	Null	Null	MP	2	198	59	GGGAAACTGTGGCGTGATGGCCGCGGGGCTCTCCAGAACATCATCCCTGCCTCTACTGGCGCTGCCAAGGCTGTGGGCAAGGTCATCCCTGAGCTGAACGGGAAGCTCACTGGCATGGCCTTCCGTGTCCCCACTGCCAACGTGTCAGTGGTGGACCTGACCTGCCGTCTAGAAAAACCTGCCAAATATGATGACATC	Tiled_2	Null	6,646,801	6,646,998	6,646,819	6,646,977	Null	18	58.8	GGGAAACTGTGGCGTGAT	rdt_30-04688_000792_t2_L	21	56.0	GATGTCATCATATTTGGCAGG	rdt_30-04688_000792_t2_R	chr12 6646801 6646998|chrX 39646620 39646814	CGCTCTTCCGATCTCTGGGGAAACTGTGGCGTGAT	TGCTCTTCCGATCTGACGATGTCATCATATTTGGCAGG
185	GAPDH_1	2597	NM_001256799_NM_002046	12	6,646,749	6,647,162	30-04688	rdt_30-04688_000792_t4	Null	hg19 dbSNP135	chr12 6647010 6647151	Null	Null	Null	Unique	1	182	58	GATGACATCAAGAAGGTGGTGAAGCAGGCGTCGGAGGGCCCCCTCAAGGGCATCCTGGGCTACACTGAGCACCAGGTGGTCTCCTCTGACTTCAACAGCGACACCCACTCCTCCACCTTTGACGCTGGGGCTGGCATTGCCCTCAACGACCACTTTGTCAAGCTCATTTCCTGGTATGTGGC	Tiled_4	Null	6,646,990	6,647,171	6,647,010	6,647,151	Null	20	56.3	GATGACATCAAGAAGGTGGT	rdt_30-04688_000792_t4_L	20	57.4	GCCACATACCAGGAAATGAG	rdt_30-04688_000792_t4_R	chr12 6646990 6647171	CGCTCTTCCGATCTCTGGATGACATCAAGAAGGTGGT	TGCTCTTCCGATCTGACGCCACATACCAGGAAATGAG
186	FLT3	Null	Null	13	28,592,637	28,592,641	30-04698	rdt_30-04698_000015_t0	Null	hg19 dbSNP135	chr13 28592624 28592643	Null	Null	Null	Unique	1	59	44	ATTGCCCCTGACAACATAGTTGGAATCACTCATGATATCTCGAGCCAATCCAAAGTCAC	Single	Null	28,592,604	28,592,662	28,592,637	28,592,641	Null	20	58.1	ATTGCCCCTGACAACATAGT	rdt_30-04698_000015_t0_L	19	57.8	GTGACTTTGGATTGGCTCG	rdt_30-04698_000015_t0_R	chr13 28592604 28592662	CGCTCTTCCGATCTCTGATTGCCCCTGACAACATAGT	TGCTCTTCCGATCTGACGTGACTTTGGATTGGCTCG
187	AKT1_1	207	NM_001014432_NM_005163_NM_001014431	14	105,246,424	105,246,553	30-04688	rdt_30-04688_000737_t1	Null	hg19 dbSNP135	chr14 105246372 105246531	Null	Null	Null	Unique	1	195	58	GCCTGGTGGGCAAAGAGGGCTCCAGCCAACCCCCCAAATCTGAATCCCGAGAGGCCAAGGGGATACTTACGCGCCACAGAGAAGTTGTTGAGGGGAGCCTCACGTTGGTCCACATCCTGCGGCCGCTCCTTGTAGCCAATGAAGGTGCCATCATTCTTGAGGAGGAAGTAGCGTGGCCGCCAGGTCTTGATGTAC	Tiled_1	Null	105,246,355	105,246,549	105,246,424	105,246,531	Null	17	59.1	GCCTGGTGGGCAAAGAG	rdt_30-04688_000737_t1_L	18	56.4	GTACATCAAGACCTGGCG	rdt_30-04688_000737_t1_R	chr14 105246355 105246549	CGCTCTTCCGATCTCTGGCCTGGTGGGCAAAGAG	TGCTCTTCCGATCTGACGTACATCAAGACCTGGCG
188	AKT1_1	207	NM_001014432_NM_005163_NM_001014431	14	105,246,424	105,246,553	30-04688	rdt_30-04688_000737_t2	Null	hg19 dbSNP135	chr14 105246451 105246595	Null	Null	Null	Unique	1	181	59	CAGAGAAGTTGTTGAGGGGAGCCTCACGTTGGTCCACATCCTGCGGCCGCTCCTTGTAGCCAATGAAGGTGCCATCATTCTTGAGGAGGAAGTAGCGTGGCCGCCAGGTCTTGATGTACTCCCCTACAGACGTGCGGGTGGTGAGAGCCACGCACACTCTACCCGTCAGACCCTCGCCAGG	Tiled_2	Null	105,246,431	105,246,611	105,246,451	105,246,553	Null	20	58.0	CAGAGAAGTTGTTGAGGGGA	rdt_30-04688_000737_t2_L	16	58.5	CCTGGCGAGGGTCTGA	rdt_30-04688_000737_t2_R	chr14 105246431 105246611	CGCTCTTCCGATCTCTGCAGAGAAGTTGTTGAGGGGA	TGCTCTTCCGATCTGACCCTGGCGAGGGTCTGA
189	MAP2K1_9	5604	NM_002755	15	66,727,364	66,727,575	30-04688	rdt_30-04688_000453_t1	Null	hg19 dbSNP135	chr15 66727352 66727490	Null	Null	Null	Unique	1	178	52	CAGTATTGACTTGTGCTCCCCACTTTGGAACAGGACCAACTTGGAGGCCTTGCAGAAGAAGCTGGAGGAGCTAGAGCTTGATGAGCAGCAGCGAAAGCGCCTTGAGGCCTTTCTTACCCAGAAGCAGAAGGTGGGAGAACTGAAGGATGACGACTTTGAGAAGATCAGTGAGCTGGGG	Tiled_1	Null	66,727,332	66,727,509	66,727,364	66,727,490	Null	20	57.4	CAGTATTGACTTGTGCTCCC	rdt_30-04688_000453_t1_L	19	58.5	CCCCAGCTCACTGATCTTC	rdt_30-04688_000453_t1_R	chr15 66727332 66727509	CGCTCTTCCGATCTCTGCAGTATTGACTTGTGCTCCC	TGCTCTTCCGATCTGACCCCCAGCTCACTGATCTTC
190	MAP2K1_9	5604	NM_002755	15	66,727,364	66,727,575	30-04688	rdt_30-04688_000453_t2	Null	hg19 dbSNP135	chr15 66727419 66727569	Null	Null	Null	Unique	1	191	54	GAGCTAGAGCTTGATGAGCAGCAGCGAAAGCGCCTTGAGGCCTTTCTTACCCAGAAGCAGAAGGTGGGAGAACTGAAGGATGACGACTTTGAGAAGATCAGTGAGCTGGGGGCTGGCAATGGCGGTGTGGTGTTCAAGGTCTCCCACAAGCCTTCTGGCCTGGTCATGGCCAGAAAGGTGAGTTTGCCTTG	Tiled_2	Null	66,727,399	66,727,589	66,727,419	66,727,569	Null	20	58.4	GAGCTAGAGCTTGATGAGCA	rdt_30-04688_000453_t2_L	20	57.4	CAAGGCAAACTCACCTTTCT	rdt_30-04688_000453_t2_R	chr15 66727399 66727589	CGCTCTTCCGATCTCTGGAGCTAGAGCTTGATGAGCA	TGCTCTTCCGATCTGACCAAGGCAAACTCACCTTTCT
191	MAP2K1_8	5604	NM_002755	15	66,729,083	66,729,230	30-04688	rdt_30-04688_000452_t1	Null	hg19 dbSNP135	chr15 66729048 66729207	Null	Null	Null	Unique	1	200	49	CATCCCTTCCTCCCTCTTTCTTTCATAAAACCTCTCTTTCTTCCACCTTTCTCCAGCTAATTCATCTGGAGATCAAACCCGCAATCCGGAACCAGATCATAAGGGAGCTGCAGGTTCTGCATGAGTGCAACTCTCCGTACATCGTGGGCTTCTATGGTGCGTTCTACAGCGATGGCGAGATCAGTATCTGCATGGAGCAC	Tiled_1	Null	66,729,028	66,729,227	66,729,083	66,729,207	Null	20	58.3	CATCCCTTCCTCCCTCTTTC	rdt_30-04688_000452_t1_L	20	58.6	GTGCTCCATGCAGATACTGA	rdt_30-04688_000452_t1_R	chr15 66729028 66729227	CGCTCTTCCGATCTCTGCATCCCTTCCTCCCTCTTTC	TGCTCTTCCGATCTGACGTGCTCCATGCAGATACTGA
192	MAP2K1_5	5604	NM_002755	15	66,774,092	66,774,217	30-04688	rdt_30-04688_000449_t1	Null	hg19 dbSNP135	chr15 66774072 66774227	Null	Null	Null	Unique	1	196	52	CTGTGTCAGTTCCCTCCTTTTCTATTTTCTCTTCCCTGCAGATGTCAAGCCCTCCAACATCCTAGTCAACTCCCGTGGGGAGATCAAGCTCTGTGACTTTGGGGTCAGCGGGCAGCTCATCGACTCCATGGCCAACTCCTTCGTGGGCACAAGGTCCTACATGTCGGTATGAACAGAAGTTTCCATTGCTTGAGCT	Tiled_1	Null	66,774,052	66,774,247	66,774,092	66,774,217	Null	20	58.3	CTGTGTCAGTTCCCTCCTTT	rdt_30-04688_000449_t1_L	20	57.1	AGCTCAAGCAATGGAAACTT	rdt_30-04688_000449_t1_R	chr15 66774052 66774247	CGCTCTTCCGATCTCTGCTGTGTCAGTTCCCTCCTTT	TGCTCTTCCGATCTGACAGCTCAAGCAATGGAAACTT
193	MAP2K1_4	5604	NM_002755	15	66,777,327	66,777,529	30-04688	rdt_30-04688_000448_t2	Null	hg19 dbSNP135	chr15 66777398 66777541	Null	Null	Null	Unique	1	183	61	CATGGGACTGTCTCTGGTAGAGATGGCGGTTGGGAGGTATCCCATCCCTCCTCCAGATGCCAAGGAGCTGGAGCTGATGTTTGGGTGCCAGGTGGAAGGAGATGCGGCTGAGACCCCACCCAGGCCAAGGACCCCCGGGAGGCCCCTTAGCTGTGAGTAGCCTGGTGTGTCCCCATCTTGGAC	Tiled_2	Null	66,777,378	66,777,560	66,777,398	66,777,529	Null	20	58.0	CATGGGACTGTCTCTGGTAG	rdt_30-04688_000448_t2_L	19	59.0	GTCCAAGATGGGGACACAC	rdt_30-04688_000448_t2_R	chr15 66777378 66777560	CGCTCTTCCGATCTCTGCATGGGACTGTCTCTGGTAG	TGCTCTTCCGATCTGACGTCCAAGATGGGGACACAC
194	KIF22_10	3835	NM_001256270_NM_007317_NM_001256269	16	29,809,913	29,810,068	30-04688	rdt_30-04688_000066_t1	Null	hg19 dbSNP135	chr16 29809894 29810053	Null	Null	Null	Unique	1	200	59	GGAGAGGAAAACCTCACAGTTTTCTCCACTCTCTTCCCAGGGAAGACGCACACAATGCTGGGCAGCCCAGAGCAACCTGGGGTGATCCCGCGGGCTCTCATGGACCTCCTGCAGCTCACAAGGGAGGAGGGTGCCGAGGGCCGGCCATGGGCCCTTTCTGTCACCATGTCTTACCTAGAGATCTACCAGGAGAAGGTGAG	Tiled_1	Null	29,809,874	29,810,073	29,809,913	29,810,053	Null	20	58.0	GGAGAGGAAAACCTCACAGT	rdt_30-04688_000066_t1_L	20	56.6	CTCACCTTCTCCTGGTAGAT	rdt_30-04688_000066_t1_R	chr16 29809874 29810073	CGCTCTTCCGATCTCTGGGAGAGGAAAACCTCACAGT	TGCTCTTCCGATCTGACCTCACCTTCTCCTGGTAGAT
195	NF1_3	4763	NM_001128147_NM_000267_NM_001042492	17	29,533,257	29,533,389	30-04688	rdt_30-04688_000296_t1	Null	hg19 dbSNP135	chr17 29533252 29533378	Null	Null	Null	Unique	1	171	42	TTCTTCCTATTGGTCTTTGTTTTTCTCTAGTCCGCATTGGATTGGTGGCCTAAGATTGATGCTGTGTATTGTCACTCGGTTGAACTTCGAAATATGTTTGGTGAAACACTTCATAAAGCAGTGCAAGGTTGTGGAGCACACCCAGCAATACGAATGGCACCGGTAAGATAA	Tiled_1	Null	29,533,228	29,533,398	29,533,257	29,533,378	Null	24	56.4	TTCTTCCTATTGGTCTTTGTTTTT	rdt_30-04688_000296_t1_L	20	56.5	TTATCTTACCGGTGCCATTC	rdt_30-04688_000296_t1_R	chr17 29533228 29533398	CGCTCTTCCGATCTCTGTTCTTCCTATTGGTCTTTGTTTTT	TGCTCTTCCGATCTGACTTATCTTACCGGTGCCATTC
196	NF1_3	4763	NM_001128147_NM_000267_NM_001042492	17	29,533,257	29,533,389	30-04688	rdt_30-04688_000296_t2	Null	hg19 dbSNP135	chr17 29533310 29533452	Null	Null	Null	Unique	1	183	39	TGTGTATTGTCACTCGGTTGAACTTCGAAATATGTTTGGTGAAACACTTCATAAAGCAGTGCAAGGTTGTGGAGCACACCCAGCAATACGAATGGCACCGGTAAGATAAATCACGAATTTTGAATCTCACCTCCTTTCTATTGCATTTTTTTTAGTGTCTTTATCCTATTCCTGCTGCTTTGG	Tiled_2	Null	29,533,290	29,533,472	29,533,310	29,533,389	Null	20	57.0	TGTGTATTGTCACTCGGTTG	rdt_30-04688_000296_t2_L	20	58.8	CCAAAGCAGCAGGAATAGGA	rdt_30-04688_000296_t2_R	chr17 29533290 29533472	CGCTCTTCCGATCTCTGTGTGTATTGTCACTCGGTTG	TGCTCTTCCGATCTGACCCAAAGCAGCAGGAATAGGA
197	NF1_2	4763	NM_001128147_NM_000267_NM_001042492	17	29,541,468	29,541,603	30-04688	rdt_30-04688_000295_t1	Null	hg19 dbSNP135	chr17 29541434 29541519	Null	Null	Null	MP	2	129	31	TTGGATAGCTATTATCCTGAGTCTTATGTCTGATACCATGTTTTTGTTTTGTTTTTAGAGTCTTACATTTAAAGAAAAAGTAACAAGCCTTAAATTTAAAGAAAAACCTACAGACCTGGAGACAAGAAG	Tiled_1	Null	29,541,411	29,541,539	29,541,468	29,541,519	Null	23	56.1	TTGGATAGCTATTATCCTGAGTC	rdt_30-04688_000295_t1_L	20	57.8	CTTCTTGTCTCCAGGTCTGT	rdt_30-04688_000295_t1_R	chr2 131955510 131955638|chr17 29541411 29541539	CGCTCTTCCGATCTCTGTTGGATAGCTATTATCCTGAGTC	TGCTCTTCCGATCTGACCTTCTTGTCTCCAGGTCTGT
198	NF1_2	4763	NM_001128147_NM_000267_NM_001042492	17	29,541,468	29,541,603	30-04688	rdt_30-04688_000295_t2	Null	hg19 dbSNP135	chr17 29541503 29541636	Null	Null	Null	Unique	1	186	31	CATTTAAAGAAAAAGTAACAAGCCTTAAATTTAAAGAAAAACCTACAGACCTGGAGACAAGAAGCTATAAGTATCTTCTCTTGTCCATGGTGAAACTAATTCATGCAGATCCAAAGCTCTTGCTTTGTGTAAGTATTTTTTTATGAAATGTCTCAAAATTATCACACTAAGTTAATTGGGTTTAGC	Tiled_2	Null	29,541,476	29,541,661	29,541,503	29,541,603	Null	27	56.9	CATTTAAAGAAAAAGTAACAAGCCTTA	rdt_30-04688_000295_t2_L	25	58.8	GCTAAACCCAATTAACTTAGTGTGA	rdt_30-04688_000295_t2_R	chr17 29541476 29541661	CGCTCTTCCGATCTCTGCATTTAAAGAAAAAGTAACAAGCCTTA	TGCTCTTCCGATCTGACGCTAAACCCAATTAACTTAGTGTGA
199	NF1_1	4763	NM_001128147_NM_000267_NM_001042492	17	29,546,022	29,546,136	30-04688	rdt_30-04688_000294_t1	Null	hg19 dbSNP135	chr17 29545966 29546122	Null	Null	Null	Unique	1	200	42	tcactgtctatttcttcctccttctaatctcTCTCGATTTATTTATTTTTTTAATTGAAGTTTCCTTTTTTTCCTTGCAGAATCCAAGAAAACAGGGGCCCGAAACCCAAGGCAGTACAGCAGAATTAATTACAGGGCTCGTCCAACTGGTCCCTCAGTCACACATGCCAGAGATTGCTCAGGAAGCAATGGAGGTAAGG	Tiled_1	Null	29,545,943	29,546,142	29,546,022	29,546,122	Null	23	58.0	tcactgtctatttcttcctcctt	rdt_30-04688_000294_t1_L	20	58.2	CCTTACCTCCATTGCTTCCT	rdt_30-04688_000294_t1_R	chr17 29545943 29546142	CGCTCTTCCGATCTCTGtcactgtctatttcttcctcctt	TGCTCTTCCGATCTGACCCTTACCTCCATTGCTTCCT
200	NF1_1	4763	NM_001128147_NM_000267_NM_001042492	17	29,546,022	29,546,136	30-04688	rdt_30-04688_000294_t2	Null	hg19 dbSNP135	chr17 29546119 29546194	Null	Null	Null	Unique	1	116	41	AGTCACACATGCCAGAGATTGCTCAGGAAGCAATGGAGGTAAGGGGAAAATGAATTCCATGTTCTTGAAGGAAAGATTGTAACTATGTACATTCATGATGTTCCTTTGGTGTGTGG	Tiled_2	Null	29,546,099	29,546,214	29,546,119	29,546,136	Null	20	58.1	AGTCACACATGCCAGAGATT	rdt_30-04688_000294_t2_L	20	58.2	CCACACACCAAAGGAACATC	rdt_30-04688_000294_t2_R	chr17 29546099 29546214	CGCTCTTCCGATCTCTGAGTCACACATGCCAGAGATT	TGCTCTTCCGATCTGACCCACACACCAAAGGAACATC
201	NF1	4763	NM_001128147_NM_000267_NM_001042492	17	29,548,867	29,549,008	30-04688	rdt_30-04688_000293_t1	Null	hg19 dbSNP135	chr17 29548842 29548990	Null	Null	Null	Unique	1	200	29	TGTTTGAGTGAGTCTTCTCTTTGTCTTTCTCTTTTTTAAAAAATTCAGGCTCTGCTGGTTCTTCATCAGTTAGATAGCATTGATTTGTGGAATCCTGATGCTCCTGTAGAAACATTTTGGGAGATTAGGTATATGTACttttattttttaaattcaacttttaaattttattttgtatttttGTCTTGAAATATTAACTC	Tiled_1	Null	29,548,820	29,549,019	29,548,867	29,548,990	Null	22	56.5	TGTTTGAGTGAGTCTTCTCTTT	rdt_30-04688_000293_t1_L	29	56.0	GAGTTAATATTTCAAGACaaaaatacaaa	rdt_30-04688_000293_t1_R	chr17 29548820 29549019	CGCTCTTCCGATCTCTGTGTTTGAGTGAGTCTTCTCTTT	TGCTCTTCCGATCTGACGAGTTAATATTTCAAGACaaaaatacaaa
202	NF1_56	4763	NM_001042492_NM_000267	17	29,552,112	29,552,268	30-04688	rdt_30-04688_000349_t2	Null	hg19 dbSNP135	chr17 29552166 29552300	Null	Null	Null	Unique	1	178	41	TTTTACGGGGTAGGATGTGATATTCCTTCTAGTGGAAATACCAGTCAAATGTCCATGGATCATGAAGAATTACTACGTACTCCTGGAGCCTCTCTCCGGAAGGGAAAAGGGAACTCCTCTATGGTCAGCTTCTTCTGTACTTTTTCTGTATCATTTTATGTGCTCTGTTTGTTTTCTG	Tiled_2	Null	29,552,146	29,552,323	29,552,166	29,552,268	Null	20	57.1	TTTTACGGGGTAGGATGTGA	rdt_30-04688_000349_t2_L	23	57.2	CAGAAAACAAACAGAGCACATAA	rdt_30-04688_000349_t2_R	chr17 29552146 29552323	CGCTCTTCCGATCTCTGTTTTACGGGGTAGGATGTGA	TGCTCTTCCGATCTGACCAGAAAACAAACAGAGCACATAA
203	NF1_54	4763	NM_001042492_NM_000267	17	29,554,235	29,554,309	30-04688	rdt_30-04688_000347_t0	Null	hg19 dbSNP135	chr17 29554234 29554315	Null	Null	Null	Unique	1	124	48	TGATTTGCTGTTGTATTTGCTTAGGAAGAGCAGCACTTCAGAAAAGAGTGATGGCACTGCTGAGGCGCATTGAGCATCCCACTGCAGGAAACACTGAGGTATGCCCTTAGCAACAGAAACACCC	Single	Null	29,554,212	29,554,335	29,554,235	29,554,309	Null	22	56.7	TGATTTGCTGTTGTATTTGCTT	rdt_30-04688_000347_t0_L	20	57.9	GGGTGTTTCTGTTGCTAAGG	rdt_30-04688_000347_t0_R	chr17 29554212 29554335	CGCTCTTCCGATCTCTGTGATTTGCTGTTGTATTTGCTT	TGCTCTTCCGATCTGACGGGTGTTTCTGTTGCTAAGG
204	NF1_53	4763	NM_001042492_NM_000267	17	29,554,540	29,554,624	30-04688	rdt_30-04688_000346_t0	Null	hg19 dbSNP135	chr17 29554518 29554645	Null	Null	Null	Unique	1	171	38	GCTCTAGACTAAGTTGCTTTCAAGTGATAATTGCCTTCATTTTAGGCTTGGGAAGATACACATGCAAAATGGGAACAAGCAACAAAGCTAATCCTTAACTATCCAAAAGCCAAAATGGAAGATGGCCAGGTAAGTCTGTAAAGTTGACTTTTGTCTGTTAACTGATCTGCT	Single	Null	29,554,496	29,554,666	29,554,540	29,554,624	Null	22	57.1	GCTCTAGACTAAGTTGCTTTCA	rdt_30-04688_000346_t0_L	21	56.2	AGCAGATCAGTTAACAGACAA	rdt_30-04688_000346_t0_R	chr17 29554496 29554666	CGCTCTTCCGATCTCTGGCTCTAGACTAAGTTGCTTTCA	TGCTCTTCCGATCTGACAGCAGATCAGTTAACAGACAA
205	NF1_52	4763	NM_001042492_NM_000267	17	29,556,042	29,556,483	30-04688	rdt_30-04688_000345_t3	Null	hg19 dbSNP135	chr17 29556083 29556194	Null	Null	Null	Unique	1	151	51	GACCATTGTTAAGAGGCGAATGTCCCATGTGAGTGGAGGAGGATCCATAGATTTGTCTGACACAGACTCCCTACAGGAATGGATCAACATGACTGGCTTCCTTTGTGCCCTTGGGGGAGTGTGCCTCCAGCAGAGAAGCAATTCTGGCCTG	Tiled_3	Null	29,556,063	29,556,213	29,556,083	29,556,194	Null	20	57.0	GACCATTGTTAAGAGGCGAA	rdt_30-04688_000345_t3_L	19	57.5	CAGGCCAGAATTGCTTCTC	rdt_30-04688_000345_t3_R	chr17 29556063 29556213	CGCTCTTCCGATCTCTGGACCATTGTTAAGAGGCGAA	TGCTCTTCCGATCTGACCAGGCCAGAATTGCTTCTC
206	NF1_52	4763	NM_001042492_NM_000267	17	29,556,042	29,556,483	30-04688	rdt_30-04688_000345_t5	Null	hg19 dbSNP135	chr17 29556207 29556346	Null	Null	Null	Unique	1	180	47	CTCCAGCAGAGAAGCAATTCTGGCCTGGCAACCTATAGCCCACCCATGGGTCCAGTCAGTGAACGTAAGGGTTCTATGATTTCAGTGATGTCTTCAGAGGGAAACGCAGATACACCTGTCAGCAAATTTATGGATCGGCTGTTGTCCTTAATGGTGTGTAACCATGAGAAAGTGGGACTT	Tiled_5	Null	29,556,187	29,556,366	29,556,207	29,556,346	Null	20	57.7	CTCCAGCAGAGAAGCAATTC	rdt_30-04688_000345_t5_L	20	57.6	AAGTCCCACTTTCTCATGGT	rdt_30-04688_000345_t5_R	chr17 29556187 29556366	CGCTCTTCCGATCTCTGCTCCAGCAGAGAAGCAATTC	TGCTCTTCCGATCTGACAAGTCCCACTTTCTCATGGT
207	NF1_27	4763	NM_001042492_NM_000267	17	29,665,721	29,665,823	30-04688	rdt_30-04688_000320_t1	Null	hg19 dbSNP135	chr17 29665680 29665771	Null	Null	Null	Unique	1	142	31	AGATTCAGTTTAGGAGTTAATGTTTTATTTCAATGAAAGTAAAATAAAAAATTCTGTTTTCCTAAAAGGCACTTGAGAGTTGCTTAAAAGGACCTGACACTTACAACAGTCAAGTTCTGATAGAAGCTACAGTAATAGCACT	Tiled_1	Null	29,665,654	29,665,795	29,665,721	29,665,771	Null	26	56.7	AGATTCAGTTTAGGAGTTAATGTTTT	rdt_30-04688_000320_t1_L	24	56.9	AGTGCTATTACTGTAGCTTCTATC	rdt_30-04688_000320_t1_R	chr17 29665654 29665795	CGCTCTTCCGATCTCTGAGATTCAGTTTAGGAGTTAATGTTTT	TGCTCTTCCGATCTGACAGTGCTATTACTGTAGCTTCTATC
208	NF1_27	4763	NM_001042492_NM_000267	17	29,665,721	29,665,823	30-04688	rdt_30-04688_000320_t3	Null	hg19 dbSNP135	chr17 29665773 29665806	Null	Null	Null	Unique	1	82	34	CACTTACAACAGTCAAGTTCTGATAGAAGCTACAGTAATAGCACTAACCAAATTACAGCCACTTCTTAATAAGGTAATTACT	Tiled_3	Null	29,665,751	29,665,832	29,665,773	29,665,806	Null	22	56.5	CACTTACAACAGTCAAGTTCTG	rdt_30-04688_000320_t3_L	26	57.5	AGTAATTACCTTATTAAGAAGTGGCT	rdt_30-04688_000320_t3_R	chr17 29665751 29665832	CGCTCTTCCGATCTCTGCACTTACAACAGTCAAGTTCTG	TGCTCTTCCGATCTGACAGTAATTACCTTATTAAGAAGTGGCT
209	NF1_27	4763	NM_001042492_NM_000267	17	29,665,721	29,665,823	30-04688	rdt_30-04688_000320_t4	Null	hg19 dbSNP135	chr17 29665802 29665942	Null	Null	Null	Unique	1	192	28	GCTACAGTAATAGCACTAACCAAATTACAGCCACTTCTTAATAAGGTAATTACTGTATAGAAAATGAGTGCATTCATTTTGGGTATCAGTGTTGAATGTTACTTTCTTTCAAAGAGTTTAGAAAATAAGATGAATTGAGAATAAGTTATAAAGAAAAAACTATAGTTAAAGTAGAACCTCTTAAAGTTTAGT	Tiled_4	Null	29,665,779	29,665,970	29,665,802	29,665,823	Null	23	57.4	GCTACAGTAATAGCACTAACCAA	rdt_30-04688_000320_t4_L	28	57.3	ACTAAACTTTAAGAGGTTCTACTTTAAC	rdt_30-04688_000320_t4_R	chr17 29665779 29665970	CGCTCTTCCGATCTCTGGCTACAGTAATAGCACTAACCAA	TGCTCTTCCGATCTGACACTAAACTTTAAGAGGTTCTACTTTAAC
210	ERBB2_8	2064	NM_001005862_NM_004448	17	37,880,154	37,880,273	30-04660	rdt_30-04660_001204_t2	Null	hg19 dbSNP135	chr17 37880214 37880341	Null	Null	Null	Unique	1	168	52	GAAAATTCCAGTGGCCATCAAAGTGTTGAGGGAAAACACATCCCCCAAAGCCAACAAAGAAATCTTAGACGTAAGCCCCTCCACCCTCTCCTGCTAGGAGGACAGGAAGGACCCCATGGCTGCAGGTCTGGGCTCTGGTCTCTCTTCATTGGGGTTTGGGGAGATATG	Tiled_2	Null	37,880,194	37,880,361	37,880,214	37,880,273	59	20	57.5	GAAAATTCCAGTGGCCATCA	rdt_30-04660_001204_t2_L	20	58.2	CATATCTCCCCAAACCCCAA	rdt_30-04660_001204_t2_R	chr17 37880194 37880361	CGCTCTTCCGATCTCTGGAAAATTCCAGTGGCCATCA	TGCTCTTCCGATCTGACCATATCTCCCCAAACCCCAA
211	ERBB2_7	2064	NM_001005862_NM_004448	17	37,880,968	37,881,174	30-04660	rdt_30-04660_001203_t1	Null	hg19 dbSNP135	chr17 37880968 37881068	Null	Null	Null	Unique	1	139	59	CATACCCTCTCAGCGTACCCTTGTCCCCAGGAAGCATACGTGATGGCTGGTGTGGGCTCCCCATATGTCTCCCGCCTTCTGGGCATCTGCCTGACATCCACGGTGCAGCTGGTGACACAGCTTATGCCCTATGGCTGCC	Tiled_1	Null	37,880,949	37,881,087	37,880,968	37,881,068	100	19	58.0	CATACCCTCTCAGCGTACC	rdt_30-04660_001203_t1_L	19	59.3	GGCAGCCATAGGGCATAAG	rdt_30-04660_001203_t1_R	chr17 37880949 37881087	CGCTCTTCCGATCTCTGCATACCCTCTCAGCGTACC	TGCTCTTCCGATCTGACGGCAGCCATAGGGCATAAG
212	ERBB2_7	2064	NM_001005862_NM_004448	17	37,880,968	37,881,174	30-04660	rdt_30-04660_001203_t2	Null	hg19 dbSNP135	chr17 37881048 37881199	Null	Null	Null	Unique	1	190	58	GGCATCTGCCTGACATCCACGGTGCAGCTGGTGACACAGCTTATGCCCTATGGCTGCCTCTTAGACCATGTCCGGGAAAACCGCGGACGCCTGGGCTCCCAGGACCTGCTGAACTGGTGTATGCAGATTGCCAAGGTATGCACCTGGGCTCTTTGCAGGTCTCTCCGGAGCAAACCCCTATGTCCACAAG	Tiled_2	Null	37,881,030	37,881,219	37,881,048	37,881,174	126	18	59.1	GGCATCTGCCTGACATCC	rdt_30-04660_001203_t2_L	20	57.3	CTTGTGGACATAGGGGTTTG	rdt_30-04660_001203_t2_R	chr17 37881030 37881219	CGCTCTTCCGATCTCTGGGCATCTGCCTGACATCC	TGCTCTTCCGATCTGACCTTGTGGACATAGGGGTTTG
213	ERBB2_6	2064	NM_001005862_NM_004448	17	37,881,291	37,881,467	30-04660	rdt_30-04660_001202_t1	Null	hg19 dbSNP135	chr17 37881291 37881426	Null	Null	Null	Unique	1	175	56	GAAGGTCTACATGGGTGCTTCCCATTCCAGGGGATGAGCTACCTGGAGGATGTGCGGCTCGTACACAGGGACTTGGCCGCTCGGAACGTGCTGGTCAAGAGTCCCAACCATGTCAAAATTACAGACTTCGGGCTGGCTCGGCTGCTGGACATTGACGAGACAGAGTACCATGCAG	Tiled_1	Null	37,881,272	37,881,446	37,881,291	37,881,426	135	19	57.7	GAAGGTCTACATGGGTGCT	rdt_30-04660_001202_t1_L	20	59.0	CTGCATGGTACTCTGTCTCG	rdt_30-04660_001202_t1_R	chr17 37881272 37881446	CGCTCTTCCGATCTCTGGAAGGTCTACATGGGTGCT	TGCTCTTCCGATCTGACCTGCATGGTACTCTGTCTCG
214	TP53_7	7157	NM_001126118_NM_000546_NM_001126112_NM_001126113_NM_001126114_NM_001126115_NM_001126117_NM_001126116	17	7,572,926	7,573,008	30-04688	rdt_30-04688_000104_t0	Null	hg19 dbSNP135	chr17 7572914 7573011	Null	Null	Null	Unique	1	135	50	GCTGTCAGTGGGGAACAAGAAGTGGAGAATGTCAGTCTGAGTCAGGCCCTTCTGTCTTGAACATGAGTTTTTTATGGCGGGAGGTAGACTGACCCTTTTTGGACTTCAGGTGGCTGTAGGAGACAGAAGCAGGGA	Single	Null	7,572,896	7,573,030	7,572,926	7,573,008	Null	18	58.4	GCTGTCAGTGGGGAACAA	rdt_30-04688_000104_t0_L	19	57.9	TCCCTGCTTCTGTCTCCTA	rdt_30-04688_000104_t0_R	chr17 7572896 7573030	CGCTCTTCCGATCTCTGGCTGTCAGTGGGGAACAA	TGCTCTTCCGATCTGACTCCCTGCTTCTGTCTCCTA
215	TP53_6	7157	NM_001126118_NM_000546_NM_001126112_NM_001126113_NM_001126114_NM_001126115_NM_001126116_NM_001126117	17	7,573,926	7,574,033	30-04688	rdt_30-04688_000103_t1	Null	hg19 dbSNP135	chr17 7573893 7574043	Null	Null	Null	Unique	1	189	61	CCAACCTAGGAAGGCAGGGGAGTAGGGCCAGGAAGGGGCTGAGGTCACTCACCTGGAGTGAGCCCTGCTCCCCCCTGGCTCCTTCCCAGCCTGGGCATCCTTGAGTTCCAAGGCCTCATTCAGCTCTCGGAACATCTCGAAGCGCTCACGCCCACGGATCTGCAGCAACAGAGGAGGGGGAGAAGTAAG	Tiled_1	Null	7,573,875	7,574,063	7,573,926	7,574,033	Null	18	57.9	CCAACCTAGGAAGGCAGG	rdt_30-04688_000103_t1_L	20	58.4	CTTACTTCTCCCCCTCCTCT	rdt_30-04688_000103_t1_R	chr17 7573875 7574063	CGCTCTTCCGATCTCTGCCAACCTAGGAAGGCAGG	TGCTCTTCCGATCTGACCTTACTTCTCCCCCTCCTCT
216	TP53_8	7157	NM_001126117_NM_001126113	17	7,576,536	7,576,584	30-04688	rdt_30-04688_000105_t0	Null	hg19 dbSNP135	chr17 7576497 7576592	Null	Null	Null	Unique	1	143	34	gctaagctatgatgttccttagattaggtgtattaaatccattttcaacttacaatattttcaacttacgacgagtttatcaggaagtaacaccatcgtaagtcaagtagcatctgTATCAGGCAAAGTCATAGAACCATTTT	Single	Null	7,576,472	7,576,614	7,576,536	7,576,584	Null	25	58.1	gctaagctatgatgttccttagatt	rdt_30-04688_000105_t0_L	22	56.5	AAAATGGTTCTATGACTTTGCC	rdt_30-04688_000105_t0_R	chr17 7576472 7576614	CGCTCTTCCGATCTCTGgctaagctatgatgttccttagatt	TGCTCTTCCGATCTGACAAAATGGTTCTATGACTTTGCC
217	TP53_9	7157	NM_001126116_NM_001126114	17	7,576,624	7,576,657	30-04688	rdt_30-04688_000106_t0	Null	hg19 dbSNP135	chr17 7576612 7576674	Null	Null	Null	Unique	1	106	32	CAGGCAAAGTCATAGAACCATTTTCATGCTCTCTTTAACAATTTTCTTTTTGAAAGCTGGTCTGGTCCTTTAAAATATATATTATGGTATAAGTTGGTGTTCTGAA	Single	Null	7,576,591	7,576,696	7,576,624	7,576,657	Null	21	57.2	CAGGCAAAGTCATAGAACCAT	rdt_30-04688_000106_t0_L	22	56.3	TTCAGAACACCAACTTATACCA	rdt_30-04688_000106_t0_R	chr17 7576591 7576696	CGCTCTTCCGATCTCTGCAGGCAAAGTCATAGAACCAT	TGCTCTTCCGATCTGACTTCAGAACACCAACTTATACCA
218	TP53_5	7157	NM_001126118_NM_000546_NM_001126112_NM_001126113_NM_001126114_NM_001126115_NM_001126116_NM_001126117	17	7,576,852	7,576,926	30-04688	rdt_30-04688_000102_t0	Null	hg19 dbSNP135	chr17 7576815 7576949	Null	Null	Null	Unique	1	180	45	GCATTTTGAGTGTTAGACTGGAAACTTTCCACTTGATAAGAGGTCCCAAGACTTAGTACCTGAAGGGTGAAATATTCTCCATCCAGTGGTTTCTTCTTTGGCTGGGGAGAGGAGCTGGTGTTGTTGGGCAGTGCTAGGAAAGAGGCAAGGAAAGGTGATAAAAGTGAATCTGAGGCATAA	Single	Null	7,576,794	7,576,973	7,576,852	7,576,926	Null	21	56.4	GCATTTTGAGTGTTAGACTGG	rdt_30-04688_000102_t0_L	24	56.3	TTATGCCTCAGATTCACTTTTATC	rdt_30-04688_000102_t0_R	chr17 7576794 7576973	CGCTCTTCCGATCTCTGGCATTTTGAGTGTTAGACTGG	TGCTCTTCCGATCTGACTTATGCCTCAGATTCACTTTTATC
219	TP53_4	7157	NM_001126118_NM_000546_NM_001126112_NM_001126113_NM_001126114_NM_001126115_NM_001126116_NM_001126117	17	7,577,018	7,577,155	30-04688	rdt_30-04688_000101_t1	Null	hg19 dbSNP135	chr17 7577014 7577045	Null	Null	Null	Unique	1	65	63	CGCTTCTTGTCCTGCTTGCTTACCTCGCTTAGTGCTCCCTGGGGGCAGCTCGTGGTGAGGCTCCC	Tiled_1	Null	7,576,996	7,577,060	7,577,018	7,577,045	Null	18	57.6	CGCTTCTTGTCCTGCTTG	rdt_30-04688_000101_t1_L	15	56.9	GGGAGCCTCACCACG	rdt_30-04688_000101_t1_R	chr17 7576996 7577060	CGCTCTTCCGATCTCTGCGCTTCTTGTCCTGCTTG	TGCTCTTCCGATCTGACGGGAGCCTCACCACG
220	TP53_4	7157	NM_001126118_NM_000546_NM_001126112_NM_001126113_NM_001126114_NM_001126115_NM_001126116_NM_001126117	17	7,577,018	7,577,155	30-04688	rdt_30-04688_000101_t2	Null	hg19 dbSNP135	chr17 7577057 7577194	Null	Null	Null	Unique	1	173	53	AGCTCGTGGTGAGGCTCCCCTTTCTTGCGGAGATTCTCTTCCTCTGTGCGCCGGTCTCTCCCAGGACAGGCACAAACACGCACCTCAAAGCTGTTCCGTCCCAGTAGATTACCACTACTCAGGATAGGAAAAGAGAAGCAAGAGGCAGTAAGGAAATCAGGTCCTACCTGTCC	Tiled_2	Null	7,577,042	7,577,214	7,577,057	7,577,155	Null	15	56.4	AGCTCGTGGTGAGGC	rdt_30-04688_000101_t2_L	20	57.5	GGACAGGTAGGACCTGATTT	rdt_30-04688_000101_t2_R	chr17 7577042 7577214	CGCTCTTCCGATCTCTGAGCTCGTGGTGAGGC	TGCTCTTCCGATCTGACGGACAGGTAGGACCTGATTT
221	TP53_3	7157	NM_001126118_NM_000546_NM_001126112_NM_001126113_NM_001126114_NM_001126115_NM_001126116_NM_001126117	17	7,577,498	7,577,608	30-04688	rdt_30-04688_000100_t1	Null	hg19 dbSNP135	chr17 7577480 7577613	Null	Null	Null	Unique	1	170	55	CAGGCCAGTGTGCAGGGTGGCAAGTGGCTCCTGACCTGGAGTCTTCCAGTGTGATGATGGTGAGGATGGGCCTCCGGTTCATGCCGCCCATGCAGGAACTGTTACACATGTAGTTGTAGTGGATGGTGGTACAGTCAGAGCCAACCTAGGAGATAACACAGGCCCAAGAT	Tiled_1	Null	7,577,464	7,577,633	7,577,498	7,577,608	Null	16	58.6	CAGGCCAGTGTGCAGG	rdt_30-04688_000100_t1_L	20	57.5	ATCTTGGGCCTGTGTTATCT	rdt_30-04688_000100_t1_R	chr17 7577464 7577633	CGCTCTTCCGATCTCTGCAGGCCAGTGTGCAGG	TGCTCTTCCGATCTGACATCTTGGGCCTGTGTTATCT
222	TP53_2	7157	NM_001126118_NM_000546_NM_001126112_NM_001126113_NM_001126114_NM_001126115_NM_001126116_NM_001126117	17	7,578,176	7,578,289	30-04688	rdt_30-04688_000099_t1	Null	hg19 dbSNP135	chr17 7578102 7578259	Null	Null	Null	Unique	1	195	54	CAGCAGGAGAAAGCCCCCCTACTGCTCACCTGGAGGGCCACTGACAACCACCCTTAACCCCTCCTCCCAGAGACCCCAGTTGCAAACCAGACCTCAGGCGGCTCATAGGGCACCACCACACTATGTCGAAAAGTGTTTCTGTCATCCAAATACTCCACACGCAAATTTCCTTCCACTCGGATAAGATGCTGAGGA	Tiled_1	Null	7,578,085	7,578,279	7,578,176	7,578,259	Null	17	58.4	CAGCAGGAGAAAGCCCC	rdt_30-04688_000099_t1_L	20	57.5	TCCTCAGCATCTTATCCGAG	rdt_30-04688_000099_t1_R	chr17 7578085 7578279	CGCTCTTCCGATCTCTGCAGCAGGAGAAAGCCCC	TGCTCTTCCGATCTGACTCCTCAGCATCTTATCCGAG
223	TP53_2	7157	NM_001126118_NM_000546_NM_001126112_NM_001126113_NM_001126114_NM_001126115_NM_001126116_NM_001126117	17	7,578,176	7,578,289	30-04688	rdt_30-04688_000099_t2	Null	hg19 dbSNP135	chr17 7578259 7578312	Null	Null	Null	Unique	1	89	55	CCACACGCAAATTTCCTTCCACTCGGATAAGATGCTGAGGAGGGGCCAGACCTAAGAGCAATCAGTGAGGAATCAGAGGCCTGGGGACC	Tiled_2	Null	7,578,239	7,578,327	7,578,259	7,578,289	Null	20	59.2	CCACACGCAAATTTCCTTCC	rdt_30-04688_000099_t2_L	15	57.4	GGTCCCCAGGCCTCT	rdt_30-04688_000099_t2_R	chr17 7578239 7578327	CGCTCTTCCGATCTCTGCCACACGCAAATTTCCTTCC	TGCTCTTCCGATCTGACGGTCCCCAGGCCTCT
224	TP53_1	7157	NM_001126118_NM_000546_NM_001126112_NM_001126113_NM_001126114_NM_001126115_NM_001126116_NM_001126117	17	7,578,370	7,578,554	30-04688	rdt_30-04688_000098_t1	Null	hg19 dbSNP135	chr17 7578342 7578483	Null	Null	Null	Unique	1	175	65	CCTGGGCAACCAGCCCTGTCGTCTCTCCAGCCCCAGCTGCTCACCATCGCTATCTGAGCAGCGCTCATGGTGGGGGCAGCGCCTCACAACCTCCGTCATGTGCTGTGACTGCTTGTAGATGGCCATGGCGCGGACGCGGGTGCCGGGCGGGGGTGTGGAATCAACCCACAGCTGC	Tiled_1	Null	7,578,327	7,578,501	7,578,370	7,578,483	Null	15	57.9	CCTGGGCAACCAGCC	rdt_30-04688_000098_t1_L	18	57.6	GCAGCTGTGGGTTGATTC	rdt_30-04688_000098_t1_R	chr17 7578327 7578501	CGCTCTTCCGATCTCTGCCTGGGCAACCAGCC	TGCTCTTCCGATCTGACGCAGCTGTGGGTTGATTC
225	TP53_1	7157	NM_001126118_NM_000546_NM_001126112_NM_001126113_NM_001126114_NM_001126115_NM_001126116_NM_001126117	17	7,578,370	7,578,554	30-04688	rdt_30-04688_000098_t2	Null	hg19 dbSNP135	chr17 7578437 7578577	Null	Null	Null	Unique	1	179	58	CCGTCATGTGCTGTGACTGCTTGTAGATGGCCATGGCGCGGACGCGGGTGCCGGGCGGGGGTGTGGAATCAACCCACAGCTGCACAGGGCAGGTCTTGGCCAGTTGGCAAAACATCTTGTTGAGGGCAGGGGAGTACTGTAGGAAGAGGAAGGAGACAGAGTTGAAAGTCAGGGCACAA	Tiled_2	Null	7,578,419	7,578,597	7,578,437	7,578,554	Null	18	58.5	CCGTCATGTGCTGTGACT	rdt_30-04688_000098_t2_L	20	58.8	TTGTGCCCTGACTTTCAACT	rdt_30-04688_000098_t2_R	chr17 7578419 7578597	CGCTCTTCCGATCTCTGCCGTCATGTGCTGTGACT	TGCTCTTCCGATCTGACTTGTGCCCTGACTTTCAACT
226	TP53	7157	NM_001126118_NM_000546_NM_001126112_NM_001126113_NM_001126114	17	7,579,311	7,579,590	30-04688	rdt_30-04688_000097_t1	Null	hg19 dbSNP135	chr17 7579289 7579440	Null	Null	Null	Unique	1	189	60	GGCATTGAAGTCTCATGGAAGCCAGCCCCTCAGGGCAACTGACCGTGCAAGTCACAGACTTGGCTGTCCCAGAATGCAAGAAGCCCAGACGGAAACCGTAGCTGCCCTGGTAGGTTTTCTGGGAAGGGACAGAAGATGACAGGGGCCAGGAGGGGGCTGGTGCAGGGGCCGCCGGTGTAGGAGCTGCTG	Tiled_1	Null	7,579,269	7,579,457	7,579,311	7,579,440	Null	20	57.0	GGCATTGAAGTCTCATGGAA	rdt_30-04688_000097_t1_L	17	58.2	CAGCAGCTCCTACACCG	rdt_30-04688_000097_t1_R	chr17 7579269 7579457	CGCTCTTCCGATCTCTGGGCATTGAAGTCTCATGGAA	TGCTCTTCCGATCTGACCAGCAGCTCCTACACCG
227	TP53	7157	NM_001126118_NM_000546_NM_001126112_NM_001126113_NM_001126114	17	7,579,311	7,579,590	30-04688	rdt_30-04688_000097_t2	Null	hg19 dbSNP135	chr17 7579410 7579514	Null	Null	Null	Unique	1	145	64	GGAAGGGACAGAAGATGACAGGGGCCAGGAGGGGGCTGGTGCAGGGGCCGCCGGTGTAGGAGCTGCTGGTGCAGGGGCCACGGGGGGAGCAGCCTCTGGCATTCTGGGAGCTTCATCTGGACCTGGGTCTTCAGTGAACCATTGT	Tiled_2	Null	7,579,390	7,579,534	7,579,410	7,579,514	Null	20	57.8	GGAAGGGACAGAAGATGACA	rdt_30-04688_000097_t2_L	20	56.8	ACAATGGTTCACTGAAGACC	rdt_30-04688_000097_t2_R	chr17 7579390 7579534	CGCTCTTCCGATCTCTGGGAAGGGACAGAAGATGACA	TGCTCTTCCGATCTGACACAATGGTTCACTGAAGACC
228	TP53	7157	NM_001126118_NM_000546_NM_001126112_NM_001126113_NM_001126114	17	7,579,311	7,579,590	30-04688	rdt_30-04688_000097_t3	Null	hg19 dbSNP135	chr17 7579459 7579598	Null	Null	Null	Unique	1	176	56	GGTGTAGGAGCTGCTGGTGCAGGGGCCACGGGGGGAGCAGCCTCTGGCATTCTGGGAGCTTCATCTGGACCTGGGTCTTCAGTGAACCATTGTTCAATATCGTCCGGGGACAGCATCAAATCATCCATTGCTTGGGACGGCAAGGGGGACTGTAGATGGGTGAAAAGAGCAGTCAG	Tiled_3	Null	7,579,442	7,579,617	7,579,459	7,579,590	Null	17	57.7	GGTGTAGGAGCTGCTGG	rdt_30-04688_000097_t3_L	19	57.1	CTGACTGCTCTTTTCACCC	rdt_30-04688_000097_t3_R	chr17 7579442 7579617	CGCTCTTCCGATCTCTGGGTGTAGGAGCTGCTGG	TGCTCTTCCGATCTGACCTGACTGCTCTTTTCACCC
229	TP53_11	7157	NM_001126114_NM_000546_NM_001126113_NM_001126112	17	7,579,699	7,579,721	30-04688	rdt_30-04688_000108_t1	Null	hg19 dbSNP135	chr17 7579573 7579729	Null	Null	Null	Unique	1	198	57	CAGCATCAAATCATCCATTGCTTGGGACGGCAAGGGGGACTGTAGATGGGTGAAAAGAGCAGTCAGAGGACCAGGTCCTcagccccccagccccccagccctccaggtccccagccctccaggtccccagcccAACCCTTGTCCTTACCAGAACGTTGTTTTCAGGAAGTCTGAAAGACAAGAGCAGAAAGTCAGTCC	Tiled_1	Null	7,579,552	7,579,749	7,579,699	7,579,721	Null	21	57.5	CAGCATCAAATCATCCATTGC	rdt_30-04688_000108_t1_L	20	57.3	GGACTGACTTTCTGCTCTTG	rdt_30-04688_000108_t1_R	chr17 7579552 7579749	CGCTCTTCCGATCTCTGCAGCATCAAATCATCCATTGC	TGCTCTTCCGATCTGACGGACTGACTTTCTGCTCTTG
230	TP53_10	7157	NM_001126114_NM_000546_NM_001126112_NM_001126113	17	7,579,838	7,579,912	30-04688	rdt_30-04688_000107_t0	Null	hg19 dbSNP135	chr17 7579793 7579918	Null	Null	Null	Unique	1	157	60	TGCTAGGGGGCTGGGGTTGGGGTGGGGGTGGTGGGCCTGCCCTTCCAATGGATCCACTCACAGTTTCCATAGGTCTGAAAATGTTTCCTGACTCAGAGGGGGCTCGACGCTAGGATCTGACTGCGGCTCCTCCATGGCAGTGACCCGGAAGGCAGTC	Single	Null	7,579,778	7,579,934	7,579,838	7,579,912	Null	15	57.9	TGCTAGGGGGCTGGG	rdt_30-04688_000107_t0_L	16	57.5	GACTGCCTTCCGGGTC	rdt_30-04688_000107_t0_R	chr17 7579778 7579934	CGCTCTTCCGATCTCTGTGCTAGGGGGCTGGG	TGCTCTTCCGATCTGACGACTGCCTTCCGGGTC
231	SMAD4_3	4089	NM_005359	18	48,591,792	48,591,976	30-04688	rdt_30-04688_000144_t1	Null	hg19 dbSNP135	chr18 48591789 48591946	Null	Null	Null	Unique	1	200	43	GATGTTCTTTCCCATTTATTTCCTATAGCTCCTGAGTATTGGTGTTCCATTGCTTACTTTGAAATGGATGTTCAGGTAGGAGAGACATTTAAGGTTCCTTCAAGCTGCCCTATTGTTACTGTTGATGGATACGTGGACCCTTCTGGAGGAGATCGCTTTTGTTTGGGTCAACTCTCCAATGTCCACAGGACAGAAGCCAT	Tiled_1	Null	48,591,765	48,591,964	48,591,792	48,591,946	Null	24	56.7	GATGTTCTTTCCCATTTATTTCCT	rdt_30-04688_000144_t1_L	18	57.8	ATGGCTTCTGTCCTGTGG	rdt_30-04688_000144_t1_R	chr18 48591765 48591964	CGCTCTTCCGATCTCTGGATGTTCTTTCCCATTTATTTCCT	TGCTCTTCCGATCTGACATGGCTTCTGTCCTGTGG
232	SMAD4_3	4089	NM_005359	18	48,591,792	48,591,976	30-04688	rdt_30-04688_000144_t2	Null	hg19 dbSNP135	chr18 48591879 48592022	Null	Null	Null	Unique	1	191	39	TTCCTTCAAGCTGCCCTATTGTTACTGTTGATGGATACGTGGACCCTTCTGGAGGAGATCGCTTTTGTTTGGGTCAACTCTCCAATGTCCACAGGACAGAAGCCATTGAGAGAGCAAGGTATTGATTGTATAGTCAGATAGTTACTTTAAAAAATTGAGCATAGTACATTGTCTTTTATTCAAGGTTATGT	Tiled_2	Null	48,591,859	48,592,049	48,591,879	48,591,976	Null	20	58.1	TTCCTTCAAGCTGCCCTATT	rdt_30-04688_000144_t2_L	27	57.2	ACATAACCTTGAATAAAAGACAATGTA	rdt_30-04688_000144_t2_R	chr18 48591859 48592049	CGCTCTTCCGATCTCTGTTCCTTCAAGCTGCCCTATT	TGCTCTTCCGATCTGACACATAACCTTGAATAAAAGACAATGTA
233	SMAD4	4089	NM_005359	18	48,604,625	48,604,837	30-04688	rdt_30-04688_000141_t1	Null	hg19 dbSNP135	chr18 48604612 48604754	Null	Null	Null	Unique	1	183	47	GTCCCTCTGATGTCTTCCAAATCTTTTCTGTTAGGTCTGTCAGCTGCTGCTGGAATTGGTGTTGATGACCTTCGTCGCTTATGCATACTCAGGATGAGTTTTGTGAAAGGCTGGGGACCGGATTACCCAAGACAGAGCATCAAAGAAACACCTTGCTGGATTGAAATTCACTTACACCGGGCC	Tiled_1	Null	48,604,592	48,604,774	48,604,625	48,604,754	Null	20	57.8	GTCCCTCTGATGTCTTCCAA	rdt_30-04688_000141_t1_L	20	59.7	GGCCCGGTGTAAGTGAATTT	rdt_30-04688_000141_t1_R	chr18 48604592 48604774	CGCTCTTCCGATCTCTGGTCCCTCTGATGTCTTCCAA	TGCTCTTCCGATCTGACGGCCCGGTGTAAGTGAATTT
234	PIK3R2	Null	Null	19	18,273,782	18,273,785	30-04698	rdt_30-04698_000037_t0	Null	hg19 dbSNP135	chr19 18273728 18273798	Null	Null	Null	Unique	1	110	60	aaaaGGGGACAGGGATTGAGGGTCAGGTGCGGGGTCCCACTGGGTGCCGACACCCCTCTCCTCCCCCAGGAAAGGCGGGAACAATAAGCTGATCAAGGTCTTCCACCGAG	Single	Null	18,273,708	18,273,817	18,273,782	18,273,785	Null	20	58.4	aaaaGGGGACAGGGATTGAG	rdt_30-04698_000037_t0_L	19	57.7	CTCGGTGGAAGACCTTGAT	rdt_30-04698_000037_t0_R	chr19 18273708 18273817	CGCTCTTCCGATCTCTGaaaaGGGGACAGGGATTGAG	TGCTCTTCCGATCTGACCTCGGTGGAAGACCTTGAT
235	AKT2_1	208	NM_001243028_NM_001626_NM_001243027	19	40,762,822	40,762,971	30-04660	rdt_30-04660_001438_t1	Null	hg19 dbSNP135	chr19 40762821 40762980	Null	Null	Null	Unique	1	200	55	CAGAACACTGACCCACTCATCCCAAGACACACCTGCTACGGAGAAGTTGTTTAAGGGGGGTAGAGTCTGATCAGGGGCCTCGGGCCTCTCCTTGTACCCAATGAAGGAGCCGTCGCTCTTCAGCAGGAAGTACCGTGGCCTCCAGGTCTTGATGTATTCACCTGAAATGAGGCAGGAAGGGAGGGAGAGAGGTTAGGACA	Tiled_1	Null	40,762,801	40,763,000	40,762,822	40,762,971	149	20	58.4	CAGAACACTGACCCACTCAT	rdt_30-04660_001438_t1_L	20	58.5	TGTCCTAACCTCTCTCCCTC	rdt_30-04660_001438_t1_R	chr19 40762801 40763000	CGCTCTTCCGATCTCTGCAGAACACTGACCCACTCAT	TGCTCTTCCGATCTGACTGTCCTAACCTCTCTCCCTC
236	MAP2K2_6	5605	NM_030662	19	4,099,198	4,099,412	30-04688	rdt_30-04688_000439_t1	Null	hg19 dbSNP135	chr19 4099186 4099313	Null	Null	Null	Unique	1	164	69	CCAGACCGGAAGTTGCAGATTCAGGCCGTACCGCTGACGGGGCGCCCGGGGGGCCTCGGCCGAGGCGAGATGCTGTGAGGCTCTCCTTCTTCCCCGTCGACCACGGGCCGGCCAAAGATGGCCTCCAGCTCTTTGGCGTCGGGCGGGGGGATGGGGTACCTTCC	Tiled_1	Null	4,099,168	4,099,331	4,099,198	4,099,313	Null	18	59.3	CCAGACCGGAAGTTGCAG	rdt_30-04688_000439_t1_L	18	59.6	GGAAGGTACCCCATCCCC	rdt_30-04688_000439_t1_R	chr19 4099168 4099331	CGCTCTTCCGATCTCTGCCAGACCGGAAGTTGCAG	TGCTCTTCCGATCTGACGGAAGGTACCCCATCCCC
237	MAP2K2_6	5605	NM_030662	19	4,099,198	4,099,412	30-04688	rdt_30-04688_000439_t2	Null	hg19 dbSNP135	chr19 4099294 4099427	Null	Null	Null	Unique	1	169	65	GGCCAAAGATGGCCTCCAGCTCTTTGGCGTCGGGCGGGGGGATGGGGTACCTTCCGACGGCCAGCTCCACCAGGGACAGGCCCATGCTCCAGATGTCCGACTGCACCGAGTAATGTGTGCCCTGCAACCGCTCCGGCTGCAGCAGAGCCAGGGAGGAAAGAGCCCAGAG	Tiled_2	Null	4,099,277	4,099,445	4,099,294	4,099,412	Null	17	58.8	GGCCAAAGATGGCCTCC	rdt_30-04688_000439_t2_L	18	57.5	CTCTGGGCTCTTTCCTCC	rdt_30-04688_000439_t2_R	chr19 4099277 4099445	CGCTCTTCCGATCTCTGGGCCAAAGATGGCCTCC	TGCTCTTCCGATCTGACCTCTGGGCTCTTTCCTCC
238	MAP2K2_5	5605	NM_030662	19	4,101,016	4,101,141	30-04688	rdt_30-04688_000438_t1	Null	hg19 dbSNP135	chr19 4100973 4101124	Null	Null	Null	Unique	1	188	61	GGAGAGCTTGGGGGAGAGCAGCAGGGAGGAGAGCTGGAGGGGAGAGCCAGCGGGGACTCACAGCCATGTAGGAGCGCGTGCCCACGAAGGAGTTGGCCATGGAGTCGATGAGCTGGCCGCTCACCCCGAAGTCACACAGCTTGATCTCCCCTCTAGAGTTCACGAGGATGTTGGAGGGCTTCACATCT	Tiled_1	Null	4,100,956	4,101,143	4,101,016	4,101,124	Null	17	58.3	GGAGAGCTTGGGGGAGA	rdt_30-04688_000438_t1_L	19	58.3	AGATGTGAAGCCCTCCAAC	rdt_30-04688_000438_t1_R	chr19 4100956 4101143	CGCTCTTCCGATCTCTGGGAGAGCTTGGGGGAGA	TGCTCTTCCGATCTGACAGATGTGAAGCCCTCCAAC
239	MAP2K2_2	5605	NM_030662	19	4,110,506	4,110,653	30-04688	rdt_30-04688_000435_t1	Null	hg19 dbSNP135	chr19 4110455 4110609	Null	Null	Null	Unique	1	193	61	GGTCTTCCTTCTCCCCAACATGCTCTGTTCCGTGGAGGCCCTGCCCCTGCCCCTGCCCCGGACGCACTCACCATGTGTTCCATGCAAATGCTGATCTCCCCGTCACTGTAGAAGGCCCCGTAGAAGCCCACGATGTACGGCGAGTTGCATTCGTGCAGGACCTGCAGCTCGCGGATGATCTGGTTCCGGATGG	Tiled_1	Null	4,110,436	4,110,628	4,110,506	4,110,609	Null	19	58.3	GGTCTTCCTTCTCCCCAAC	rdt_30-04688_000435_t1_L	19	57.8	CCATCCGGAACCAGATCAT	rdt_30-04688_000435_t1_R	chr19 4110436 4110628	CGCTCTTCCGATCTCTGGGTCTTCCTTCTCCCCAAC	TGCTCTTCCGATCTGACCCATCCGGAACCAGATCAT
240	MAP2K2_2	5605	NM_030662	19	4,110,506	4,110,653	30-04688	rdt_30-04688_000435_t2	Null	hg19 dbSNP135	chr19 4110588 4110740	Null	Null	Null	Unique	1	191	60	GTACGGCGAGTTGCATTCGTGCAGGACCTGCAGCTCGCGGATGATCTGGTTCCGGATGGCCGGCTTGATCTCAAGGTGGATCAGCTGCAAGGGGAGAGGGGCGAGACTGGCTTGGGGGGTGCCCGAAAACGGGATGAAGGCATTTGGGGCCTCTGCTCTGCAGGCGTTCCCAACAGTGGTCAAGACCAACT	Tiled_2	Null	4,110,570	4,110,760	4,110,588	4,110,653	Null	18	57.8	GTACGGCGAGTTGCATTC	rdt_30-04688_000435_t2_L	20	58.2	AGTTGGTCTTGACCACTGTT	rdt_30-04688_000435_t2_R	chr19 4110570 4110760	CGCTCTTCCGATCTCTGGTACGGCGAGTTGCATTC	TGCTCTTCCGATCTGACAGTTGGTCTTGACCACTGTT
241	MAP2K2_1	5605	NM_030662	19	4,117,416	4,117,627	30-04688	rdt_30-04688_000434_t1	Null	hg19 dbSNP135	chr19 4117368 4117528	Null	Null	Null	Unique	1	197	63	CCTGCCTCCTGTTTCCAGGGGGACCTTCCCCACCACTCCCCGACCTCCCCGACCCCGCAGTGCTCACCTTCCTGGCCATGATGAGGCCCGAGGGTCTGTGCTGGACTTTGGTGACCACCCCGCCGTTGCCCGCGCCCAGCTCTGAGATCCTTTCGAAGTCATCGTCTTTGAGTTCGCCGACCTTGGCTTTCTGGGTG	Tiled_1	Null	4,117,350	4,117,546	4,117,416	4,117,528	Null	18	58.5	CCTGCCTCCTGTTTCCAG	rdt_30-04688_000434_t1_L	18	58.3	CACCCAGAAAGCCAAGGT	rdt_30-04688_000434_t1_R	chr19 4117350 4117546	CGCTCTTCCGATCTCTGCCTGCCTCCTGTTTCCAG	TGCTCTTCCGATCTGACCACCCAGAAAGCCAAGGT
242	MAP2K2_1	5605	NM_030662	19	4,117,416	4,117,627	30-04688	rdt_30-04688_000434_t2	Null	hg19 dbSNP135	chr19 4117500 4117648	Null	Null	Null	Unique	1	185	57	GCCCAGCTCTGAGATCCTTTCGAAGTCATCGTCTTTGAGTTCGCCGACCTTGGCTTTCTGGGTGAGAAAGGCTTCCAGCCGCTTCTTCTGCTGCTCGTCAAGTTCCAGCTCCTCCAGCTTCTTCTGCAGGTCCACCAGGTTTGCCCTGCAGAGACCCCCCAGGGTAGGGGTTAGCTACCTAGGGA	Tiled_2	Null	4,117,483	4,117,667	4,117,500	4,117,627	Null	17	57.5	GCCCAGCTCTGAGATCC	rdt_30-04688_000434_t2_L	19	58.0	TCCCTAGGTAGCTAACCCC	rdt_30-04688_000434_t2_R	chr19 4117483 4117667	CGCTCTTCCGATCTCTGGCCCAGCTCTGAGATCC	TGCTCTTCCGATCTGACTCCCTAGGTAGCTAACCCC
243	RPL13A_4	23521	NM_012423	19	49,993,731	49,993,833	30-04687	rdt_30-04687_000042_t1	Null	hg19 dbSNP135	chr19 49993683 49993848	Null	Null	Null	Unique	1	200	64	CCCTTGGAAGTGGGGTTTTGGGGGTGCTGGTAGACTGGGCAGGCCTCACACTCTCCCCTCTCCCTAGTGAAGTACCTGGCTTTCCTCCGCAAGCGGATGAACACCAACCCTTCCCGAGGCCCCTACCACTTCCGGGCCCCCAGCCGCATCTTCTGGCGGACCGTGCGAGGTGAGCAGAGCGTGGGGACTGCAGGTGGTGA	Tiled_1	Null	49,993,665	49,993,864	49,993,731	49,993,833	Null	18	57.9	CCCTTGGAAGTGGGGTTT	rdt_30-04687_000042_t1_L	16	56.5	TCACCACCTGCAGTCC	rdt_30-04687_000042_t1_R	chr19 49993665 49993864	CGCTCTTCCGATCTCTGCCCTTGGAAGTGGGGTTT	TGCTCTTCCGATCTGACTCACCACCTGCAGTCC
244	RPL13A_1	23521	NM_012423	19	49,994,681	49,994,804	30-04687	rdt_30-04687_000039_t1	Null	hg19 dbSNP135	chr19 49994646 49994806	Null	Null	Null	Unique	1	197	58	GGGGGCTTAGATATCCTTACAACTTCATTTGTTCACCCCCCCCCCCCCCCCCCGCAGTTTGCCTATCTGGGGCGCCTGGCTCACGAGGTTGGCTGGAAGTACCAGGCAGTGACAGCCACCCTGGAGGAGAAGAGGAAAGAGAAAGCCAAGATCCACTACCGGAAGAAGAAACAGCTCATGGTGAGGCCAGGGGCTGG	Tiled_1	Null	49,994,625	49,994,821	49,994,681	49,994,804	Null	21	57.3	GGGGGCTTAGATATCCTTACA	rdt_30-04687_000039_t1_L	15	59.6	CCAGCCCCTGGCCTC	rdt_30-04687_000039_t1_R	chr19 49994625 49994821	CGCTCTTCCGATCTCTGGGGGGCTTAGATATCCTTACA	TGCTCTTCCGATCTGACCCAGCCCCTGGCCTC
245	RPL13A	23521	NM_012423	19	49,994,985	49,995,564	30-04687	rdt_30-04687_000038_t3	Null	hg19 dbSNP135	chr19 49995145 49995306	Null	Null	Null	Unique	1	200	54	CCCTGGAATGTACGGGACCCAGGGGCAGCAGCAGTCCAGGTGCCACAGGCAGCCCTGGGACATAGGAAGCTGGGAGCAAGGAAAGGGTCTTAGTCACTGCCTCCCGAAGTTGCTTGAAAGCACTCGGAGAATTGTGCAGGTGTCATTTATCTATGACCAATAGGAAGAGCAACCAGTTACTATGAGTGAAAGGGAGCCAG	Tiled_3	Null	49,995,127	49,995,326	49,995,145	49,995,306	Null	18	58.0	CCCTGGAATGTACGGGAC	rdt_30-04687_000038_t3_L	20	57.9	CTGGCTCCCTTTCACTCATA	rdt_30-04687_000038_t3_R	chr19 49995127 49995326	CGCTCTTCCGATCTCTGCCCTGGAATGTACGGGAC	TGCTCTTCCGATCTGACCTGGCTCCCTTTCACTCATA
246	RPL13A	23521	NM_012423	19	49,994,985	49,995,564	30-04687	rdt_30-04687_000038_t5	Null	hg19 dbSNP135	chr19 49995315 49995404	Null	Null	Null	Unique	1	130	49	AGCAACCAGTTACTATGAGTGAAAGGGAGCCAGAAGACTGATTGGAGGGCCCTATCTTGTGAGTGGGGCATCTGTTGGACTTTCCACCTGGTCATATACTCTGCAGCTGTTAGAATGTGCAAGCACTTGG	Tiled_5	Null	49,995,294	49,995,423	49,995,315	49,995,404	Null	21	56.6	AGCAACCAGTTACTATGAGTG	rdt_30-04687_000038_t5_L	19	57.7	CCAAGTGCTTGCACATTCT	rdt_30-04687_000038_t5_R	chr19 49995294 49995423	CGCTCTTCCGATCTCTGAGCAACCAGTTACTATGAGTG	TGCTCTTCCGATCTGACCCAAGTGCTTGCACATTCT
247	RPL13A	23521	NM_012423	19	49,994,985	49,995,564	30-04687	rdt_30-04687_000038_t7	Null	hg19 dbSNP135	chr19 49995427 49995587	Null	Null	Null	Unique	1	193	46	GTGCAAGCACTTGGGGACAGCATGAGCTTGCTGTTGTACACAGGGTATTTCTAGAAGCAGAAATAGACTGGGAAGATGCACAACCAAGGGGTTACAGGCATCGCCCATGCTCCTCACCTGTATTTTGTAATCAGAAATAAATTGCTTTTAAAGAAATCTGGCGTCTTTGCACTGTGTCTGCTGTGGAGGCAGG	Tiled_7	Null	49,995,410	49,995,602	49,995,427	49,995,564	Null	17	58.6	GTGCAAGCACTTGGGGA	rdt_30-04687_000038_t7_L	15	56.2	CCTGCCTCCACAGCA	rdt_30-04687_000038_t7_R	chr19 49995410 49995602	CGCTCTTCCGATCTCTGGTGCAAGCACTTGGGGA	TGCTCTTCCGATCTGACCCTGCCTCCACAGCA
248	RALB_3	5899	NM_002881	2	121,036,240	121,036,354	30-04688	rdt_30-04688_000183_t1	Null	hg19 dbSNP135	chr2 121036214 121036344	Null	Null	Null	Unique	1	171	56	CTCTTCAGTGGGTCATCTGTGTGTCACAGCCTCAGAAGACCAGCGAGATGGCTGCCAACAAGAGTAAGGGCCAGAGCTCCTTGGCCCTCCACAAGGTGATCATGGTTGGCAGCGGAGGCGTTGGCAAGTCAGCCCTGACGCTTCAGTTCATGTATGACGAGGTAAGCCCTG	Tiled_1	Null	121,036,194	121,036,364	121,036,240	121,036,344	Null	20	57.8	CTCTTCAGTGGGTCATCTGT	rdt_30-04688_000183_t1_L	20	58.7	CAGGGCTTACCTCGTCATAC	rdt_30-04688_000183_t1_R	chr2 121036194 121036364	CGCTCTTCCGATCTCTGCTCTTCAGTGGGTCATCTGT	TGCTCTTCCGATCTGACCAGGGCTTACCTCGTCATAC
249	ACVR1_6	90	NM_001111067_NM_001105	2	158,617,391	158,617,589	30-04688	rdt_30-04688_000755_t2	Null	hg19 dbSNP135	chr2 158617457 158617615	Null	Null	Null	Unique	1	198	48	GGCCCAAATATCGACCCTTTTATAAGAATCGAAACAATCCACCTGGATGGTTTCATCTAGAACTTCGGGGGCCATGTAGCGCTTGGTGCCCACACGGGGATTGTTCCCCACATCAAGCTGATTGGTGCTCTGGGAATGCATGACTGCCAGGCCTGAAAGGAAGAAGATAACAATGTAATCAACCCACTTCCTTTCTCA	Tiled_2	Null	158,617,438	158,617,635	158,617,457	158,617,589	Null	19	58.5	GGCCCAAATATCGACCCTT	rdt_30-04688_000755_t2_L	20	57.6	TGAGAAAGGAAGTGGGTTGA	rdt_30-04688_000755_t2_R	chr2 158617438 158617635	CGCTCTTCCGATCTCTGGGCCCAAATATCGACCCTT	TGCTCTTCCGATCTGACTGAGAAAGGAAGTGGGTTGA
250	ACVR1_5	90	NM_001111067_NM_001105	2	158,622,432	158,622,708	30-04688	rdt_30-04688_000754_t1	Null	hg19 dbSNP135	chr2 158622411 158622543	Null	Null	Null	Unique	1	176	36	ACAAAAATAAAACTGGTGAGGAAAAAAATATTTTTAGAAATTTACCCAAATCTGCTATGCAACACTGTCCATTCTTCTTAACCAGAATATTTTTGCTCTTTAAATCTCGATGGGCAATGGCTGGTTTCCCTTGGGTCCCAAATATCTCTATGTGCAAATGTGCAAGACCACTAGCT	Tiled_1	Null	158,622,388	158,622,563	158,622,432	158,622,543	Null	23	56.2	ACAAAAATAAAACTGGTGAGGAA	rdt_30-04688_000754_t1_L	20	58.4	AGCTAGTGGTCTTGCACATT	rdt_30-04688_000754_t1_R	chr2 158622388 158622563	CGCTCTTCCGATCTCTGACAAAAATAAAACTGGTGAGGAA	TGCTCTTCCGATCTGACAGCTAGTGGTCTTGCACATT
251	ACVR1_3	90	NM_001111067_NM_001105	2	158,630,599	158,630,699	30-04688	rdt_30-04688_000752_t0	Null	hg19 dbSNP135	chr2 158630545 158630662	Null	Null	Null	Unique	1	160	38	TTCCAAGTTCCATCTTTTACTTCAAAAACAAAACTAACATTGCATATTACCCACAAAGAAAGGAAAAAAAAGAATTACCGACACACTCCAACAGTGTAATCTGGCGAGCCACTGTTCTTTGTACCAGAAAAGGAAGACCAGAGCCACTTCCTGATGTACA	Single	Null	158,630,522	158,630,681	158,630,599	158,630,662	Null	23	56.1	TTCCAAGTTCCATCTTTTACTTC	rdt_30-04688_000752_t0_L	19	56.9	TGTACATCAGGAAGTGGCT	rdt_30-04688_000752_t0_R	chr2 158630522 158630681	CGCTCTTCCGATCTCTGTTCCAAGTTCCATCTTTTACTTC	TGCTCTTCCGATCTGACTGTACATCAGGAAGTGGCT
252	DNMT3A	Null	Null	2	25,457,240	25,457,244	30-04698	rdt_30-04698_000010_t0	Null	hg19 dbSNP135	chr2 25457236 25457294	Null	Null	Null	Unique	1	95	56	CCAGCAGTCTCTGCCTCGCCAAGCGGCTCATGTTGGAGACGTCAGTATAGTGGACTGGGAAACCAAATACCCTGGGGGAGAAAAGGCAGAGAGGG	Single	Null	25,457,219	25,457,313	25,457,240	25,457,244	Null	17	57.8	CCAGCAGTCTCTGCCTC	rdt_30-04698_000010_t0_L	19	58.4	CCCTCTCTGCCTTTTCTCC	rdt_30-04698_000010_t0_R	chr2 25457219 25457313	CGCTCTTCCGATCTCTGCCAGCAGTCTCTGCCTC	TGCTCTTCCGATCTGACCCCTCTCTGCCTTTTCTCC
253	ALK_24	238	NM_004304	2	29,432,651	29,432,744	30-04688	rdt_30-04688_000731_t0	Null	hg19 dbSNP135	chr2 29432648 29432783	Null	Null	Null	Unique	1	175	50	GGGGTGAGGCAGTCTTTACTCACCTGTAGATGTCTCGGGCCATCCCGAAGTCTCCAATCTTGGCCACTCTTCCAGGGCCTGGACAGGTCAAGAGGCAGTTTCTGGCAGCAATGTCTCTGGGAAGAAAGGAAATGCATTTCCTAATTTTATCCCTAGGAAGATGAGTGTACAACGG	Single	Null	29,432,629	29,432,803	29,432,651	29,432,744	Null	19	58.7	GGGGTGAGGCAGTCTTTAC	rdt_30-04688_000731_t0_L	20	57.1	CCGTTGTACACTCATCTTCC	rdt_30-04688_000731_t0_R	chr2 29432629 29432803	CGCTCTTCCGATCTCTGGGGGTGAGGCAGTCTTTAC	TGCTCTTCCGATCTGACCCGTTGTACACTCATCTTCC
254	ALK_23	238	NM_004304	2	29,436,849	29,436,947	30-04688	rdt_30-04688_000730_t0	Null	hg19 dbSNP135	chr2 29436831 29436948	Null	Null	Null	Unique	1	155	57	CGACAGGATGACAGGAAGAGCACAGTCACTTTGACTCACCGGTGGATGAAGTGGTTTTCCTCCAAATACTGACAGCCACAGGCAATGTCCCGAGCCACGTGCAGAAGGTCCAGCATGGCCAGGGAGGAGGGCTGGCTCTGTGGGGAGACAGAAGC	Single	Null	29,436,811	29,436,965	29,436,849	29,436,947	Null	20	58.7	CGACAGGATGACAGGAAGAG	rdt_30-04688_000730_t0_L	17	56.8	GCTTCTGTCTCCCCACA	rdt_30-04688_000730_t0_R	chr2 29436811 29436965	CGCTCTTCCGATCTCTGCGACAGGATGACAGGAAGAG	TGCTCTTCCGATCTGACGCTTCTGTCTCCCCACA
255	ALK_22	238	NM_004304	2	29,443,571	29,443,701	30-04688	rdt_30-04688_000729_t2	Null	hg19 dbSNP135	chr2 29443606 29443763	Null	Null	Null	Unique	1	198	52	CTCTCGGAGGAAGGACTTGAGGTCTCCCCCCGCCATGAGCTCCAGCAGGATGAACCGGGGCAGGGATTGCAGGCTCACCCCAATGCAGCGAACAATGTTCTGGTGGTTGAATTTGCTGCAGAGCAGAGAGGGATGTAACCAAAATTAACTGAGCTGAGTCTGGGCAAATCTTAAACTGGGAGGAACAGGATACAAAGT	Tiled_2	Null	29,443,587	29,443,784	29,443,606	29,443,701	Null	19	57.8	CTCTCGGAGGAAGGACTTG	rdt_30-04688_000729_t2_L	21	58.3	ACTTTGTATCCTGTTCCTCCC	rdt_30-04688_000729_t2_R	chr2 29443587 29443784	CGCTCTTCCGATCTCTGCTCTCGGAGGAAGGACTTG	TGCTCTTCCGATCTGACACTTTGTATCCTGTTCCTCCC
256	SOS1_15	6654	NM_005633	2	39,234,171	39,234,334	30-04688	rdt_30-04688_000133_t5	Null	hg19 dbSNP135	chr2 39234230 39234353	Null	Null	Null	Unique	1	170	33	TCATAGCACTGACAACCTCAAGGACACCATTAAAGTTGTTCAACTCTTGAAAGACTTGTAGAATCTCAATAATTCGACTCACCACAGCTACTCTTTCTTCTAAATTTTCAGTTTCTACAATACATCTGGGAATAAAAAAAAAGTGAACTAAAGGTTTTAGAGTTTTTCCA	Tiled_5	Null	39,234,210	39,234,379	39,234,230	39,234,334	Null	20	57.5	TCATAGCACTGACAACCTCA	rdt_30-04688_000133_t5_L	26	57.6	TGGAAAAACTCTAAAACCTTTAGTTC	rdt_30-04688_000133_t5_R	chr2 39234210 39234379	CGCTCTTCCGATCTCTGTCATAGCACTGACAACCTCA	TGCTCTTCCGATCTGACTGGAAAAACTCTAAAACCTTTAGTTC
257	SOS1_13	6654	NM_005633	2	39,239,266	39,239,489	30-04688	rdt_30-04688_000131_t2	Null	hg19 dbSNP135	chr2 39239345 39239473	Null	Null	Null	Unique	1	170	39	TGAGCAGGTCAAAAGTCTCTATGTGCCCAGGTCTGCTTATATGCCACTCAACTGTGGGAGGTGAACTCTGAAATGTAATATTATGACCTGGTCCATTGTCTCTTGCAATTTTTTTCCTTTGGATTATTTTAGTGATGGATTCAACCCATTTTTTCATTGCTTTACCTGCA	Tiled_2	Null	39,239,325	39,239,494	39,239,345	39,239,473	Null	20	57.7	TGAGCAGGTCAAAAGTCTCT	rdt_30-04688_000131_t2_L	21	56.1	TGCAGGTAAAGCAATGAAAAA	rdt_30-04688_000131_t2_R	chr2 39239325 39239494	CGCTCTTCCGATCTCTGTGAGCAGGTCAAAAGTCTCT	TGCTCTTCCGATCTGACTGCAGGTAAAGCAATGAAAAA
258	SOS1_13	6654	NM_005633	2	39,239,266	39,239,489	30-04688	rdt_30-04688_000131_t3	Null	hg19 dbSNP135	chr2 39239463 39239598	Null	Null	Null	Unique	1	187	23	TCCTTTGGATTATTTTAGTGATGGATTCAACCCATTTTTTCATTGCTTTACCTGCAATACattatattttaaataacatttaaatattctttatttaatattttatattttaaaaatGGTTTAAAGTCACACGGATGACACCTGAATGTATCTTTGCTATAAAAAGTTCAAATGATCAAAATGAAAA	Tiled_3	Null	39,239,439	39,239,625	39,239,463	39,239,489	Null	24	56.2	TCCTTTGGATTATTTTAGTGATGG	rdt_30-04688_000131_t3_L	27	56.1	TTTTCATTTTGATCATTTGAACTTTTT	rdt_30-04688_000131_t3_R	chr2 39239439 39239625	CGCTCTTCCGATCTCTGTCCTTTGGATTATTTTAGTGATGG	TGCTCTTCCGATCTGACTTTTCATTTTGATCATTTGAACTTTTT
259	SOS1_12	6654	NM_005633	2	39,240,600	39,240,704	30-04688	rdt_30-04688_000130_t1	Null	hg19 dbSNP135	chr2 39240561 39240715	Null	Null	Null	Unique	1	198	34	AGTCACCGTGTTGGTACTTTTATTACATATAAAACTAGGCACCTAAAAAAAAAAACATACCTCTTACTGTTCCAATAAATTCTTCCATTCGTTGCAAAAGATATGCATCTCTTTCAAAATCATAGAAGTGGTGCTCTACCCAGTGCCGACATACATTTAATACTCTATGGCATTAACACAGAATTGAATTACATGGGA	Tiled_1	Null	39,240,541	39,240,738	39,240,600	39,240,704	Null	20	58.3	AGTCACCGTGTTGGTACTTT	rdt_30-04688_000130_t1_L	23	57.5	TCCCATGTAATTCAATTCTGTGT	rdt_30-04688_000130_t1_R	chr2 39240541 39240738	CGCTCTTCCGATCTCTGAGTCACCGTGTTGGTACTTT	TGCTCTTCCGATCTGACTCCCATGTAATTCAATTCTGTGT
260	SOS1_11	6654	NM_005633	2	39,241,007	39,241,130	30-04688	rdt_30-04688_000129_t1	Null	hg19 dbSNP135	chr2 39241006 39241121	Null	Null	Null	Unique	1	174	36	AGACTTATTTACTTCATTTATTTAATGCTTACCGCAGTTGCACAGGCTGTATATATTCTTTTCTAAATCTTTTCAGTTCTGCACTCAAGGGTTGATCTCCATTCTCTATAGCTATGCGATCAGCTTCTGTTGGCTCAGGCTCTGGAATTTCAAACCTAACATAAAATAGAACAA	Tiled_1	Null	39,240,976	39,241,149	39,241,007	39,241,121	Null	30	56.9	AGACTTATTTACTTCATTTATTTAATGCTT	rdt_30-04688_000129_t1_L	28	56.4	TTGTTCTATTTTATGTTAGGTTTGAAAT	rdt_30-04688_000129_t1_R	chr2 39240976 39241149	CGCTCTTCCGATCTCTGAGACTTATTTACTTCATTTATTTAATGCTT	TGCTCTTCCGATCTGACTTGTTCTATTTTATGTTAGGTTTGAAAT
261	SOS1_10	6654	NM_005633	2	39,241,905	39,241,987	30-04688	rdt_30-04688_000128_t0	Null	hg19 dbSNP135	chr2 39241846 39241989	Null	Null	Null	Unique	1	200	27	CATCTAACATTTCTGAAAAGGATCTTAGCTCAATCTCttttttaacaaaaaataatgaatttaaatattttttaaatGGACAGACCTTTCTATTATAAGACTCAGTAGTTCTTGAGGTTTGCAAAAGGATCTGTATGTTGTAAGAAATGTCCGAACAAAATTGGGATCTAAGAAGAAAAAGGAAAAATATCTTATTAAAC	Single	Null	39,241,821	39,242,020	39,241,905	39,241,987	Null	25	56.7	CATCTAACATTTCTGAAAAGGATCT	rdt_30-04688_000128_t0_L	31	56.6	GTTTAATAAGATATTTTTCCTTTTTCTTCTT	rdt_30-04688_000128_t0_R	chr2 39241821 39242020	CGCTCTTCCGATCTCTGCATCTAACATTTCTGAAAAGGATCT	TGCTCTTCCGATCTGACGTTTAATAAGATATTTTTCCTTTTTCTTCTT
262	SOS1_9	6654	NM_005633	2	39,249,710	39,250,366	30-04688	rdt_30-04688_000127_t1	Null	hg19 dbSNP135	chr2 39249709 39249863	Null	Null	Null	Unique	1	195	40	ACAGGCAACTGCATAATTCTTACCTGCGTACATATGGTACGTAAGCCTCTCTATAAGTTTAATAACAGTTCCTGCTTTGATAATTGGAATTCCAGCCTTGGGCTGCATGTTCTCTTCAAATATAATATTCTCTTCAGAGTCAGGCTCTGCAAATCTATAAACATCAGCACTAGGCAGCCTCATCTGCTCCTCTTT	Tiled_1	Null	39,249,688	39,249,882	39,249,710	39,249,863	Null	21	57.4	ACAGGCAACTGCATAATTCTT	rdt_30-04688_000127_t1_L	19	58.1	AAAGAGGAGCAGATGAGGC	rdt_30-04688_000127_t1_R	chr2 39249688 39249882	CGCTCTTCCGATCTCTGACAGGCAACTGCATAATTCTT	TGCTCTTCCGATCTGACAAAGAGGAGCAGATGAGGC
263	SOS1_9	6654	NM_005633	2	39,249,710	39,250,366	30-04688	rdt_30-04688_000127_t2	Null	hg19 dbSNP135	chr2 39249791 39249948	Null	Null	Null	Unique	1	196	42	GGAATTCCAGCCTTGGGCTGCATGTTCTCTTCAAATATAATATTCTCTTCAGAGTCAGGCTCTGCAAATCTATAAACATCAGCACTAGGCAGCCTCATCTGCTCCTCTTTCTCTTCCTGTAGCATTGTTACATCAAGCATCCTTTCCAGTGTACTCCGGTACTGTAAAGATATCAATGCTGCCATCCAATTGTTTT	Tiled_2	Null	39,249,773	39,249,968	39,249,791	39,249,948	Null	18	59.6	GGAATTCCAGCCTTGGGC	rdt_30-04688_000127_t2_L	20	58.0	AAAACAATTGGATGGCAGCA	rdt_30-04688_000127_t2_R	chr2 39249773 39249968	CGCTCTTCCGATCTCTGGGAATTCCAGCCTTGGGC	TGCTCTTCCGATCTGACAAAACAATTGGATGGCAGCA
264	SOS1_9	6654	NM_005633	2	39,249,710	39,250,366	30-04688	rdt_30-04688_000127_t3	Null	hg19 dbSNP135	chr2 39249884 39250032	Null	Null	Null	Unique	1	191	37	GCCTCATCTGCTCCTCTTTCTCTTCCTGTAGCATTGTTACATCAAGCATCCTTTCCAGTGTACTCCGGTACTGTAAAGATATCAATGCTGCCATCCAATTGTTTTTCTCTTCAGCTGACTTGGCAGAAAATATAACACTATTTTCATCTTTTAAAATTATTTCAAAAGCATGCTTGTATTCATTGGTGTCA	Tiled_3	Null	39,249,864	39,250,054	39,249,884	39,250,032	Null	20	59.3	GCCTCATCTGCTCCTCTTTC	rdt_30-04688_000127_t3_L	22	57.6	TGACACCAATGAATACAAGCAT	rdt_30-04688_000127_t3_R	chr2 39249864 39250054	CGCTCTTCCGATCTCTGGCCTCATCTGCTCCTCTTTC	TGCTCTTCCGATCTGACTGACACCAATGAATACAAGCAT
265	SOS1_9	6654	NM_005633	2	39,249,710	39,250,366	30-04688	rdt_30-04688_000127_t4	Null	hg19 dbSNP135	chr2 39249988 39250136	Null	Null	Null	Unique	1	190	32	TTCTCTTCAGCTGACTTGGCAGAAAATATAACACTATTTTCATCTTTTAAAATTATTTCAAAAGCATGCTTGTATTCATTGGTGTCATCTTTATCATTAATTTGTACCTTTCGCATAAAAAACTTTTCTTTAAGACGATATTCTGCATTGCTAGCACCAGGAAGTCTTGGCTGCCCATGATTTGATTTAC	Tiled_4	Null	39,249,968	39,250,157	39,249,988	39,250,136	Null	20	59.1	TTCTCTTCAGCTGACTTGGC	rdt_30-04688_000127_t4_L	21	57.1	GTAAATCAAATCATGGGCAGC	rdt_30-04688_000127_t4_R	chr2 39249968 39250157	CGCTCTTCCGATCTCTGTTCTCTTCAGCTGACTTGGC	TGCTCTTCCGATCTGACGTAAATCAAATCATGGGCAGC
266	SOS1_9	6654	NM_005633	2	39,249,710	39,250,366	30-04688	rdt_30-04688_000127_t5	Null	hg19 dbSNP135	chr2 39250084 39250236	Null	Null	Null	Unique	1	199	36	TCATTAATTTGTACCTTTCGCATAAAAAACTTTTCTTTAAGACGATATTCTGCATTGCTAGCACCAGGAAGTCTTGGCTGCCCATGATTTGATTTACAGCAAATCATTAAGCCATCAAAGAGAAATATGTGTCTCTCATGTTTGGCTCCTACACGTGTAAGAGTTCCTTCCATTATAAATTCATTACAACACTGTCCAA	Tiled_5	Null	39,250,061	39,250,259	39,250,084	39,250,236	Null	23	56.2	TCATTAATTTGTACCTTTCGCAT	rdt_30-04688_000127_t5_L	23	56.3	TTGGACAGTGTTGTAATGAATTT	rdt_30-04688_000127_t5_R	chr2 39250061 39250259	CGCTCTTCCGATCTCTGTCATTAATTTGTACCTTTCGCAT	TGCTCTTCCGATCTGACTTGGACAGTGTTGTAATGAATTT
267	SOS1_9	6654	NM_005633	2	39,249,710	39,250,366	30-04688	rdt_30-04688_000127_t6	Null	hg19 dbSNP135	chr2 39250190 39250339	Null	Null	Null	Unique	1	197	38	CATTAAGCCATCAAAGAGAAATATGTGTCTCTCATGTTTGGCTCCTACACGTGTAAGAGTTCCTTCCATTATAAATTCATTACAACACTGTCCAATGTCTTTTCCCTCCCAACCATCAATATTCTTCTGAATCTCGTTCATCTTCTTGATTGCTAGTTGTTTCCCCTTCATTTGCTGACTATAAAACCGACATGCAG	Tiled_6	Null	39,250,165	39,250,361	39,250,190	39,250,339	Null	25	56.1	CATTAAGCCATCAAAGAGAAATATG	rdt_30-04688_000127_t6_L	22	57.8	CTGCATGTCGGTTTTATAGTCA	rdt_30-04688_000127_t6_R	chr2 39250165 39250361	CGCTCTTCCGATCTCTGCATTAAGCCATCAAAGAGAAATATG	TGCTCTTCCGATCTGACCTGCATGTCGGTTTTATAGTCA
268	SOS1_9	6654	NM_005633	2	39,249,710	39,250,366	30-04688	rdt_30-04688_000127_t7	Null	hg19 dbSNP135	chr2 39250286 39250402	Null	Null	Null	Unique	1	158	37	TCCCTCCCAACCATCAATATTCTTCTGAATCTCGTTCATCTTCTTGATTGCTAGTTGTTTCCCCTTCATTTGCTGACTATAAAACCGACATGCAGATTCACTGGAATAAAGAAAAAGACATTATTAGTACATAGATGACAGAAAACCTAGAGCTCATG	Tiled_7	Null	39,250,267	39,250,424	39,250,286	39,250,366	Null	19	56.2	TCCCTCCCAACCATCAATA	rdt_30-04688_000127_t7_L	22	57.8	CATGAGCTCTAGGTTTTCTGTC	rdt_30-04688_000127_t7_R	chr2 39250267 39250424	CGCTCTTCCGATCTCTGTCCCTCCCAACCATCAATA	TGCTCTTCCGATCTGACCATGAGCTCTAGGTTTTCTGTC
269	SOS1_8	6654	NM_005633	2	39,251,150	39,251,278	30-04688	rdt_30-04688_000126_t1	Null	hg19 dbSNP135	chr2 39251109 39251264	Null	Null	Null	Unique	1	200	31	TCCCTGAATTTACACCACAATATTCAGGGAAAAAAGGATATTTTAAAAAGTAAAAATATTCACCTCAGTCTTCGTTTTGCAAGACTTTTAGAACATATTTTTTCCATACCACTCTGAACATTAAGCAAAGCTGTTATTGCTTGTTTTAAACATTCCTTGTCTTCTTGATCTTCACTTTTTTCTTCTAACTGCTGTAAAGC	Tiled_1	Null	39,251,088	39,251,287	39,251,150	39,251,264	Null	21	56.4	TCCCTGAATTTACACCACAAT	rdt_30-04688_000126_t1_L	23	56.7	GCTTTACAGCAGTTAGAAGAAAA	rdt_30-04688_000126_t1_R	chr2 39251088 39251287	CGCTCTTCCGATCTCTGTCCCTGAATTTACACCACAAT	TGCTCTTCCGATCTGACGCTTTACAGCAGTTAGAAGAAAA
270	SOS1_8	6654	NM_005633	2	39,251,150	39,251,278	30-04688	rdt_30-04688_000126_t2	Null	hg19 dbSNP135	chr2 39251167 39251304	Null	Null	Null	Unique	1	183	32	TCACCTCAGTCTTCGTTTTGCAAGACTTTTAGAACATATTTTTTCCATACCACTCTGAACATTAAGCAAAGCTGTTATTGCTTGTTTTAAACATTCCTTGTCTTCTTGATCTTCACTTTTTTCTTCTAACTGCTGTAAAGCCAAAATGACAAATCTGAACCAGTAGTACATTTTTGGATAAAA	Tiled_2	Null	39,251,147	39,251,329	39,251,167	39,251,278	Null	20	56.9	TCACCTCAGTCTTCGTTTTG	rdt_30-04688_000126_t2_L	25	56.2	TTTTATCCAAAAATGTACTACTGGT	rdt_30-04688_000126_t2_R	chr2 39251147 39251329	CGCTCTTCCGATCTCTGTCACCTCAGTCTTCGTTTTG	TGCTCTTCCGATCTGACTTTTATCCAAAAATGTACTACTGGT
271	SOS1_7	6654	NM_005633	2	39,262,352	39,262,451	30-04688	rdt_30-04688_000125_t0	Null	hg19 dbSNP135	chr2 39262345 39262479	Null	Null	Null	Unique	1	191	32	TGAATATGTTACAAATAACAATAAAGAGTTTTCTTACCTTCAAAAGTTCAAAGTAATGGAGACAGTGGTAAACAGGGGCCAGAAGCAGCCTGGGTAAAACATATTGAACAGCTTCTTTGAAACCTTCGCCTATTGACTGGAAAAAAAAGTGATTTAATTTTTTTTTTAAGTTTACTTTTCAGACATTGTAC	Single	Null	39,262,316	39,262,506	39,262,352	39,262,451	Null	29	56.2	TGAATATGTTACAAATAACAATAAAGAGT	rdt_30-04688_000125_t0_L	27	56.5	GTACAATGTCTGAAAAGTAAACTTAAA	rdt_30-04688_000125_t0_R	chr2 39262316 39262506	CGCTCTTCCGATCTCTGTGAATATGTTACAAATAACAATAAAGAGT	TGCTCTTCCGATCTGACGTACAATGTCTGAAAAGTAAACTTAAA
272	SOS1_6	6654	NM_005633	2	39,262,530	39,262,641	30-04688	rdt_30-04688_000124_t1	Null	hg19 dbSNP135	chr2 39262517 39262631	Null	Null	Null	Unique	1	164	35	TTCAGACATTGTACATCTTCATTTAAAAATTACTATACCTGCAAATAAAGTGCTGCCCCAGGCTTTGATAACTGACTAAGGAAACGATCATGAAAACCAGGTCGCAAAATATCTCGAGCATACGATTCATATGGATCAAATGCCAGTTCCTTAGAAAATAAAGA	Tiled_1	Null	39,262,493	39,262,656	39,262,530	39,262,631	Null	24	56.1	TTCAGACATTGTACATCTTCATTT	rdt_30-04688_000124_t1_L	25	58.1	TCTTTATTTTCTAAGGAACTGGCAT	rdt_30-04688_000124_t1_R	chr2 39262493 39262656	CGCTCTTCCGATCTCTGTTCAGACATTGTACATCTTCATTT	TGCTCTTCCGATCTGACTCTTTATTTTCTAAGGAACTGGCAT
273	SOS1_6	6654	NM_005633	2	39,262,530	39,262,641	30-04688	rdt_30-04688_000124_t2	Null	hg19 dbSNP135	chr2 39262602 39262701	Null	Null	Null	Unique	1	140	33	ATGAAAACCAGGTCGCAAAATATCTCGAGCATACGATTCATATGGATCAAATGCCAGTTCCTTAGAAAATAAAGAAGGTAAAACATAAATAATTTACCATTACAAACACAGAAAGATTTAATTATGGGGCACGACTATGC	Tiled_2	Null	39,262,582	39,262,721	39,262,602	39,262,641	Null	20	57.7	ATGAAAACCAGGTCGCAAAA	rdt_30-04688_000124_t2_L	20	59.1	GCATAGTCGTGCCCCATAAT	rdt_30-04688_000124_t2_R	chr2 39262582 39262721	CGCTCTTCCGATCTCTGATGAAAACCAGGTCGCAAAA	TGCTCTTCCGATCTGACGCATAGTCGTGCCCCATAAT
274	SOS1_5	6654	NM_005633	2	39,278,284	39,278,428	30-04688	rdt_30-04688_000123_t1	Null	hg19 dbSNP135	chr2 39278279 39278421	Null	Null	Null	Unique	1	189	38	AGACTTTTCGGGTATATAATTGAAGTACTTACCTCTGCTAAGTCTTCAAAGCAGCTTCCTACTAGTGGATGGGGACTGCCTTCATCTGTCATTTCTACTGTATCTTCTATATGGCCCAGTAACTTTACACTAAGTTCATGTATATCTACTATGCGACTAAATATATTTTCTACATCCTGTTTGGGGGAA	Tiled_1	Null	39,278,253	39,278,441	39,278,284	39,278,421	Null	26	57.8	AGACTTTTCGGGTATATAATTGAAGT	rdt_30-04688_000123_t1_L	20	58.1	TTCCCCCAAACAGGATGTAG	rdt_30-04688_000123_t1_R	chr2 39278253 39278441	CGCTCTTCCGATCTCTGAGACTTTTCGGGTATATAATTGAAGT	TGCTCTTCCGATCTGACTTCCCCCAAACAGGATGTAG
275	SOS1_2	6654	NM_005633	2	39,285,813	39,285,945	30-04688	rdt_30-04688_000120_t1	Null	hg19 dbSNP135	chr2 39285797 39285932	Null	Null	Null	Unique	1	176	38	TCCCTTAAAAGGCAAGAAGGCAGTAGTTCAGCATTACCTTTAATAAAGGATGAATTTTTTCTACTGGGAGAGATAAAGGGTTTCTTCGCTTCCTCTTTTCAATAGCTGATTGGGCATCAGCTATTGCCCATTTATCAATTGGATGAGGGAAACTTTTTTGAACACGTTCCTTGGAA	Tiled_1	Null	39,285,777	39,285,952	39,285,813	39,285,932	Null	20	56.5	TCCCTTAAAAGGCAAGAAGG	rdt_30-04688_000120_t1_L	20	57.0	TTCCAAGGAACGTGTTCAAA	rdt_30-04688_000120_t1_R	chr2 39285777 39285952	CGCTCTTCCGATCTCTGTCCCTTAAAAGGCAAGAAGG	TGCTCTTCCGATCTGACTTCCAAGGAACGTGTTCAAA
276	MDH1_9	4190	NM_005917	2	63,816,177	63,816,180	30-04688	rdt_30-04688_000817_t0	Null	hg19 dbSNP135	chr2 63816173 63816240	Null	Null	Null	Unique	1	109	57	GAAATTGTCCCCGCAGTTTTCAATCATGGTGAGTGTGGGCCCCGGGTTCCTGCCCACCTCTGGCCCTCGCGCCCTTGAGTGGGGTTTCTTGCACTTTAGGGACTTTTGG	Single	Null	63,816,153	63,816,261	63,816,177	63,816,180	Null	20	58.4	GAAATTGTCCCCGCAGTTTT	rdt_30-04688_000817_t0_L	21	57.9	CCAAAAGTCCCTAAAGTGCAA	rdt_30-04688_000817_t0_R	chr2 63816153 63816261	CGCTCTTCCGATCTCTGGAAATTGTCCCCGCAGTTTT	TGCTCTTCCGATCTGACCCAAAAGTCCCTAAAGTGCAA
277	MDH1_6	4190	NM_001199111_NM_005917	2	63,822,556	63,822,653	30-04688	rdt_30-04688_000814_t0	Null	hg19 dbSNP135	chr2 63822551 63822700	Null	Null	Null	Unique	1	197	44	CAGATGCTGTCCTTGCTATTTGGTAGCCTATAATTCTTGTGCTGTTGGATATCACCCCCATGATGGGTGTCCTGGACGGTGTCCTAATGGAACTGCAAGACTGTGCCCTTCCCCTCCTGAAAGGTGGGTTGGGGAGTAGAGAAGGGATTTTATGGTATTTGATTTCTTACAAAATACAGGTTTTAGGTTTTTGTTAA	Single	Null	63,822,531	63,822,727	63,822,556	63,822,653	Null	20	56.8	CAGATGCTGTCCTTGCTATT	rdt_30-04688_000814_t0_L	27	56.5	TTAACAAAAACCTAAAACCTGTATTTT	rdt_30-04688_000814_t0_R	chr2 63822531 63822727	CGCTCTTCCGATCTCTGCAGATGCTGTCCTTGCTATT	TGCTCTTCCGATCTGACTTAACAAAAACCTAAAACCTGTATTTT
278	MDH1_3	4190	NM_001199111_NM_001199112_NM_005917	2	63,831,829	63,832,006	30-04688	rdt_30-04688_000811_t1	Null	hg19 dbSNP135	chr2 63831786 63831937	Null	Null	Null	Unique	1	193	37	AACAGGTCCCAATTGGAAATAAAAACCATTTGTCTCAGTAATGTATTTGTTTTCAATTTAACTAGATTGCTCTTAAACTTGGTGTGACTGCTAATGATGTAAAGAATGTCATTATCTGGGGAAACCATTCCTCGACTCAGTATCCAGATGTCAACCATGCCAAGGTGAAATTGCAAGGAAAGGAAGTTGGTGT	Tiled_1	Null	63,831,765	63,831,957	63,831,829	63,831,937	Null	21	56.4	AACAGGTCCCAATTGGAAATA	rdt_30-04688_000811_t1_L	20	57.0	ACACCAACTTCCTTTCCTTG	rdt_30-04688_000811_t1_R	chr2 63831765 63831957	CGCTCTTCCGATCTCTGAACAGGTCCCAATTGGAAATA	TGCTCTTCCGATCTGACACACCAACTTCCTTTCCTTG
279	MDH1_3	4190	NM_001199111_NM_001199112_NM_005917	2	63,831,829	63,832,006	30-04688	rdt_30-04688_000811_t2	Null	hg19 dbSNP135	chr2 63831925 63832074	Null	Null	Null	Unique	1	191	43	GTATCCAGATGTCAACCATGCCAAGGTGAAATTGCAAGGAAAGGAAGTTGGTGTTTATGAAGCTCTGAAAGATGACAGCTGGCTCAAGGGAGAATTTGTCACGGTAAGAAAAATCTGTGAGCCTTCTTAACACTGAGCGTAAAGAACTCTTGAGAGACTCTTAGGACAGAAAACCTTAAAGAGGGCAGGTC	Tiled_2	Null	63,831,904	63,832,094	63,831,925	63,832,006	Null	21	58.0	GTATCCAGATGTCAACCATGC	rdt_30-04688_000811_t2_L	20	58.4	GACCTGCCCTCTTTAAGGTT	rdt_30-04688_000811_t2_R	chr2 63831904 63832094	CGCTCTTCCGATCTCTGGTATCCAGATGTCAACCATGC	TGCTCTTCCGATCTGACGACCTGCCCTCTTTAAGGTT
280	MDH1	4190	NM_001199111_NM_001199112_NM_005917	2	63,833,995	63,834,121	30-04688	rdt_30-04688_000808_t2	Null	hg19 dbSNP135	chr2 63834083 63834241	Null	Null	Null	Unique	1	200	32	CTGCAAAGGAACTGACAGAAGAAAAAGAAAGTGCTTTTGAATTTCTTTCCTCTGCCTGACTAGACAATGATGTTACTAAATGCTTCAAAGCTGAAGAATCTAAATGTCGTCTTTGACTCAAGTACCAAATAATAATAATGCTATACTTAAATTACTTGTGAAAAACAACACATTTTAAAGATTACGTGCTTCTTGGTACA	Tiled_2	Null	63,834,063	63,834,262	63,834,083	63,834,121	Null	20	57.1	CTGCAAAGGAACTGACAGAA	rdt_30-04688_000808_t2_L	21	57.3	TGTACCAAGAAGCACGTAATC	rdt_30-04688_000808_t2_R	chr2 63834063 63834262	CGCTCTTCCGATCTCTGCTGCAAAGGAACTGACAGAA	TGCTCTTCCGATCTGACTGTACCAAGAAGCACGTAATC
281	BFSP1_4	631	NM_001195_NM_001161705	20	17,489,533	17,489,641	30-04688	rdt_30-04688_000845_t1	Null	hg19 dbSNP135	chr20 17489503 17489661	Null	Null	Null	Unique	1	198	64	CCATGAAACATGTGGGAAGCCCCAATGCACACGCGGCAGACTCGAGCGTACCTGTGCCTGCAGCTCCACTCTCTGCGCCTGCAGGTGGGAGAGCACCTCCCGGCCCTCCTCCAGCTGACTCCGCAGGGCGGCCACCTCCCGCTCCGTCAGGAGCTTCTCCTGCACAGAGAAGGCCAGAGTCAGACTCATGGGACATGC	Tiled_1	Null	17,489,483	17,489,680	17,489,533	17,489,641	Null	20	58.6	CCATGAAACATGTGGGAAGC	rdt_30-04688_000845_t1_L	19	58.1	GCATGTCCCATGAGTCTGA	rdt_30-04688_000845_t1_R	chr20 17489483 17489680	CGCTCTTCCGATCTCTGCCATGAAACATGTGGGAAGC	TGCTCTTCCGATCTGACGCATGTCCCATGAGTCTGA
282	BFSP1	631	NM_001195	20	17,511,597	17,511,974	30-04688	rdt_30-04688_000841_t3	Null	hg19 dbSNP135	chr20 17511769 17511926	Null	Null	Null	Unique	1	192	78	GGCATCCAGCTGCCTCCGGAGCCCGGCATGGCGCTGCTCGAGGGCGCGGGCCCGCTGGACGTGGGCGGCCACGCGCTCGCCGAGCCCCTGCAGCGCCGCCAGGCTCGTTGCCCCAGCCCAGCCCTCGTCGGCCGGGCGCTCGGGCTCGGCGGCGCGCGAAGCCTCGTCGGCGTGCTCGTACTGCTCCTTGCG	Tiled_3	Null	17,511,753	17,511,944	17,511,769	17,511,926	Null	16	58.4	GGCATCCAGCTGCCTC	rdt_30-04688_000841_t3_L	18	59.1	CGCAAGGAGCAGTACGAG	rdt_30-04688_000841_t3_R	chr20 17511753 17511944	CGCTCTTCCGATCTCTGGGCATCCAGCTGCCTC	TGCTCTTCCGATCTGACCGCAAGGAGCAGTACGAG
283	GNAS_8	2778	NR_003259_NM_000516_NM_080426_NM_080425_NM_016592_NM_001077490_NM_001077489_NM_001077488	20	57,478,726	57,478,846	30-04687	rdt_30-04687_000009_t1	Null	hg19 dbSNP135	chr20 57478718 57478863	Null	Null	Null	Unique	1	183	56	CCCTGACCGCTTTGCTAAATCATTTTCAGACCATTGTGGCCGCCATGAGCAACCTGGTGCCCCCCGTGGAGCTGGCCAACCCCGAGAACCAGTTCAGAGTGGACTACATCCTGAGTGTGATGAACGTGCCTGACTTTGACTTCCCTCCCGTAAGCTACACCCCGACTTGTGTGGCCTTAGCCC	Tiled_1	Null	57,478,698	57,478,880	57,478,726	57,478,846	Null	20	59.8	CCCTGACCGCTTTGCTAAAT	rdt_30-04687_000009_t1_L	17	57.9	GGGCTAAGGCCACACAA	rdt_30-04687_000009_t1_R	chr20 57478698 57478880	CGCTCTTCCGATCTCTGCCCTGACCGCTTTGCTAAAT	TGCTCTTCCGATCTGACGGGCTAAGGCCACACAA
284	GNAS_7	2778	NR_003259_NM_000516_NM_080426_NM_080425_NM_016592_NM_001077490_NM_001077489_NM_001077488	20	57,480,437	57,480,535	30-04687	rdt_30-04687_000008_t0	Null	hg19 dbSNP135	chr20 57480418 57480549	Null	Null	Null	Unique	1	170	50	AGCTCTTGCCTTTCTCTAAACTTTCTTGTGTTCACTTTCAGGAATTCTATGAGCATGCCAAGGCTCTGTGGGAGGATGAAGGAGTGCGTGCCTGCTACGAACGCTCCAACGAGTACCAGCTGATTGACTGTGCCCAGTAGTAAGTAACCGCCACCCAACCCATCAGCACA	Single	Null	57,480,397	57,480,566	57,480,437	57,480,535	Null	21	57.2	AGCTCTTGCCTTTCTCTAAAC	rdt_30-04687_000008_t0_L	17	57.9	TGTGCTGATGGGTTGGG	rdt_30-04687_000008_t0_R	chr20 57480397 57480566	CGCTCTTCCGATCTCTGAGCTCTTGCCTTTCTCTAAAC	TGCTCTTCCGATCTGACTGTGCTGATGGGTTGGG
285	GNAS_6	2778	NR_003259_NM_000516_NM_080426_NM_080425_NM_016592_NM_001077490_NM_001077489_NM_001077488	20	57,484,216	57,484,271	30-04687	rdt_30-04687_000007_t0	Null	hg19 dbSNP135	chr20 57484211 57484327	Null	Null	Null	Unique	1	157	52	CCCACGTGTCTTTCTTTTTCTCCCAGCTTCCTGGACAAGATCGACGTGATCAAGCAGGCTGACTATGTGCCGAGCGATCAGGTGTGCAAAACCCCTCCCCACCAGAGGACTCTGAGCCCTCTTTCCAAACTACTCCAGACCTTTGCTTTAGATTGGC	Single	Null	57,484,191	57,484,347	57,484,216	57,484,271	Null	20	56.4	CCCACGTGTCTTTCTTTTTC	rdt_30-04687_000007_t0_L	20	56.2	GCCAATCTAAAGCAAAGGTC	rdt_30-04687_000007_t0_R	chr20 57484191 57484347	CGCTCTTCCGATCTCTGCCCACGTGTCTTTCTTTTTC	TGCTCTTCCGATCTGACGCCAATCTAAAGCAAAGGTC
286	GNAS_5	2778	NR_003259_NM_000516_NM_080426_NM_080425_NM_016592_NM_001077490_NM_001077489_NM_001077488	20	57,484,404	57,484,478	30-04687	rdt_30-04687_000006_t0	Null	hg19 dbSNP135	chr20 57484386 57484529	Null	Null	Null	Unique	1	179	45	GGCTTTGGTGAGATCCATTGACCTCAATTTTGTTTCAGGACCTGCTTCGCTGCCGTGTCCTGACTTCTGGAATCTTTGAGACCAAGTTCCAGGTGGACAAAGTCAACTTCCAGTAAGCCAACTGTTACCTTTTTATATAACAGAGATCATGGTTTCTTGACATTCACCCCAGTCCCTCT	Single	Null	57,484,367	57,484,545	57,484,404	57,484,478	Null	19	56.4	GGCTTTGGTGAGATCCATT	rdt_30-04687_000006_t0_L	16	56.2	AGAGGGACTGGGGTGA	rdt_30-04687_000006_t0_R	chr20 57484367 57484545	CGCTCTTCCGATCTCTGGGCTTTGGTGAGATCCATT	TGCTCTTCCGATCTGACAGAGGGACTGGGGTGA
287	GNAS_4	2778	NR_003259_NM_000516_NM_080426_NM_080425_NM_016592_NM_001077490_NM_001077489_NM_001077488	20	57,484,575	57,484,634	30-04687	rdt_30-04687_000005_t0	Null	hg19 dbSNP135	chr20 57484569 57484650	Null	Null	Null	Unique	1	121	57	TAACCAGCTGTCCTCCTCCCCACCAGCATGTTTGACGTGGGTGGCCAGCGCGATGAACGCCGCAAGTGGATCCAGTGCTTCAACGGTAGGATGCTGTGGGCTTGGCTGTTCGTAAAGAACG	Single	Null	57,484,550	57,484,670	57,484,575	57,484,634	Null	19	59.3	TAACCAGCTGTCCTCCTCC	rdt_30-04687_000005_t0_L	20	57.9	CGTTCTTTACGAACAGCCAA	rdt_30-04687_000005_t0_R	chr20 57484550 57484670	CGCTCTTCCGATCTCTGTAACCAGCTGTCCTCCTCC	TGCTCTTCCGATCTGACCGTTCTTTACGAACAGCCAA
288	RAF1_12	5894	NM_002880	3	12,627,179	12,627,298	30-04688	rdt_30-04688_000196_t2	Null	hg19 dbSNP135	chr3 12627226 12627383	Null	Null	Null	Unique	1	197	38	TTCAACCTGCTGAGAACCACTCCAGCGTGACTTTACTGTTGCCAAACCAAAATCTCCAATTTTCACTGTTAAGCCTTCATGGAGAAATATATCTCAATGCTTGTTAAGGACTCTGGTTTCAAAAGAATGGTCAGGTTAATTTTGAAAAATATCCCAAAGTTCTTTATAACACGGTAATCTCTCCACCTTACCTCTGT	Tiled_2	Null	12,627,207	12,627,403	12,627,226	12,627,298	Null	19	57.8	TTCAACCTGCTGAGAACCA	rdt_30-04688_000196_t2_L	20	58.0	ACAGAGGTAAGGTGGAGAGA	rdt_30-04688_000196_t2_R	chr3 12627207 12627403	CGCTCTTCCGATCTCTGTTCAACCTGCTGAGAACCA	TGCTCTTCCGATCTGACACAGAGGTAAGGTGGAGAGA
289	RAF1_11	5894	NM_002880	3	12,629,089	12,629,136	30-04688	rdt_30-04688_000195_t0	Null	hg19 dbSNP135	chr3 12629088 12629198	Null	Null	Null	Unique	1	155	35	TGAACTCAACAACCAAAGGATACTGTTGGATTTCATGTCTCTATGGATGATGTTCTTTGCATGCAAATAGCTGTGAAGGGAAAAGAAATTATTAAAAATAAGTTTGAGGGGCATGAGTAGAAAGCAGTTTTAAACTACAGCTAAGAAGTAAAGCC	Single	Null	12,629,067	12,629,221	12,629,089	12,629,136	Null	21	56.9	TGAACTCAACAACCAAAGGAT	rdt_30-04688_000195_t0_L	23	57.6	GGCTTTACTTCTTAGCTGTAGTT	rdt_30-04688_000195_t0_R	chr3 12629067 12629221	CGCTCTTCCGATCTCTGTGAACTCAACAACCAAAGGAT	TGCTCTTCCGATCTGACGGCTTTACTTCTTAGCTGTAGTT
290	RAF1_10	5894	NM_002880	3	12,632,296	12,632,473	30-04688	rdt_30-04688_000194_t1	Null	hg19 dbSNP135	chr3 12632295 12632445	Null	Null	Null	Unique	1	191	51	AGGCATCAGACCATCTACTCACTCCATTCCCTGAGCCGTCTGCCGGGCAATGTCAATTAGCTGGAACATCTGAAACTTGGTCTCCTGGACATGCAGGTGTTTGTAGAGGCTGCTGCCCTCGCACCACTGGGTCACAATTGCCAGGTTGTCCTTTGTCATGTACCCCATGAAAAGCAGAATGTTCACATGCC	Tiled_1	Null	12,632,275	12,632,465	12,632,296	12,632,445	Null	20	57.4	AGGCATCAGACCATCTACTC	rdt_30-04688_000194_t1_L	20	58.2	GGCATGTGAACATTCTGCTT	rdt_30-04688_000194_t1_R	chr3 12632275 12632465	CGCTCTTCCGATCTCTGAGGCATCAGACCATCTACTC	TGCTCTTCCGATCTGACGGCATGTGAACATTCTGCTT
291	RAF1_8	5894	NM_002880	3	12,641,189	12,641,307	30-04688	rdt_30-04688_000192_t2	Null	hg19 dbSNP135	chr3 12641208 12641366	Null	Null	Null	Unique	1	199	41	ACCGTGCCATTTACCCTTATAAACAGTTCCAAAAGAGCCTGACCCAATCCGAGTGGACAGCATCACTTCACTGGCTTCTATTTCCCAATAATAGCTTGAATCTCTCTGTCCACGAGGCCTCTGAAACAAGTAGAGATCATTATTATACTCCATGCAATGGTAATAATCTTTTGATAATGAGGGCATCAAAGGATCAACC	Tiled_2	Null	12,641,188	12,641,386	12,641,208	12,641,307	Null	20	58.2	ACCGTGCCATTTACCCTTAT	rdt_30-04688_000192_t2_L	20	59.1	GGTTGATCCTTTGATGCCCT	rdt_30-04688_000192_t2_R	chr3 12641188 12641386	CGCTCTTCCGATCTCTGACCGTGCCATTTACCCTTAT	TGCTCTTCCGATCTGACGGTTGATCCTTTGATGCCCT
292	RAF1_6	5894	NM_002880	3	12,641,886	12,641,914	30-04688	rdt_30-04688_000190_t0	Null	hg19 dbSNP135	chr3 12641880 12641934	Null	Null	Null	Unique	1	97	41	TTGTTGGCTAAATGACTATGGAAAAGTACCTGATTCGCTGTGACTTCGAATTGCATCCTGAAACAGAAAAGGAAAGCTGGTCAACTCCTACACACAA	Single	Null	12,641,858	12,641,954	12,641,886	12,641,914	Null	22	56.7	TTGTTGGCTAAATGACTATGGA	rdt_30-04688_000190_t0_L	20	57.6	TTGTGTGTAGGAGTTGACCA	rdt_30-04688_000190_t0_R	chr3 12641858 12641954	CGCTCTTCCGATCTCTGTTGTTGGCTAAATGACTATGGA	TGCTCTTCCGATCTGACTTGTGTGTAGGAGTTGACCA
293	RAF1_5	5894	NM_002880	3	12,645,634	12,645,788	30-04688	rdt_30-04688_000189_t1	Null	hg19 dbSNP135	chr3 12645623 12645743	Null	Null	Null	Unique	1	160	55	TGACATTACCACCCCCAAGGTGCCCTATTACCTCAATCATCCTGCTGTCCACAGGCAGGGTGGTGCTGACCATGTGGACATTAGGTGTGGATGTCGACCTCTGCCTCTGGGAGAGGGAACCTTCAGATGAGGGACTGGAGGTGTTAAAGGTGAAGGCGTG	Tiled_1	Null	12,645,604	12,645,763	12,645,634	12,645,743	Null	19	57.9	TGACATTACCACCCCCAAG	rdt_30-04688_000189_t1_L	20	58.5	CACGCCTTCACCTTTAACAC	rdt_30-04688_000189_t1_R	chr3 12645604 12645763	CGCTCTTCCGATCTCTGTGACATTACCACCCCCAAG	TGCTCTTCCGATCTGACCACGCCTTCACCTTTAACAC
294	RAF1_5	5894	NM_002880	3	12,645,634	12,645,788	30-04688	rdt_30-04688_000189_t2	Null	hg19 dbSNP135	chr3 12645726 12645877	Null	Null	Null	Unique	1	190	43	CTCTGGGAGAGGGAACCTTCAGATGAGGGACTGGAGGTGTTAAAGGTGAAGGCGTGAGGTGTAGAATATCTGTGCTGAGAACTAGGAGGAGAAAGAAAATTCCATGATTGGCACTTAGGCTTTCATACTGGTGAAGTCTTTCAAGTACATATTTGACTAAGTAAGATGCTTAAGGGCAAACTCTACCTGT	Tiled_2	Null	12,645,708	12,645,897	12,645,726	12,645,788	Null	18	58.1	CTCTGGGAGAGGGAACCT	rdt_30-04688_000189_t2_L	20	57.1	ACAGGTAGAGTTTGCCCTTA	rdt_30-04688_000189_t2_R	chr3 12645708 12645897	CGCTCTTCCGATCTCTGCTCTGGGAGAGGGAACCT	TGCTCTTCCGATCTGACACAGGTAGAGTTTGCCCTTA
295	RAF1_4	5894	NM_002880	3	12,647,699	12,647,798	30-04688	rdt_30-04688_000188_t0	Null	hg19 dbSNP135	chr3 12647667 12647799	Null	Null	Null	Unique	1	173	41	CCCACCACCCCAAATAACTTTCTAAAAGAAAAGCTATAGGTAAAAAATTACCTAACAGGCATCCTGGAAACAGACTCTCGCATACGACGCATAGTCAAAGAAGGTAGTGCTGGGACTCCACTATCACCAATAGTGGAATTTGGAAACAATCTAAACAAAAGCAGGGAAAGACT	Single	Null	12,647,649	12,647,821	12,647,699	12,647,798	Null	18	56.4	CCCACCACCCCAAATAAC	rdt_30-04688_000188_t0_L	22	57.4	AGTCTTTCCCTGCTTTTGTTTA	rdt_30-04688_000188_t0_R	chr3 12647649 12647821	CGCTCTTCCGATCTCTGCCCACCACCCCAAATAAC	TGCTCTTCCGATCTGACAGTCTTTCCCTGCTTTTGTTTA
296	RHO_4	6010	NM_000539	3	129,247,576	129,247,937	30-04688	rdt_30-04688_000803_t2	Null	hg19 dbSNP135	chr3 129247686 129247787	Null	Null	Null	Unique	1	139	57	GCTGAGCCATGGCAGTTCTCCATGCTGGCCGCCTACATGTTTCTGCTGATCGTGCTGGGCTTCCCCATCAACTTCCTCACGCTCTACGTCACCGTCCAGCACAAGAAGCTGCGCACGCCTCTCAACTACATCCTGCTCA	Tiled_2	Null	129,247,670	129,247,808	129,247,686	129,247,787	Null	16	57.8	GCTGAGCCATGGCAGT	rdt_30-04688_000803_t2_L	21	58.1	TGAGCAGGATGTAGTTGAGAG	rdt_30-04688_000803_t2_R	chr3 129247670 129247808	CGCTCTTCCGATCTCTGGCTGAGCCATGGCAGT	TGCTCTTCCGATCTGACTGAGCAGGATGTAGTTGAGAG
297	RHO_4	6010	NM_000539	3	129,247,576	129,247,937	30-04688	rdt_30-04688_000803_t4	Null	hg19 dbSNP135	chr3 129247806 129247954	Null	Null	Null	Unique	1	185	58	GCCTCTCAACTACATCCTGCTCAACCTAGCCGTGGCTGACCTCTTCATGGTCCTAGGTGGCTTCACCAGCACCCTCTACACCTCTCTGCATGGATACTTCGTCTTCGGGCCCACAGGATGCAATTTGGAGGGCTTCTTTGCCACCCTGGGCGGTATGAGCCGGGTGTGGGTGGGGTGTGCAGGAG	Tiled_4	Null	129,247,786	129,247,970	129,247,806	129,247,937	Null	20	59.3	GCCTCTCAACTACATCCTGC	rdt_30-04688_000803_t4_L	16	57.8	CTCCTGCACACCCCAC	rdt_30-04688_000803_t4_R	chr3 129247786 129247970	CGCTCTTCCGATCTCTGGCCTCTCAACTACATCCTGC	TGCTCTTCCGATCTGACCTCCTGCACACCCCAC
298	RHO_3	6010	NM_000539	3	129,249,718	129,249,887	30-04688	rdt_30-04688_000802_t1	Null	hg19 dbSNP135	chr3 129249717 129249882	Null	Null	Null	Unique	1	200	62	CTGCTGACTGCCTTGCAGGTGAAATTGCCCTGTGGTCCTTGGTGGTCCTGGCCATCGAGCGGTACGTGGTGGTGTGTAAGCCCATGAGCAACTTCCGCTTCGGGGAGAACCATGCCATCATGGGCGTTGCCTTCACCTGGGTCATGGCGCTGGCCTGCGCCGCACCCCCACTCGCCGGCTGGTCCAGGTAATGGCACTGA	Tiled_1	Null	129,249,701	129,249,900	129,249,718	129,249,882	Null	16	56.4	CTGCTGACTGCCTTGC	rdt_30-04688_000802_t1_L	18	56.3	TCAGTGCCATTACCTGGA	rdt_30-04688_000802_t1_R	chr3 129249701 129249900	CGCTCTTCCGATCTCTGCTGCTGACTGCCTTGC	TGCTCTTCCGATCTGACTCAGTGCCATTACCTGGA
299	RHO_2	6010	NM_000539	3	129,251,093	129,251,259	30-04688	rdt_30-04688_000801_t1	Null	hg19 dbSNP135	chr3 129251067 129251232	Null	Null	Null	Unique	1	199	53	CCAAGTCCCTCACAGGCAGGGTCTCCCTACCTGCCTGTCCTCAGGTACATCCCCGAGGGCCTGCAGTGCTCGTGTGGAATCGACTACTACACGCTCAAGCCGGAGGTCAACAACGAGTCTTTTGTCATCTACATGTTCGTGGTCCACTTCACCATCCCCATGATTATCATCTTTTTCTGCTATGGGCAGCTCGTCTTCA	Tiled_1	Null	129,251,050	129,251,248	129,251,093	129,251,232	Null	17	58.0	CCAAGTCCCTCACAGGC	rdt_30-04688_000801_t1_L	16	57.1	TGAAGACGAGCTGCCC	rdt_30-04688_000801_t1_R	chr3 129251050 129251248	CGCTCTTCCGATCTCTGCCAAGTCCCTCACAGGC	TGCTCTTCCGATCTGACTGAAGACGAGCTGCCC
300	RHO_1	6010	NM_000539	3	129,251,375	129,251,615	30-04688	rdt_30-04688_000800_t1	Null	hg19 dbSNP135	chr3 129251347 129251486	Null	Null	Null	Unique	1	177	61	CTCCCTGGAGGAGCCATGGTCTGGACCCGGGTCCCGTGTCCTGCAGGCCGCTGCCCAGCAGCAGGAGTCAGCCACCACACAGAAGGCAGAGAAGGAGGTCACCCGCATGGTCATCATCATGGTCATCGCTTTCCTGATCTGCTGGGTGCCCTACGCCAGCGTGGCATTCTACATCTT	Tiled_1	Null	129,251,330	129,251,506	129,251,375	129,251,486	Null	17	58.3	CTCCCTGGAGGAGCCAT	rdt_30-04688_000800_t1_L	20	58.6	AAGATGTAGAATGCCACGCT	rdt_30-04688_000800_t1_R	chr3 129251330 129251506	CGCTCTTCCGATCTCTGCTCCCTGGAGGAGCCAT	TGCTCTTCCGATCTGACAAGATGTAGAATGCCACGCT
301	BFSP2_6	8419	NM_003571	3	133,118,927	133,119,416	30-04688	rdt_30-04688_000840_t1	Null	hg19 dbSNP135	chr3 133118904 133119061	Null	Null	Null	Unique	1	195	63	TGGACTCTGTAAACCCACTGGGCACCACAGAGGCAGAAGGGGTGATGAGTGAGAGGCGAGTGGTAGTGGACTTGCCCACCAGTGCCAGCTCCAGCATGCCCCTCCAGAGGCGCAGGGCGTCCTTCAGGGGGCCACGGTCATCATCCTCCCTGGAGAGCCCCCCAGCCTCCAGGACCAATGCCATGAGTGGCCTTG	Tiled_1	Null	133,118,884	133,119,078	133,118,927	133,119,061	Null	20	58.1	TGGACTCTGTAAACCCACTG	rdt_30-04688_000840_t1_L	17	58.3	CAAGGCCACTCATGGCA	rdt_30-04688_000840_t1_R	chr3 133118884 133119078	CGCTCTTCCGATCTCTGTGGACTCTGTAAACCCACTG	TGCTCTTCCGATCTGACCAAGGCCACTCATGGCA
302	BFSP2_4	8419	NM_003571	3	133,167,332	133,167,489	30-04688	rdt_30-04688_000838_t1	Null	hg19 dbSNP135	chr3 133167324 133167471	Null	Null	Null	Unique	1	197	37	ACTCAGTTATGCTAATTAAGTTCCTTTATCTGCAGATATGAAAATGAGCAGCCATTTCGAAAGGCGGCAGAAGAGGAAATTAACTCTCTGTATAAAGTCATTGATGAGGCTAATTTGACTAAAATGGACCTGGAGAGTCAAATAGAAAGTCTGAAAGAAGAACTTGGCTCTCTATCAAGAAACTATGAAGAGGTAGG	Tiled_1	Null	133,167,298	133,167,494	133,167,332	133,167,471	Null	26	58.0	ACTCAGTTATGCTAATTAAGTTCCTT	rdt_30-04688_000838_t1_L	23	56.5	CCTACCTCTTCATAGTTTCTTGA	rdt_30-04688_000838_t1_R	chr3 133167298 133167494	CGCTCTTCCGATCTCTGACTCAGTTATGCTAATTAAGTTCCTT	TGCTCTTCCGATCTGACCCTACCTCTTCATAGTTTCTTGA
303	BFSP2_1	8419	NM_003571	3	133,191,188	133,191,409	30-04688	rdt_30-04688_000835_t2	Null	hg19 dbSNP135	chr3 133191259 133191422	Null	Null	Null	Unique	1	200	66	CTCCAGAACCTGGGCGCTGTGGTCGGCCGGCTGGAGGCGGAGCTCAGGGAAATCCGAGCGGAGGCGGAGCAGCAGCAACAGGAGCGCGCGCATCTGCTGGCCCGCAAGTGCCAGCTGCAGAAGGACGTGGCGTCCTACCACGCCCTGCTGGACAGGGAGGAGAGCGGGTAAGCCTCGCTTCCGCGTCAATTATCCAAGAG	Tiled_2	Null	133,191,243	133,191,442	133,191,259	133,191,409	Null	16	57.5	CTCCAGAACCTGGGCG	rdt_30-04688_000835_t2_L	20	57.9	CTCTTGGATAATTGACGCGG	rdt_30-04688_000835_t2_R	chr3 133191243 133191442	CGCTCTTCCGATCTCTGCTCCAGAACCTGGGCG	TGCTCTTCCGATCTGACCTCTTGGATAATTGACGCGG
304	pik3ca_2	Null	Null	3	178,916,875	178,916,876	30-04698	rdt_30-04698_000033_t0	Null	hg19 dbSNP135	chr3 178916790 178916910	Null	Null	Null	Unique	1	163	36	GCAAGAAAATACCCCCTCCATCAACTTCTTCAAGATGAATCTTCTTACATTTTCGTAAGTGTTACTCAAGAAGCAGAAAGGGAAGAATTTTTTGATGAAACAAGACGACTTTGTGACCTTCGGCTTTTTCAACCCTTTTTAAAAGTAATTGAACCAGTAGGCA	Single	Null	178,916,770	178,916,932	178,916,875	178,916,876	Null	20	58.8	GCAAGAAAATACCCCCTCCA	rdt_30-04698_000033_t0_L	22	56.9	TGCCTACTGGTTCAATTACTTT	rdt_30-04698_000033_t0_R	chr3 178916770 178916932	CGCTCTTCCGATCTCTGGCAAGAAAATACCCCCTCCA	TGCTCTTCCGATCTGACTGCCTACTGGTTCAATTACTTT
305	PIK3CA_16	5290	NM_006218	3	178,921,331	178,921,577	30-04688	rdt_30-04688_000240_t3	Null	hg19 dbSNP135	chr3 178921505 178921645	Null	Null	Null	Unique	1	185	30	CATCTACAAAATCCCTTTGGGTTATAAATAGTGCACTCAGAATAAAAATTCTTTGTGCAACCTACGTGAATGTAAATATTCGAGACATTGATAAGGTAAAGTCAAATGCTGATGCTTATTATTTTATAGAAATTATTTTAGATAACCTTTTTCTTGCACTATACAGTAATCTGTTGACCTGTAGT	Tiled_3	Null	178,921,483	178,921,667	178,921,505	178,921,577	Null	22	57.6	CATCTACAAAATCCCTTTGGGT	rdt_30-04688_000240_t3_L	22	56.5	ACTACAGGTCAACAGATTACTG	rdt_30-04688_000240_t3_R	chr3 178921483 178921667	CGCTCTTCCGATCTCTGCATCTACAAAATCCCTTTGGGT	TGCTCTTCCGATCTGACACTACAGGTCAACAGATTACTG
306	PIK3CA_15	5290	NM_006218	3	178,922,290	178,922,376	30-04688	rdt_30-04688_000239_t0	Null	hg19 dbSNP135	chr3 178922216 178922330	Null	Null	Null	Unique	1	161	34	TGAACAAAAATTCCGTGGTTTTATATTTGAGTCTATCGAGTGTGTGCATATGTGTATGTTGAGTGTATACATTAGTATATACCTACTTTTTTCTTTTAGATCTATGTTCGAACAGGTATCTACCATGGAGGAGAACCCTTATGTGACAATGTGAACACTCA	Single	Null	178,922,192	178,922,352	178,922,290	178,922,330	Null	24	57.6	TGAACAAAAATTCCGTGGTTTTAT	rdt_30-04688_000239_t0_L	22	57.0	TGAGTGTTCACATTGTCACATA	rdt_30-04688_000239_t0_R	chr3 178922192 178922352	CGCTCTTCCGATCTCTGTGAACAAAAATTCCGTGGTTTTAT	TGCTCTTCCGATCTGACTGAGTGTTCACATTGTCACATA
307	PIK3CA_15	5290	NM_006218	3	178,922,290	178,922,376	30-04688	rdt_30-04688_000239_t1	Null	hg19 dbSNP135	chr3 178922331 178922468	Null	Null	Null	Unique	1	174	37	ACCATGGAGGAGAACCCTTATGTGACAATGTGAACACTCAAAGAGTACCTTGTTCCAATCCCAGGTAAGGAAGTATATAGATTTATATTTCCAAAGGTTATATTAGTGTTTAGCAGTATGATCCATAAAAGTAGTATATTTTTTTagaccagcctgggcaacaaagcaagaccc	Single	Null	178,922,313	178,922,486	178,922,331	178,922,376	Null	18	57.9	ACCATGGAGGAGAACCCT	rdt_30-04688_000239_t1_L	18	58.2	gggtcttgctttgttgcc	rdt_30-04688_000239_t1_R	chr3 178922313 178922486	CGCTCTTCCGATCTCTGACCATGGAGGAGAACCCT	TGCTCTTCCGATCTGACgggtcttgctttgttgcc
308	PIK3CA_13	5290	NM_006218	3	178,927,973	178,928,126	30-04688	rdt_30-04688_000237_t1	Null	hg19 dbSNP135	chr3 178927942 178928085	Null	Null	Null	Unique	1	192	33	AAGTGTTTTGAAATGTGTTTTATAATTTAGACTAGTGAATATTTTTCTTTGTTTTTTAAGGAACACTGTCCATTGGCATGGGGAAATATAAACTTGTTTGATTACACAGACACTCTAGTATCTGGAAAAATGGCTTTGAATCTTTGGCCAGTACCTCATGGATTAGAAGATTTGCTGAACCCTATTGGTGTT	Tiled_1	Null	178,927,914	178,928,105	178,927,973	178,928,085	Null	28	56.1	AAGTGTTTTGAAATGTGTTTTATAATTT	rdt_30-04688_000237_t1_L	20	58.3	AACACCAATAGGGTTCAGCA	rdt_30-04688_000237_t1_R	chr3 178927914 178928105	CGCTCTTCCGATCTCTGAAGTGTTTTGAAATGTGTTTTATAATTT	TGCTCTTCCGATCTGACAACACCAATAGGGTTCAGCA
309	PIK3CA_13	5290	NM_006218	3	178,927,973	178,928,126	30-04688	rdt_30-04688_000237_t2	Null	hg19 dbSNP135	chr3 178928070 178928163	Null	Null	Null	Unique	1	134	33	TGAATCTTTGGCCAGTACCTCATGGATTAGAAGATTTGCTGAACCCTATTGGTGTTACTGGATCAAATCCAAATAAAGTAAGGTTTTTATTGTCATAAATTAGATATTTTTTATGGCAGTCAAACCTTCTCTCT	Tiled_2	Null	178,928,050	178,928,183	178,928,070	178,928,126	Null	20	57.7	TGAATCTTTGGCCAGTACCT	rdt_30-04688_000237_t2_L	20	58.4	AGAGAGAAGGTTTGACTGCC	rdt_30-04688_000237_t2_R	chr3 178928050 178928183	CGCTCTTCCGATCTCTGTGAATCTTTGGCCAGTACCT	TGCTCTTCCGATCTGACAGAGAGAAGGTTTGACTGCC
310	PIK3CA_11	5290	NM_006218	3	178,935,997	178,936,122	30-04688	rdt_30-04688_000235_t1	Null	hg19 dbSNP135	chr3 178935927 178936041	Null	Null	Null	Unique	1	162	29	TTGAAAATGTATTTGCTTTTTCTGTAAATCATCTGTGAATCCAGAGGGGAAAAATATGACAAAGAAAGCTATATAAGATATTATTTTATTTTACAGAGTAACAGACTAGCTAGAGACAATGAATTAAGGGAAAATGACAAAGAACAGCTCAAAGCAATTTCT	Tiled_1	Null	178,935,902	178,936,063	178,935,997	178,936,041	Null	25	56.5	TTGAAAATGTATTTGCTTTTTCTGT	rdt_30-04688_000235_t1_L	22	58.1	AGAAATTGCTTTGAGCTGTTCT	rdt_30-04688_000235_t1_R	chr3 178935902 178936063	CGCTCTTCCGATCTCTGTTGAAAATGTATTTGCTTTTTCTGT	TGCTCTTCCGATCTGACAGAAATTGCTTTGAGCTGTTCT
311	PIK3CA_11	5290	NM_006218	3	178,935,997	178,936,122	30-04688	rdt_30-04688_000235_t2	Null	hg19 dbSNP135	chr3 178936028 178936140	Null	Null	Null	MP	2	167	37	CAGACTAGCTAGAGACAATGAATTAAGGGAAAATGACAAAGAACAGCTCAAAGCAATTTCTACACGAGATCCTCTCTCTGAAATCACTGAGCAGGAGAAAGATTTTCTATGGAGTCACAGGTAAGTGCTAAAATGGAGATTCTCTGTTTCTTTTTCTTTATTACAGA	Tiled_2	Null	178,936,003	178,936,169	178,936,028	178,936,122	Null	25	57.3	CAGACTAGCTAGAGACAATGAATTA	rdt_30-04688_000235_t2_L	29	57.8	TCTGTAATAAAGAAAAAGAAACAGAGAAT	rdt_30-04688_000235_t2_R	chr3 178936003 178936169|chr22 17052923 17053088	CGCTCTTCCGATCTCTGCAGACTAGCTAGAGACAATGAATTA	TGCTCTTCCGATCTGACTCTGTAATAAAGAAAAAGAAACAGAGAAT
312	PIK3CA_7	5290	NM_006218	3	178,938,773	178,938,945	30-04688	rdt_30-04688_000231_t1	Null	hg19 dbSNP135	chr3 178938736 178938878	Null	Null	Null	MP	2	195	35	GCAAAGATTATTTGTATACTGATTTAAGACtatatatatatatttttaattttGCACGATTCTTTTAGATCTGAGATGCACAATAAAACAGTTAGCCAGAGGTTTGGCCTGCTTTTGGAGTCCTATTGTCGTGCATGTGGGATGTATTTGAAGCACCTGAATAGGCAAGTCGAGGCAATGGAAAAGCTCATTAAC	Tiled_1	Null	178,938,706	178,938,900	178,938,773	178,938,878	Null	30	57.9	GCAAAGATTATTTGTATACTGATTTAAGAC	rdt_30-04688_000231_t1_L	22	57.8	GTTAATGAGCTTTTCCATTGCC	rdt_30-04688_000231_t1_R	chr3 178938706 178938900|chr22 17055287 17055481	CGCTCTTCCGATCTCTGGCAAAGATTATTTGTATACTGATTTAAGAC	TGCTCTTCCGATCTGACGTTAATGAGCTTTTCCATTGCC
313	PIK3CA_7	5290	NM_006218	3	178,938,773	178,938,945	30-04688	rdt_30-04688_000231_t2	Null	hg19 dbSNP135	chr3 178938844 178938990	Null	Null	Null	MP	2	187	42	AGTCCTATTGTCGTGCATGTGGGATGTATTTGAAGCACCTGAATAGGCAAGTCGAGGCAATGGAAAAGCTCATTAACTTAACTGACATTCTCAAACAGGAGAAGAAGGATGAAACACAAAAGGTGTGTGACTCTAGTTTGTGTTTGAGACTCTTTTCACTGCAGTGGGGCAGAGTTGTTTAGAagcc	Tiled_2	Null	178,938,824	178,939,010	178,938,844	178,938,945	Null	20	58.2	AGTCCTATTGTCGTGCATGT	rdt_30-04688_000231_t2_L	20	58.0	ggctTCTAAACAACTCTGCC	rdt_30-04688_000231_t2_R	chr3 178938824 178939010|chr22 17055405 17055591	CGCTCTTCCGATCTCTGAGTCCTATTGTCGTGCATGT	TGCTCTTCCGATCTGACggctTCTAAACAACTCTGCC
314	PIK3CA_6	5290	NM_006218	3	178,941,868	178,941,975	30-04688	rdt_30-04688_000230_t1	Null	hg19 dbSNP135	chr3 178941815 178941970	Null	Null	Null	Unique	1	200	39	GTGAGAAAGAGATTAGCAGTTAGTTTTATCTTTTATTAAGTCAGTTTCTTACTGTGACTATCCTTTTTTTTTAATCAGGTACAGATGAAGTTTTTAGTTGAGCAAATGAGGCGACCAGATTTCATGGATGCTCTACAGGGCTTTCTGTCTCCTCTAAACCCTGCTCATCAACTAGGAAACCTCAGGTACTTTCTTGGGGG	Tiled_1	Null	178,941,791	178,941,990	178,941,868	178,941,970	Null	24	57.5	GTGAGAAAGAGATTAGCAGTTAGT	rdt_30-04688_000230_t1_L	20	58.5	CCCCCAAGAAAGTACCTGAG	rdt_30-04688_000230_t1_R	chr3 178941791 178941990	CGCTCTTCCGATCTCTGGTGAGAAAGAGATTAGCAGTTAGT	TGCTCTTCCGATCTGACCCCCCAAGAAAGTACCTGAG
315	PIK3CA_2	5290	NM_006218	3	178,947,791	178,947,909	30-04688	rdt_30-04688_000226_t1	Null	hg19 dbSNP135	chr3 178947746 178947898	Null	Null	Null	Unique	1	194	38	TCTTTTCTCAAGTTGGCCTGAATCACTATATTTCCATACTACTCATGAGGTGTTTATTCTTTGTAGATATGATGCAGCCATTGACCTGTTTACACGTTCATGTGCTGGATACTGTGTAGCTACCTTCATTTTGGGAATTGGAGATCGTCACAATAGTAACATCATGGTGAAAGACGATGGACAAGTAATGGTTT	Tiled_1	Null	178,947,726	178,947,919	178,947,791	178,947,898	Null	20	57.1	TCTTTTCTCAAGTTGGCCTG	rdt_30-04688_000226_t1_L	21	56.8	AAACCATTACTTGTCCATCGT	rdt_30-04688_000226_t1_R	chr3 178947726 178947919	CGCTCTTCCGATCTCTGTCTTTTCTCAAGTTGGCCTG	TGCTCTTCCGATCTGACAAACCATTACTTGTCCATCGT
316	PIK3CA_2	5290	NM_006218	3	178,947,791	178,947,909	30-04688	rdt_30-04688_000226_t2	Null	hg19 dbSNP135	chr3 178947843 178947921	Null	Null	Null	Unique	1	124	37	TCATGTGCTGGATACTGTGTAGCTACCTTCATTTTGGGAATTGGAGATCGTCACAATAGTAACATCATGGTGAAAGACGATGGACAAGTAATGGTTTTCTCTGTTTAAAATGTTTTGGTGTTCT	Tiled_2	Null	178,947,823	178,947,946	178,947,843	178,947,909	Null	20	57.8	TCATGTGCTGGATACTGTGT	rdt_30-04688_000226_t2_L	25	57.6	AGAACACCAAAACATTTTAAACAGA	rdt_30-04688_000226_t2_R	chr3 178947823 178947946	CGCTCTTCCGATCTCTGTCATGTGCTGGATACTGTGT	TGCTCTTCCGATCTGACAGAACACCAAAACATTTTAAACAGA
317	PIK3CA	5290	NM_006218	3	178,951,881	178,952,152	30-04688	rdt_30-04688_000224_t1	Null	hg19 dbSNP135	chr3 178951877 178952032	Null	Null	Null	Unique	1	200	38	ACTGACCAAACTGTTCTTATTACTTATAGGTTTCAGGAGATGTGTTACAAGGCTTATCTAGCTATTCGACAGCATGCCAATCTCTTCATAAATCTTTTCTCAATGATGCTTGGCTCTGGAATGCCAGAACTACAATCTTTTGATGACATTGCATACATTCGAAAGACCCTAGCCTTAGATAAAACTGAGCAAGAGGCTTT	Tiled_1	Null	178,951,853	178,952,052	178,951,881	178,952,032	Null	24	57.3	ACTGACCAAACTGTTCTTATTACT	rdt_30-04688_000224_t1_L	20	57.0	AAAGCCTCTTGCTCAGTTTT	rdt_30-04688_000224_t1_R	chr3 178951853 178952052	CGCTCTTCCGATCTCTGACTGACCAAACTGTTCTTATTACT	TGCTCTTCCGATCTGACAAAGCCTCTTGCTCAGTTTT
318	PIK3CA	5290	NM_006218	3	178,951,881	178,952,152	30-04688	rdt_30-04688_000224_t2	Null	hg19 dbSNP135	chr3 178951940 178952090	Null	Null	Null	Unique	1	191	39	GACAGCATGCCAATCTCTTCATAAATCTTTTCTCAATGATGCTTGGCTCTGGAATGCCAGAACTACAATCTTTTGATGACATTGCATACATTCGAAAGACCCTAGCCTTAGATAAAACTGAGCAAGAGGCTTTGGAGTATTTCATGAAACAAATGAATGATGCACATCATGGTGGCTGGACAACAAAAATG	Tiled_2	Null	178,951,920	178,952,110	178,951,940	178,952,090	Null	20	58.1	GACAGCATGCCAATCTCTTC	rdt_30-04688_000224_t2_L	20	57.3	CATTTTTGTTGTCCAGCCAC	rdt_30-04688_000224_t2_R	chr3 178951920 178952110	CGCTCTTCCGATCTCTGGACAGCATGCCAATCTCTTC	TGCTCTTCCGATCTGACCATTTTTGTTGTCCAGCCAC
319	PIK3CA	5290	NM_006218	3	178,951,881	178,952,152	30-04688	rdt_30-04688_000224_t3	Null	hg19 dbSNP135	chr3 178952061 178952218	Null	Null	Null	Unique	1	198	40	GCAAGAGGCTTTGGAGTATTTCATGAAACAAATGAATGATGCACATCATGGTGGCTGGACAACAAAAATGGATTGGATCTTCCACACAATTAAACAGCATGCATTGAACTGAAAAGATAACTGAGAAAATGAAAGCTCACTCTGGATTCCACACTGCACTGTTAATAACTCTCAGCAGGCAAAGACCGATTGCATAGG	Tiled_3	Null	178,952,041	178,952,238	178,952,061	178,952,152	Null	20	57.0	GCAAGAGGCTTTGGAGTATT	rdt_30-04688_000224_t3_L	20	58.5	CCTATGCAATCGGTCTTTGC	rdt_30-04688_000224_t3_R	chr3 178952041 178952238	CGCTCTTCCGATCTCTGGCAAGAGGCTTTGGAGTATT	TGCTCTTCCGATCTGACCCTATGCAATCGGTCTTTGC
320	TP63_6	8626	NM_001114982_NM_003722_NM_001114978_NM_001114979_NM_001114980_NM_001114981	3	189,582,020	189,582,207	30-04688	rdt_30-04688_000030_t2	Null	hg19 dbSNP135	chr3 189582118 189582278	Null	Null	Null	Unique	1	200	50	CCTCAGGGAGCTGTTATCCGCGCCATGCCTGTCTACAAAAAAGCTGAGCACGTCACGGAGGTGGTGAAGCGGTGCCCCAACCATGAGCTGAGCCGTGAATTCAACGAGGGTAAGCAGAATTTGAATCTCTAACTGTTCAACCTCCTTGAAGGTCAAGATTCTGTGGGCATTTTTGTTTGAGACCCACCTACCTGATTCAG	Tiled_2	Null	189,582,099	189,582,298	189,582,118	189,582,207	Null	19	57.9	CCTCAGGGAGCTGTTATCC	rdt_30-04688_000030_t2_L	20	58.3	CTGAATCAGGTAGGTGGGTC	rdt_30-04688_000030_t2_R	chr3 189582099 189582298	CGCTCTTCCGATCTCTGCCTCAGGGAGCTGTTATCC	TGCTCTTCCGATCTGACCTGAATCAGGTAGGTGGGTC
321	TP63_5	8626	NM_001114982_NM_003722_NM_001114978_NM_001114979_NM_001114980_NM_001114981	3	189,584,470	189,584,586	30-04688	rdt_30-04688_000029_t1	Null	hg19 dbSNP135	chr3 189584415 189584570	Null	Null	Null	Unique	1	199	41	TCCTGTTCATGCAATTTCATTTTATTTTCTTTATTTTTAAGGTAAAGAACTAACTCTTTTATTGTTTTCTGCTCTGCAGGACAGATTGCCCCTCCTAGTCATTTGATTCGAGTAGAGGGGAACAGCCATGCCCAGTATGTAGAAGATCCCATCACAGGAAGACAGAGTGTGCTGGTACCTTATGAGCCACCCCAGGTAA	Tiled_1	Null	189,584,392	189,584,590	189,584,470	189,584,570	Null	23	57.2	TCCTGTTCATGCAATTTCATTTT	rdt_30-04688_000029_t1_L	20	59.3	TTACCTGGGGTGGCTCATAA	rdt_30-04688_000029_t1_R	chr3 189584392 189584590	CGCTCTTCCGATCTCTGTCCTGTTCATGCAATTTCATTTT	TGCTCTTCCGATCTGACTTACCTGGGGTGGCTCATAA
322	TP63_5	8626	NM_001114982_NM_003722_NM_001114978_NM_001114979_NM_001114980_NM_001114981	3	189,584,470	189,584,586	30-04688	rdt_30-04688_000029_t2	Null	hg19 dbSNP135	chr3 189584536 189584655	Null	Null	Null	Unique	1	160	45	GCCATGCCCAGTATGTAGAAGATCCCATCACAGGAAGACAGAGTGTGCTGGTACCTTATGAGCCACCCCAGGTAAAAAGCAAAAAACCAAACCAAAAAACAACACCTCTATGGACTGAGTAGACTTGAGAGAACATCTGTTTCAGCAACAGGGATGTTTC	Tiled_2	Null	189,584,516	189,584,675	189,584,536	189,584,586	Null	20	58.6	GCCATGCCCAGTATGTAGAA	rdt_30-04688_000029_t2_L	20	57.5	GAAACATCCCTGTTGCTGAA	rdt_30-04688_000029_t2_R	chr3 189584516 189584675	CGCTCTTCCGATCTCTGGCCATGCCCAGTATGTAGAA	TGCTCTTCCGATCTGACGAAACATCCCTGTTGCTGAA
323	TP63_4	8626	NM_001114982_NM_003722_NM_001114978_NM_001114979_NM_001114980_NM_001114981	3	189,585,621	189,585,731	30-04688	rdt_30-04688_000028_t1	Null	hg19 dbSNP135	chr3 189585621 189585776	Null	Null	Null	Unique	1	200	40	CAGATTATTTACCCCTTGTTTTCAGGTTGGCACTGAATTCACGACAGTCTTGTACAATTTCATGTGTAACAGCAGTTGTGTTGGAGGGATGAACCGCCGTCCAATTTTAATCATTGTTACTCTGGAAACCAGAGAGTAAGTGGCGTATGTAAAATTGTCATTCTACACAAAAAATCACGAGCAGAGGGCAAAGTGAAATC	Tiled_1	Null	189,585,597	189,585,796	189,585,621	189,585,731	Null	24	56.6	CAGATTATTTACCCCTTGTTTTCA	rdt_30-04688_000028_t1_L	20	58.6	GATTTCACTTTGCCCTCTGC	rdt_30-04688_000028_t1_R	chr3 189585597 189585796	CGCTCTTCCGATCTCTGCAGATTATTTACCCCTTGTTTTCA	TGCTCTTCCGATCTGACGATTTCACTTTGCCCTCTGC
324	TP63_3	8626	NM_001114982_NM_003722_NM_001114978_NM_001114979_NM_001114980_NM_001114981	3	189,586,368	189,586,505	30-04688	rdt_30-04688_000027_t1	Null	hg19 dbSNP135	chr3 189586352 189586479	Null	Null	Null	Unique	1	171	49	TTGAATTTAACTCTTTCTTCCCCTTTATTCTAATTCCTAGTGGGCAAGTCCTGGGCCGACGCTGCTTTGAGGCCCGGATCTGTGCTTGCCCAGGAAGAGACAGGAAGGCGGATGAAGATAGCATCAGAAAGCAGCAAGTTTCGGACAGTACAAAGAACGGTGATGGTACGA	Tiled_1	Null	189,586,329	189,586,499	189,586,368	189,586,479	Null	23	56.1	TTGAATTTAACTCTTTCTTCCCC	rdt_30-04688_000027_t1_L	20	58.1	TCGTACCATCACCGTTCTTT	rdt_30-04688_000027_t1_R	chr3 189586329 189586499	CGCTCTTCCGATCTCTGTTGAATTTAACTCTTTCTTCCCC	TGCTCTTCCGATCTGACTCGTACCATCACCGTTCTTT
325	TP63_3	8626	NM_001114982_NM_003722_NM_001114978_NM_001114979_NM_001114980_NM_001114981	3	189,586,368	189,586,505	30-04688	rdt_30-04688_000027_t2	Null	hg19 dbSNP135	chr3 189586378 189586528	Null	Null	Null	Unique	1	192	52	TCTAATTCCTAGTGGGCAAGTCCTGGGCCGACGCTGCTTTGAGGCCCGGATCTGTGCTTGCCCAGGAAGAGACAGGAAGGCGGATGAAGATAGCATCAGAAAGCAGCAAGTTTCGGACAGTACAAAGAACGGTGATGGTACGAAGCGCCGTAAGTAGATGTAGTGGCCAAATGGGGTAGGGTTGAATCTTCT	Tiled_2	Null	189,586,357	189,586,548	189,586,378	189,586,505	Null	21	57.4	TCTAATTCCTAGTGGGCAAGT	rdt_30-04688_000027_t2_L	20	57.5	AGAAGATTCAACCCTACCCC	rdt_30-04688_000027_t2_R	chr3 189586357 189586548	CGCTCTTCCGATCTCTGTCTAATTCCTAGTGGGCAAGT	TGCTCTTCCGATCTGACAGAAGATTCAACCCTACCCC
326	TGFBR2_2	7048	NM_003242_NM_001024847	3	30,715,586	30,715,748	30-04660	rdt_30-04660_000099_t2	Null	hg19 dbSNP135	chr3 30715591 30715750	Null	Null	Null	Unique	1	200	49	GGCCTCACTGTCTGTTTTTGCTATAGGTGGGAACTGCAAGATACATGGCTCCAGAAGTCCTAGAATCCAGGATGAATTTGGAGAATGTTGAGTCCTTCAAGCAGACCGATGTCTACTCCATGGCTCTGGTGCTCTGGGAAATGACATCTCGCTGTAATGCAGTGGGAGGTAGGTGTGGACCAGCATCATTGTGTAGTGGT	Tiled_2	Null	30,715,571	30,715,770	30,715,591	30,715,748	157	20	58.5	GGCCTCACTGTCTGTTTTTG	rdt_30-04660_000099_t2_L	20	57.0	ACCACTACACAATGATGCTG	rdt_30-04660_000099_t2_R	chr3 30715571 30715770	CGCTCTTCCGATCTCTGGGCCTCACTGTCTGTTTTTG	TGCTCTTCCGATCTGACACCACTACACAATGATGCTG
327	TGFBR2_1	7048	NM_003242_NM_001024847	3	30,729,865	30,730,013	30-04660	rdt_30-04660_000098_t2	Null	hg19 dbSNP135	chr3 30729913 30730033	Null	Null	Null	Unique	1	161	51	CCTCCATTTGGTTCCAAGGTGCGGGAGCACCCCTGTGTCGAAAGCATGAAGGACAACGTGTTGAGAGATCGAGGGCGACCAGAAATTCCCAGCTTCTGGCTCAACCACCAGGTAAGGAGTGAGTGTTTACAAAGGTCAGTAAGATTCAACCAAGTTGCCTC	Tiled_2	Null	30,729,893	30,730,053	30,729,913	30,730,013	100	20	59.0	CCTCCATTTGGTTCCAAGGT	rdt_30-04660_000098_t2_L	20	57.2	GAGGCAACTTGGTTGAATCT	rdt_30-04660_000098_t2_R	chr3 30729893 30730053	CGCTCTTCCGATCTCTGCCTCCATTTGGTTCCAAGGT	TGCTCTTCCGATCTGACGAGGCAACTTGGTTGAATCT
328	TGFBR2	7048	NM_003242_NM_001024847	3	30,732,901	30,735,643	30-04660	rdt_30-04660_000097_t1	Null	hg19 dbSNP135	chr3 30732901 30733050	Null	Null	Null	Unique	1	189	60	GGTGCCCTTTGGATCTCTTTCCCGCTACAGGGCATCCAGATGGTGTGTGAGACGTTGACTGAGTGCTGGGACCACGACCCAGAGGCCCGTCTCACAGCCCAGTGTGTGGCAGAACGCTTCAGTGAGCTGGAGCATCTGGACAGGCTCTCGGGGAGGAGCTGCTCGGAGGAGAAGATTCCTGAAGACGGC	Tiled_1	Null	30,732,882	30,733,070	30,732,901	30,733,050	149	19	58.3	GGTGCCCTTTGGATCTCTT	rdt_30-04660_000097_t1_L	20	58.6	GCCGTCTTCAGGAATCTTCT	rdt_30-04660_000097_t1_R	chr3 30732882 30733070	CGCTCTTCCGATCTCTGGGTGCCCTTTGGATCTCTT	TGCTCTTCCGATCTGACGCCGTCTTCAGGAATCTTCT
329	TGFBR2	7048	NM_003242_NM_001024847	3	30,732,901	30,735,643	30-04660	rdt_30-04660_000097_t2	Null	hg19 dbSNP135	chr3 30732957 30733111	Null	Null	Null	Unique	1	190	60	CTGAGTGCTGGGACCACGACCCAGAGGCCCGTCTCACAGCCCAGTGTGTGGCAGAACGCTTCAGTGAGCTGGAGCATCTGGACAGGCTCTCGGGGAGGAGCTGCTCGGAGGAGAAGATTCCTGAAGACGGCTCCCTAAACACTACCAAATAGCTCTTCTGGGGCAGGCTGGGCCATGTCCAAAGAGGCTG	Tiled_2	Null	30,732,940	30,733,129	30,732,957	30,733,111	154	17	58.0	CTGAGTGCTGGGACCAC	rdt_30-04660_000097_t2_L	18	56.5	CAGCCTCTTTGGACATGG	rdt_30-04660_000097_t2_R	chr3 30732940 30733129	CGCTCTTCCGATCTCTGCTGAGTGCTGGGACCAC	TGCTCTTCCGATCTGACCAGCCTCTTTGGACATGG
330	CTNNB1_12	1499	NM_001098210_NM_001904_NM_001098209	3	41,266,006	41,266,254	30-04660	rdt_30-04660_001269_t2	Null	hg19 dbSNP135	chr3 41266061 41266208	Null	Null	Null	Unique	1	190	50	CCATGGAACCAGACAGAAAAGCGGCTGTTAGTCACTGGCAGCAACAGTCTTACCTGGACTCTGGAATCCATTCTGGTGCCACTACCACAGCTCCTTCTCTGAGTGGTAAAGGCAATCCTGAGGAAGAGGATGTGGATACCTCCCAAGTCCTGTATGAGTGGGAACAGGGATTTTCTCAGTCCTTCACTCA	Tiled_2	Null	41,266,041	41,266,230	41,266,061	41,266,208	147	20	56.8	CCATGGAACCAGACAGAAAA	rdt_30-04660_001269_t2_L	22	57.0	TGAGTGAAGGACTGAGAAAATC	rdt_30-04660_001269_t2_R	chr3 41266041 41266230	CGCTCTTCCGATCTCTGCCATGGAACCAGACAGAAAA	TGCTCTTCCGATCTGACTGAGTGAAGGACTGAGAAAATC
331	FGFR3_13	2261	NM_022965_NM_001163213_NM_000142	4	1,800,980	1,801,250	30-04688	rdt_30-04688_000522_t3	Null	hg19 dbSNP135	chr4 1801105 1801266	Null	Null	Null	Unique	1	199	67	CTGTCTGGGTCAAGGATGGCACAGGGCTGGTGCCCTCGGAGCGTGTCCTGGTGGGGCCCCAGCGGCTGCAGGTGCTGAATGCCTCCCACGAGGACTCCGGGGCCTACAGCTGCCGGCAGCGGCTCACGCAGCGCGTACTGTGCCACTTCAGTGTGCGGGTGACAGGTGAGCTCTGGGGCCACGCCAGCTACAGAAAGGA	Tiled_3	Null	1,801,086	1,801,284	1,801,105	1,801,250	Null	19	58.4	CTGTCTGGGTCAAGGATGG	rdt_30-04688_000522_t3_L	18	57.9	TCCTTTCTGTAGCTGGCG	rdt_30-04688_000522_t3_R	chr4 1801086 1801284	CGCTCTTCCGATCTCTGCTGTCTGGGTCAAGGATGG	TGCTCTTCCGATCTGACTCCTTTCTGTAGCTGGCG
332	FGFR3_12	2261	NM_022965_NM_001163213_NM_000142	4	1,801,473	1,801,539	30-04688	rdt_30-04688_000521_t0	Null	hg19 dbSNP135	chr4 1801457 1801583	Null	Null	Null	Unique	1	157	66	GGGCATTGGTTGCGGCCATCTCTGCCTTGCAGACGCTCCATCCTCGGGAGATGACGAAGACGGGGAGGACGAGGCTGAGGACACAGGTGTGGACACAGGTAGGAGCAGGGTCCAGGGTTCAGGCCAGCCGGGGTGGGGCCCGCTGCCACCGCCAAGC	Single	Null	1,801,442	1,801,598	1,801,473	1,801,539	Null	15	56.5	GGGCATTGGTTGCGG	rdt_30-04688_000521_t0_L	15	59.3	GCTTGGCGGTGGCAG	rdt_30-04688_000521_t0_R	chr4 1801442 1801598	CGCTCTTCCGATCTCTGGGGCATTGGTTGCGG	TGCTCTTCCGATCTGACGCTTGGCGGTGGCAG
333	FGFR3_11	2261	NM_022965_NM_001163213_NM_000142	4	1,803,093	1,803,263	30-04688	rdt_30-04688_000520_t1	Null	hg19 dbSNP135	chr4 1803074 1803199	Null	Null	Null	Unique	1	162	69	CTCGGGTCATGGCCTTCACACGCACCTCGGCCCGCAGGGGCCCCTTACTGGACACGGCCCGAGCGGATGGACAAGAAGCTGCTGGCCGTGCCGGCCGCCAACACCGTCCGCTTCCGCTGCCCAGCCGCTGGCAACCCCACTCCCTCCATCTCCTGGCTGAAG	Tiled_1	Null	1,803,057	1,803,218	1,803,093	1,803,199	Null	17	58.2	CTCGGGTCATGGCCTTC	rdt_30-04688_000520_t1_L	19	58.2	CTTCAGCCAGGAGATGGAG	rdt_30-04688_000520_t1_R	chr4 1803057 1803218	CGCTCTTCCGATCTCTGCTCGGGTCATGGCCTTC	TGCTCTTCCGATCTGACCTTCAGCCAGGAGATGGAG
334	FGFR3_11	2261	NM_022965_NM_001163213_NM_000142	4	1,803,093	1,803,263	30-04688	rdt_30-04688_000520_t2	Null	hg19 dbSNP135	chr4 1803115 1803278	Null	Null	Null	Unique	1	196	69	CCCTTACTGGACACGGCCCGAGCGGATGGACAAGAAGCTGCTGGCCGTGCCGGCCGCCAACACCGTCCGCTTCCGCTGCCCAGCCGCTGGCAACCCCACTCCCTCCATCTCCTGGCTGAAGAACGGCAGGGAGTTCCGCGGCGAGCACCGCATTGGAGGCATCAAGGTGGGCGCGGCGGGGTGGCTCTGGGCCTGG	Tiled_2	Null	1,803,098	1,803,293	1,803,115	1,803,263	Null	17	58.1	CCCTTACTGGACACGGC	rdt_30-04688_000520_t2_L	15	58.7	CCAGGCCCAGAGCCA	rdt_30-04688_000520_t2_R	chr4 1803098 1803293	CGCTCTTCCGATCTCTGCCCTTACTGGACACGGC	TGCTCTTCCGATCTGACCCAGGCCCAGAGCCA
335	FGFR3_10	2261	NM_022965_NM_001163213_NM_000142	4	1,803,346	1,803,470	30-04688	rdt_30-04688_000519_t1	Null	hg19 dbSNP135	chr4 1803329 1803458	Null	Null	Null	Unique	1	162	65	CTCCGCTCACTCACCCGCCCGCGTCCCGGTGCAGCTGCGGCATCAGCAGTGGAGCCTGGTCATGGAAAGCGTGGTGCCCTCGGACCGCGGCAACTACACCTGCGTCGTGGAGAACAAGTTTGGCAGCATCCGGCAGACGTACACGCTGGACGTGCTGGGTGA	Tiled_1	Null	1,803,313	1,803,474	1,803,346	1,803,458	Null	16	57.2	CTCCGCTCACTCACCC	rdt_30-04688_000519_t1_L	16	58.7	TCACCCAGCACGTCCA	rdt_30-04688_000519_t1_R	chr4 1803313 1803474	CGCTCTTCCGATCTCTGCTCCGCTCACTCACCC	TGCTCTTCCGATCTGACTCACCCAGCACGTCCA
336	FGFR3_10	2261	NM_022965_NM_001163213_NM_000142	4	1,803,346	1,803,470	30-04688	rdt_30-04688_000519_t2	Null	hg19 dbSNP135	chr4 1803442 1803536	Null	Null	Null	Unique	1	132	71	GAGAACAAGTTTGGCAGCATCCGGCAGACGTACACGCTGGACGTGCTGGGTGAGGGCCCTGGGGCGGCGCgggggtgggggcggcagtggcggtggtggtgagggagggggtggCCCCTGAGCGTCATCTGC	Tiled_2	Null	1,803,422	1,803,553	1,803,442	1,803,470	Null	20	58.2	GAGAACAAGTTTGGCAGCAT	rdt_30-04688_000519_t2_L	17	58.6	GCAGATGACGCTCAGGG	rdt_30-04688_000519_t2_R	chr4 1803422 1803553	CGCTCTTCCGATCTCTGGAGAACAAGTTTGGCAGCAT	TGCTCTTCCGATCTGACGCAGATGACGCTCAGGG
337	FGFR3_9	2261	NM_022965_NM_001163213_NM_000142	4	1,803,561	1,803,752	30-04688	rdt_30-04688_000518_t1	Null	hg19 dbSNP135	chr4 1803555 1803665	Null	Null	Null	Unique	1	145	68	CCTGAGCGTCATCTGCCCCCACAGAGCGCTCCCCGCACCGGCCCATCCTGCAGGCGGGGCTGCCGGCCAACCAGACGGCGGTGCTGGGCAGCGACGTGGAGTTCCACTGCAAGGTGTACAGTGACGCACAGCCCCACATCCAGTG	Tiled_1	Null	1,803,538	1,803,682	1,803,561	1,803,665	Null	17	58.6	CCTGAGCGTCATCTGCC	rdt_30-04688_000518_t1_L	17	58.4	CACTGGATGTGGGGCTG	rdt_30-04688_000518_t1_R	chr4 1803538 1803682	CGCTCTTCCGATCTCTGCCTGAGCGTCATCTGCC	TGCTCTTCCGATCTGACCACTGGATGTGGGGCTG
338	FGFR3_9	2261	NM_022965_NM_001163213_NM_000142	4	1,803,561	1,803,752	30-04688	rdt_30-04688_000518_t2	Null	hg19 dbSNP135	chr4 1803651 1803801	Null	Null	Null	Unique	1	184	66	GTGGAGTTCCACTGCAAGGTGTACAGTGACGCACAGCCCCACATCCAGTGGCTCAAGCACGTGGAGGTGAATGGCAGCAAGGTGGGCCCGGACGGCACACCCTACGTTACCGTGCTCAAGGTGGGCCACCGTGTGCACGTGGGTGCCGCCGCTGGGGCTCCTGGGCTGGCCCCAAGGGTGCCCC	Tiled_2	Null	1,803,633	1,803,816	1,803,651	1,803,752	Null	18	56.8	GTGGAGTTCCACTGCAAG	rdt_30-04688_000518_t2_L	15	59.9	GGGGCACCCTTGGGG	rdt_30-04688_000518_t2_R	chr4 1803633 1803816	CGCTCTTCCGATCTCTGGTGGAGTTCCACTGCAAG	TGCTCTTCCGATCTGACGGGGCACCCTTGGGG
339	FGFR3_17	2261	NM_001163213	4	1,804,640	1,804,791	30-04688	rdt_30-04688_000526_t1	Null	hg19 dbSNP135	chr4 1804632 1804789	Null	Null	Null	Unique	1	195	64	CTGAGCCGGGTCTCTTGTCCCCGCAGTCCTGGATCAGTGAGAGTGTGGAGGCCGACGTGCGCCTCCGCCTGGCCAATGTGTCGGAGCGGGACGGGGGCGAGTACCTCTGTCGAGCCACCAATTTCATAGGCGTGGCCGAGAAGGCCTTTTGGCTGAGCGTTCACGGGCCCCGAGCAGGTAACGACTCTGTCCCAT	Tiled_1	Null	1,804,615	1,804,809	1,804,640	1,804,789	Null	17	57.8	CTGAGCCGGGTCTCTTG	rdt_30-04688_000526_t1_L	20	59.1	ATGGGACAGAGTCGTTACCT	rdt_30-04688_000526_t1_R	chr4 1804615 1804809	CGCTCTTCCGATCTCTGCTGAGCCGGGTCTCTTG	TGCTCTTCCGATCTGACATGGGACAGAGTCGTTACCT
340	FGFR3_17	2261	NM_001163213	4	1,804,640	1,804,791	30-04688	rdt_30-04688_000526_t2	Null	hg19 dbSNP135	chr4 1804665 1804793	Null	Null	Null	Unique	1	167	64	GGATCAGTGAGAGTGTGGAGGCCGACGTGCGCCTCCGCCTGGCCAATGTGTCGGAGCGGGACGGGGGCGAGTACCTCTGTCGAGCCACCAATTTCATAGGCGTGGCCGAGAAGGCCTTTTGGCTGAGCGTTCACGGGCCCCGAGCAGGTAACGACTCTGTCCCATGC	Tiled_2	Null	1,804,645	1,804,811	1,804,665	1,804,791	Null	20	58.3	GGATCAGTGAGAGTGTGGAG	rdt_30-04688_000526_t2_L	18	58.2	GCATGGGACAGAGTCGTT	rdt_30-04688_000526_t2_R	chr4 1804645 1804811	CGCTCTTCCGATCTCTGGGATCAGTGAGAGTGTGGAG	TGCTCTTCCGATCTGACGCATGGGACAGAGTCGTT
341	FGFR3_16	2261	NM_000142	4	1,805,418	1,805,563	30-04688	rdt_30-04688_000525_t1	Null	hg19 dbSNP135	chr4 1805365 1805529	Null	Null	Null	Unique	1	200	61	CCGTGTGGACTCTGTGCGGTGCCCGCAGGGCGGTGCTGGCGCTCGCCTATCGCTCTGCTCTCTCTTTGTAGACGGCGGGCGCTAACACCACCGACAAGGAGCTAGAGGTTCTCTCCTTGCACAACGTCACCTTTGAGGACGCCGGGGAGTACACCTGCCTGGCGGGCAATTCTATTGGGTTTTCTCATCACTCTGCGTGG	Tiled_1	Null	1,805,348	1,805,547	1,805,418	1,805,529	Null	17	58.8	CCGTGTGGACTCTGTGC	rdt_30-04688_000525_t1_L	18	57.6	CCACGCAGAGTGATGAGA	rdt_30-04688_000525_t1_R	chr4 1805348 1805547	CGCTCTTCCGATCTCTGCCGTGTGGACTCTGTGC	TGCTCTTCCGATCTGACCCACGCAGAGTGATGAGA
342	FGFR3_16	2261	NM_000142	4	1,805,418	1,805,563	30-04688	rdt_30-04688_000525_t2	Null	hg19 dbSNP135	chr4 1805501 1805644	Null	Null	Null	Unique	1	180	63	GACGCCGGGGAGTACACCTGCCTGGCGGGCAATTCTATTGGGTTTTCTCATCACTCTGCGTGGCTGGTGGTGCTGCCAGGTACCGGCTTCTGCTGCTGCTGCTGCTCCGCACTGTCTGGGGGACGCTGGCTCGGGACACGCCAAAGCTGCCAGGACGGACGGGAATCCTGTGACTTACGG	Tiled_2	Null	1,805,485	1,805,664	1,805,501	1,805,563	Null	16	59.0	GACGCCGGGGAGTACA	rdt_30-04688_000525_t2_L	20	58.9	CCGTAAGTCACAGGATTCCC	rdt_30-04688_000525_t2_R	chr4 1805485 1805664	CGCTCTTCCGATCTCTGGACGCCGGGGAGTACA	TGCTCTTCCGATCTGACCCGTAAGTCACAGGATTCCC
343	FGFR3_15	2261	NM_000142_NM_001163213	4	1,806,056	1,806,247	30-04688	rdt_30-04688_000524_t1	Null	hg19 dbSNP135	chr4 1806002 1806157	Null	Null	Null	Unique	1	187	68	GGCCAGGGGCATCCATGGGAGCCCCGTGGGGGGGGGGGCCAGGCCAGGCCTCAACGCCCATGTCTTTGCAGCCGAGGAGGAGCTGGTGGAGGCTGACGAGGCGGGCAGTGTGTATGCAGGCATCCTCAGCTACGGGGTGGGCTTCTTCCTGTTCATCCTGGTGGTGGCGGCTGTGACGCTCTGCCGC	Tiled_1	Null	1,805,986	1,806,172	1,806,056	1,806,157	Null	16	59.8	GGCCAGGGGCATCCAT	rdt_30-04688_000524_t1_L	15	59.0	GCGGCAGAGCGTCAC	rdt_30-04688_000524_t1_R	chr4 1805986 1806172	CGCTCTTCCGATCTCTGGGCCAGGGGCATCCAT	TGCTCTTCCGATCTGACGCGGCAGAGCGTCAC
344	FGFR3_15	2261	NM_000142_NM_001163213	4	1,806,056	1,806,247	30-04688	rdt_30-04688_000524_t2	Null	hg19 dbSNP135	chr4 1806152 1806256	Null	Null	Null	Unique	1	145	62	CCTGTTCATCCTGGTGGTGGCGGCTGTGACGCTCTGCCGCCTGCGCAGCCCCCCCAAGAAAGGCCTGGGCTCCCCCACCGTGCACAAGATCTCCCGCTTCCCGCTCAAGCGACAGGTAACAGAAAGTAGATACCAGGTTCTGAGC	Tiled_2	Null	1,806,133	1,806,277	1,806,152	1,806,247	Null	19	59.0	CCTGTTCATCCTGGTGGTG	rdt_30-04688_000524_t2_L	21	57.5	GCTCAGAACCTGGTATCTACT	rdt_30-04688_000524_t2_R	chr4 1806133 1806277	CGCTCTTCCGATCTCTGCCTGTTCATCCTGGTGGTG	TGCTCTTCCGATCTGACGCTCAGAACCTGGTATCTACT
345	FGFR3_8	2261	NM_022965_NM_001163213_NM_000142	4	1,806,550	1,806,696	30-04688	rdt_30-04688_000517_t1	Null	hg19 dbSNP135	chr4 1806512 1806672	Null	Null	Null	Unique	1	197	67	TACCTCCACGCCCTGTCGCCCACGCGGCGCCAACCTGCCCCTGCTGACCCAAGCAGGTGTCCCTGGAGTCCAACGCGTCCATGAGCTCCAACACACCACTGGTGCGCATCGCAAGGCTGTCCTCAGGGGAGGGCCCCACGCTGGCCAATGTCTCCGAGCTCGAGCTGCCTGCCGACCCCAAATGGGAGCTGTCTCGG	Tiled_1	Null	1,806,495	1,806,691	1,806,550	1,806,672	Null	17	59.1	TACCTCCACGCCCTGTC	rdt_30-04688_000517_t1_L	19	59.5	CCGAGACAGCTCCCATTTG	rdt_30-04688_000517_t1_R	chr4 1806495 1806691	CGCTCTTCCGATCTCTGTACCTCCACGCCCTGTC	TGCTCTTCCGATCTGACCCGAGACAGCTCCCATTTG
346	FGFR3_8	2261	NM_022965_NM_001163213_NM_000142	4	1,806,550	1,806,696	30-04688	rdt_30-04688_000517_t2	Null	hg19 dbSNP135	chr4 1806557 1806719	Null	Null	Null	Unique	1	197	65	GACCCAAGCAGGTGTCCCTGGAGTCCAACGCGTCCATGAGCTCCAACACACCACTGGTGCGCATCGCAAGGCTGTCCTCAGGGGAGGGCCCCACGCTGGCCAATGTCTCCGAGCTCGAGCTGCCTGCCGACCCCAAATGGGAGCTGTCTCGGGCCCGGTCAGTGGTGCTGAGGGCCAGCGTTGGCTGTAGGGGGCTT	Tiled_2	Null	1,806,540	1,806,736	1,806,557	1,806,696	Null	17	58.3	GACCCAAGCAGGTGTCC	rdt_30-04688_000517_t2_L	17	58.9	AAGCCCCCTACAGCCAA	rdt_30-04688_000517_t2_R	chr4 1806540 1806736	CGCTCTTCCGATCTCTGGACCCAAGCAGGTGTCC	TGCTCTTCCGATCTGACAAGCCCCCTACAGCCAA
347	FGFR3_7	2261	NM_022965_NM_001163213_NM_000142	4	1,807,081	1,807,203	30-04688	rdt_30-04688_000516_t1	Null	hg19 dbSNP135	chr4 1807049 1807195	Null	Null	Null	Unique	1	183	64	CTGAGAGTGGGCGAGTTTGCACACTCATGGTCCCTCTGCCTCCACTGCCAGGCTGACCCTGGGCAAGCCCCTTGGGGAGGGCTGCTTCGGCCAGGTGGTCATGGCGGAGGCCATCGGCATTGACAAGGACCGGGCCGCCAAGCCTGTCACCGTAGCCGTGAAGATGCTGAAAGGTGAGGAGGG	Tiled_1	Null	1,807,031	1,807,213	1,807,081	1,807,195	Null	18	57.8	CTGAGAGTGGGCGAGTTT	rdt_30-04688_000516_t1_L	18	58.2	CCCTCCTCACCTTTCAGC	rdt_30-04688_000516_t1_R	chr4 1807031 1807213	CGCTCTTCCGATCTCTGCTGAGAGTGGGCGAGTTT	TGCTCTTCCGATCTGACCCCTCCTCACCTTTCAGC
348	FGFR3_7	2261	NM_022965_NM_001163213_NM_000142	4	1,807,081	1,807,203	30-04688	rdt_30-04688_000516_t2	Null	hg19 dbSNP135	chr4 1807158 1807228	Null	Null	Null	Unique	1	104	67	GCCATCGGCATTGACAAGGACCGGGCCGCCAAGCCTGTCACCGTAGCCGTGAAGATGCTGAAAGGTGAGGAGGGGGCGGCCAGGGGTGCAGAGCAGGGCTGGGG	Tiled_2	Null	1,807,140	1,807,243	1,807,158	1,807,203	Null	18	58.1	GCCATCGGCATTGACAAG	rdt_30-04688_000516_t2_L	15	58.3	CCCCAGCCCTGCTCT	rdt_30-04688_000516_t2_R	chr4 1807140 1807243	CGCTCTTCCGATCTCTGGCCATCGGCATTGACAAG	TGCTCTTCCGATCTGACCCCCAGCCCTGCTCT
349	FGFR3_6	2261	NM_022965_NM_001163213_NM_000142	4	1,807,285	1,807,396	30-04688	rdt_30-04688_000515_t1	Null	hg19 dbSNP135	chr4 1807217 1807385	Null	Null	Null	Unique	1	200	64	AAGGTGAGGAGGGGGCGGCCAGGGGTGCAGAGCAGGGCTGGGGGCGCCGCCGCCGCCTGACACAGGCCCCCCGCTCCGTGCACAGACGATGCCACTGACAAGGACCTGTCGGACCTGGTGTCTGAGATGGAGATGATGAAGATGATCGGGAAACACAAAAACATCATCAACCTGCTGGGCGCCTGCACGCAGGGCGGTAG	Tiled_1	Null	1,807,201	1,807,400	1,807,285	1,807,385	Null	16	58.4	AAGGTGAGGAGGGGGC	rdt_30-04688_000515_t1_L	15	57.8	CTACCGCCCTGCGTG	rdt_30-04688_000515_t1_R	chr4 1807201 1807400	CGCTCTTCCGATCTCTGAAGGTGAGGAGGGGGC	TGCTCTTCCGATCTGACCTACCGCCCTGCGTG
350	FGFR3_6	2261	NM_022965_NM_001163213_NM_000142	4	1,807,476	1,807,667	30-04688	rdt_30-04688_000514_t1	Null	hg19 dbSNP135	chr4 1807359 1807513	Null	Null	Null	Unique	1	195	66	GAAGATGATCGGGAAACACAAAAACATCATCAACCTGCTGGGCGCCTGCACGCAGGGCGGTAGGTGCGGTAGCGGCGGTGGTGCCGGCTGGGCGGCCCTCCTGGGCCTGGCAGCCCGTCTGAGGAGCCCGTGTCCCCAGGGCCCCTGTACGTGCTGGTGGAGTACGCGGCCAAGGGTAACCTGCGGGAGTTTCTg	Tiled_1	Null	1,807,338	1,807,532	1,807,476	1,807,513	Null	21	57.5	GAAGATGATCGGGAAACACAA	rdt_30-04688_000514_t1_L	19	58.3	cAGAAACTCCCGCAGGTTA	rdt_30-04688_000514_t1_R	chr4 1807338 1807532	CGCTCTTCCGATCTCTGGAAGATGATCGGGAAACACAA	TGCTCTTCCGATCTGACcAGAAACTCCCGCAGGTTA
351	FGFR3_5	2261	NM_022965_NM_001163213_NM_000142	4	1,807,476	1,807,667	30-04688	rdt_30-04688_000514_t2	Null	hg19 dbSNP135	chr4 1807470 1807592	Null	Null	Null	Unique	1	158	68	GTCTGAGGAGCCCGTGTCCCCAGGGCCCCTGTACGTGCTGGTGGAGTACGCGGCCAAGGGTAACCTGCGGGAGTTTCTgcgggcgcggcggcccccgggccTGGACTACTCCTTCGACACCTGCAAGCCGCCCGAGGAGCAGCTCACCTTCAAGGACC	Tiled_2	Null	1,807,454	1,807,611	1,807,476	1,807,592	Null	16	57.2	GTCTGAGGAGCCCGTG	rdt_30-04688_000514_t2_L	19	59.0	GGTCCTTGAAGGTGAGCTG	rdt_30-04688_000514_t2_R	chr4 1807454 1807611	CGCTCTTCCGATCTCTGGTCTGAGGAGCCCGTG	TGCTCTTCCGATCTGACGGTCCTTGAAGGTGAGCTG
352	FGFR3_5	2261	NM_022965_NM_001163213_NM_000142	4	1,807,476	1,807,667	30-04688	rdt_30-04688_000514_t3	Null	hg19 dbSNP135	chr4 1807531 1807681	Null	Null	Null	Unique	1	188	68	GGTAACCTGCGGGAGTTTCTgcgggcgcggcggcccccgggccTGGACTACTCCTTCGACACCTGCAAGCCGCCCGAGGAGCAGCTCACCTTCAAGGACCTGGTGTCCTGTGCCTACCAGGTGGCCCGGGGCATGGAGTACTTGGCCTCCCAGAAGGTGGGCAGGGCGGCAGGTGTGGGTGGAGTAGG	Tiled_3	Null	1,807,512	1,807,699	1,807,531	1,807,667	Null	19	59.4	GGTAACCTGCGGGAGTTTC	rdt_30-04688_000514_t3_L	18	58.7	CCTACTCCACCCACACCT	rdt_30-04688_000514_t3_R	chr4 1807512 1807699	CGCTCTTCCGATCTCTGGGTAACCTGCGGGAGTTTC	TGCTCTTCCGATCTGACCCTACTCCACCCACACCT
353	FGFR3_4	2261	NM_022965_NM_001163213_NM_000142	4	1,807,777	1,807,900	30-04688	rdt_30-04688_000513_t1	Null	hg19 dbSNP135	chr4 1807763 1807926	Null	Null	Null	Unique	1	197	64	GCTTCAGCCCTGCCTCCCACCCCTTCCCCAGTGCATCCACAGGGACCTGGCTGCCCGCAATGTGCTGGTGACCGAGGACAACGTGATGAAGATCGCAGACTTCGGGCTGGCCCGGGACGTGCACAACCTCGACTACTACAAGAAGACGACCAACGTGAGCCCGGCCCTGGGGTGCGGGGGTGGGGGTCATGCCAGTA	Tiled_1	Null	1,807,747	1,807,943	1,807,777	1,807,900	Null	16	58.3	GCTTCAGCCCTGCCTC	rdt_30-04688_000513_t1_L	17	58.2	TACTGGCATGACCCCCA	rdt_30-04688_000513_t1_R	chr4 1807747 1807943	CGCTCTTCCGATCTCTGGCTTCAGCCCTGCCTC	TGCTCTTCCGATCTGACTACTGGCATGACCCCCA
354	FGFR3_3	2261	NM_022965_NM_001163213_NM_000142	4	1,807,983	1,808,054	30-04688	rdt_30-04688_000512_t0	Null	hg19 dbSNP135	chr4 1807974 1808057	Null	Null	Null	Unique	1	117	62	AACACCGCCTTCCCACACCCTCCCAGGGCCGGCTGCCCGTGAAGTGGATGGCGCCTGAGGCCTTGTTTGACCGAGTCTACACTCACCAGAGTGACGTGTACGTGTCCTGCAGAGCTC	Single	Null	1,807,958	1,808,074	1,807,983	1,808,054	Null	16	57.7	AACACCGCCTTCCCAC	rdt_30-04688_000512_t0_L	17	58.5	GAGCTCTGCAGGACACG	rdt_30-04688_000512_t0_R	chr4 1807958 1808074	CGCTCTTCCGATCTCTGAACACCGCCTTCCCAC	TGCTCTTCCGATCTGACGAGCTCTGCAGGACACG
355	FGFR3	2261	NM_022965_NM_001163213_NM_000142	4	1,808,842	1,808,989	30-04688	rdt_30-04688_000509_t2	Null	hg19 dbSNP135	chr4 1808937 1809072	Null	Null	Null	Unique	1	173	67	GGGACGACTCCGTGTTTGCCCACGACCTGCTGCCCCCGGCCCCACCCAGCAGTGGGGGCTCGCGGACGTGAAGGGCCACTGGTCCCCAACAATGTGAGGGGTCCCTAGCAGCCCACCCTGCTGCTGGTGCACAGCCACTCCCCGGCATGAGACTCAGTGCAGATGGAGAGACA	Tiled_2	Null	1,808,919	1,809,091	1,808,937	1,808,989	Null	18	59.3	GGGACGACTCCGTGTTTG	rdt_30-04688_000509_t2_L	19	57.7	TGTCTCTCCATCTGCACTG	rdt_30-04688_000509_t2_R	chr4 1808919 1809091	CGCTCTTCCGATCTCTGGGGACGACTCCGTGTTTG	TGCTCTTCCGATCTGACTGTCTCTCCATCTGCACTG
356	KIT_11	3815	NM_001093772_NM_000222	4	55,593,383	55,593,490	30-04688	rdt_30-04688_000494_t1	Null	hg19 dbSNP135	chr4 55593347 55593505	Null	Null	Null	Unique	1	199	42	GTGGTAGAGATCCCATCCTGCCAAAGTTTGTGATTCCACATTTCTCTTCCATTGTAGAGCAAATCCATCCCCACACCCTGTTCACTCCTTTGCTGATTGGTTTCGTAATCGTAGCTGGCATGATGTGCATTATTGTGATGATTCTGACCTACAAATATTTACAGGTAACCATTTATTTGTTCTCTCTCCAGAGTGCTCT	Tiled_1	Null	55,593,327	55,593,525	55,593,383	55,593,490	Null	20	57.8	GTGGTAGAGATCCCATCCTG	rdt_30-04688_000494_t1_L	20	58.4	AGAGCACTCTGGAGAGAGAA	rdt_30-04688_000494_t1_R	chr4 55593327 55593525	CGCTCTTCCGATCTCTGGTGGTAGAGATCCCATCCTG	TGCTCTTCCGATCTGACAGAGCACTCTGGAGAGAGAA
357	KIT_10	3815	NM_001093772_NM_000222	4	55,593,581	55,593,708	30-04688	rdt_30-04688_000493_t1	Null	hg19 dbSNP135	chr4 55593580 55593729	Null	Null	Null	Unique	1	190	41	ATTTTTCCCTTTCTCCCCACAGAAACCCATGTATGAAGTACAGTGGAAGGTTGTTGAGGAGATAAATGGAAACAATTATGTTTACATAGACCCAACACAACTTCCTTATGATCACAAATGGGAGTTTCCCAGAAACAGGCTGAGTTTTGGTCAGTATGAAACAGGGGCTTTCCATGTCACCTTTTTGGGT	Tiled_1	Null	55,593,560	55,593,749	55,593,581	55,593,708	Null	20	56.8	ATTTTTCCCTTTCTCCCCAC	rdt_30-04688_000493_t1_L	20	58.5	ACCCAAAAAGGTGACATGGA	rdt_30-04688_000493_t1_R	chr4 55593560 55593749	CGCTCTTCCGATCTCTGATTTTTCCCTTTCTCCCCAC	TGCTCTTCCGATCTGACACCCAAAAAGGTGACATGGA
358	KIT_9	3815	NM_001093772_NM_000222	4	55,593,988	55,594,093	30-04688	rdt_30-04688_000492_t1	Null	hg19 dbSNP135	chr4 55593985 55594090	Null	Null	Null	Unique	1	146	48	ACCTTGTTGTCTTCCTTCCTACAGGGAAAACCCTGGGTGCTGGAGCTTTCGGGAAGGTTGTTGAGGCAACTGCTTATGGCTTAATTAAGTCAGATGCGGCCATGACTGTCGCTGTAAAGATGCTCAAGCGTAAGTTCCTGTATGGT	Tiled_1	Null	55,593,965	55,594,110	55,593,988	55,594,090	Null	20	57.6	ACCTTGTTGTCTTCCTTCCT	rdt_30-04688_000492_t1_L	20	57.5	ACCATACAGGAACTTACGCT	rdt_30-04688_000492_t1_R	chr4 55593965 55594110	CGCTCTTCCGATCTCTGACCTTGTTGTCTTCCTTCCT	TGCTCTTCCGATCTGACACCATACAGGAACTTACGCT
359	KIT_9	3815	NM_001093772_NM_000222	4	55,593,988	55,594,093	30-04688	rdt_30-04688_000492_t2	Null	hg19 dbSNP135	chr4 55593997 55594124	Null	Null	Null	Unique	1	168	49	TCCTTCCTACAGGGAAAACCCTGGGTGCTGGAGCTTTCGGGAAGGTTGTTGAGGCAACTGCTTATGGCTTAATTAAGTCAGATGCGGCCATGACTGTCGCTGTAAAGATGCTCAAGCGTAAGTTCCTGTATGGTACTGCATGCGCTTGACATCAGTTTGCCAGTTGTG	Tiled_2	Null	55,593,977	55,594,144	55,593,997	55,594,093	Null	20	57.7	TCCTTCCTACAGGGAAAACC	rdt_30-04688_000492_t2_L	20	58.1	CACAACTGGCAAACTGATGT	rdt_30-04688_000492_t2_R	chr4 55593977 55594144	CGCTCTTCCGATCTCTGTCCTTCCTACAGGGAAAACC	TGCTCTTCCGATCTGACCACAACTGGCAAACTGATGT
360	KIT_8	3815	NM_001093772_NM_000222	4	55,594,176	55,594,287	30-04688	rdt_30-04688_000491_t1	Null	hg19 dbSNP135	chr4 55594155 55594298	Null	Null	Null	Unique	1	185	44	GCCAGTTGTGCTTTTTGCTAAAATGCATGTTTCCAATTTTAGCGAGTGCCCATTTGACAGAACGGGAAGCCCTCATGTCTGAACTCAAAGTCCTGAGTTACCTTGGTAATCACATGAATATTGTGAATCTACTTGGAGCCTGCACCATTGGAGGTAAAGCCGTGTCCAAGCTGCCTTTTATTGTC	Tiled_1	Null	55,594,135	55,594,319	55,594,176	55,594,287	Null	20	58.7	GCCAGTTGTGCTTTTTGCTA	rdt_30-04688_000491_t1_L	21	58.0	GACAATAAAAGGCAGCTTGGA	rdt_30-04688_000491_t1_R	chr4 55594135 55594319	CGCTCTTCCGATCTCTGGCCAGTTGTGCTTTTTGCTA	TGCTCTTCCGATCTGACGACAATAAAAGGCAGCTTGGA
361	KIT_7	3815	NM_001093772_NM_000222	4	55,595,500	55,595,651	30-04688	rdt_30-04688_000490_t1	Null	hg19 dbSNP135	chr4 55595500 55595647	Null	Null	Null	Unique	1	198	35	TCTAACCTTTTCTTATGTGCTTTTAGGGCCCACCCTGGTCATTACAGAATATTGTTGCTATGGTGATCTTTTGAATTTTTTGAGAAGAAAACGTGATTCATTTATTTGTTCAAAGCAGGAAGATCATGCAGAAGCTGCACTTTATAAGAATCTTCTGCATTCAAAGGAGTCTTCCTGGTAAGACTGATTTACATAAAT	Tiled_1	Null	55,595,475	55,595,672	55,595,500	55,595,647	Null	25	56.2	TCTAACCTTTTCTTATGTGCTTTTA	rdt_30-04688_000490_t1_L	25	56.2	ATTTATGTAAATCAGTCTTACCAGG	rdt_30-04688_000490_t1_R	chr4 55595475 55595672	CGCTCTTCCGATCTCTGTCTAACCTTTTCTTATGTGCTTTTA	TGCTCTTCCGATCTGACATTTATGTAAATCAGTCTTACCAGG
362	KIT_4	3815	NM_001093772_NM_000222	4	55,599,235	55,599,358	30-04688	rdt_30-04688_000487_t1	Null	hg19 dbSNP135	chr4 55599229 55599361	Null	Null	Null	Unique	1	175	40	TGGTTTTCTTTTCTCCTCCAACCTAATAGTGTATTCACAGAGACTTGGCAGCCAGAAATATCCTCCTTACTCATGGTCGGATCACAAAGATTTGTGATTTTGGTCTAGCCAGAGACATCAAGAATGATTCTAATTATGTGGTTAAAGGAAACGTGAGTACCCATTCTCTGCTTGA	Tiled_1	Null	55,599,207	55,599,381	55,599,235	55,599,358	Null	22	58.0	TGGTTTTCTTTTCTCCTCCAAC	rdt_30-04688_000487_t1_L	20	57.1	TCAAGCAGAGAATGGGTACT	rdt_30-04688_000487_t1_R	chr4 55599207 55599381	CGCTCTTCCGATCTCTGTGGTTTTCTTTTCTCCTCCAAC	TGCTCTTCCGATCTGACTCAAGCAGAGAATGGGTACT
363	APC	324	NM_001127511_NM_001127510_NM_000038	5	112,173,249	112,179,823	30-04688	rdt_30-04688_000691_t15	Null	hg19 dbSNP135	chr5 112174612 112174763	Null	Null	Null	Unique	1	200	36	ATACAGGTCACGGGGAGCCAATGGTTCAGAAACAAATCGAGTGGGTTCTAATCATGGAATTAATCAAAATGTAAGCCAGTCTTTGTGTCAAGAAGATGACTATGAAGATGATAAGCCTACCAATTATAGTGAACGTTACTCTGAAGAAGAACAGCATGAAGAAGAAGAGAGACCAACAAATTATAGCATAAAATATAATG	Tiled_15	Null	112,174,594	112,174,793	112,174,612	112,174,763	Null	18	59.6	ATACAGGTCACGGGGAGC	rdt_30-04688_000691_t15_L	30	56.5	CATTATATTTTATGCTATAATTTGTTGGTC	rdt_30-04688_000691_t15_R	chr5 112174594 112174793	CGCTCTTCCGATCTCTGATACAGGTCACGGGGAGC	TGCTCTTCCGATCTGACCATTATATTTTATGCTATAATTTGTTGGTC
364	APC	324	NM_001127511_NM_001127510_NM_000038	5	112,173,249	112,179,823	30-04688	rdt_30-04688_000691_t19	Null	hg19 dbSNP135	chr5 112175016 112175165	Null	Null	Null	Unique	1	190	37	TGCACAGAGTAGAAGTGGTCAGCCTCAAAAGGCTGCCACTTGCAAAGTTTCTTCTATTAACCAAGAAACAATACAGACTTATTGTGTAGAAGATACTCCAATATGTTTTTCAAGATGTAGTTCATTATCATCTTTGTCATCAGCTGAAGATGAAATAGGATGTAATCAGACGACACAGGAAGCAGATTCT	Tiled_19	Null	112,174,996	112,175,185	112,175,016	112,175,165	Null	20	58.1	TGCACAGAGTAGAAGTGGTC	rdt_30-04688_000691_t19_L	20	58.9	AGAATCTGCTTCCTGTGTCG	rdt_30-04688_000691_t19_R	chr5 112174996 112175185	CGCTCTTCCGATCTCTGTGCACAGAGTAGAAGTGGTC	TGCTCTTCCGATCTGACAGAATCTGCTTCCTGTGTCG
365	APC	324	NM_001127511_NM_001127510_NM_000038	5	112,173,249	112,179,823	30-04688	rdt_30-04688_000691_t20	Null	hg19 dbSNP135	chr5 112175139 112175281	Null	Null	Null	Unique	1	188	42	AGTTCATTATCATCTTTGTCATCAGCTGAAGATGAAATAGGATGTAATCAGACGACACAGGAAGCAGATTCTGCTAATACCCTGCAAATAGCAGAAATAAAAGAAAAGATTGGAACTAGGTCAGCTGAAGATCCTGTGAGCGAAGTTCCAGCAGTGTCACAGCACCCTAGAACCAAATCCAGCAGACT	Tiled_20	Null	112,175,114	112,175,301	112,175,139	112,175,281	Null	25	56.7	AGTTCATTATCATCTTTGTCATCAG	rdt_30-04688_000691_t20_L	20	58.0	AGTCTGCTGGATTTGGTTCT	rdt_30-04688_000691_t20_R	chr5 112175114 112175301	CGCTCTTCCGATCTCTGAGTTCATTATCATCTTTGTCATCAG	TGCTCTTCCGATCTGACAGTCTGCTGGATTTGGTTCT
366	APC	324	NM_001127511_NM_001127510_NM_000038	5	112,173,249	112,179,823	30-04688	rdt_30-04688_000691_t21	Null	hg19 dbSNP135	chr5 112175280 112175314	Null	Null	Null	Unique	1	73	49	AGCAGTGTCACAGCACCCTAGAACCAAATCCAGCAGACTGCAGGGTTCTAGTTTATCTTCAGAATCAGCCAGG	Tiled_21	Null	112,175,263	112,175,335	112,175,280	112,175,314	Null	17	58.3	AGCAGTGTCACAGCACC	rdt_30-04688_000691_t21_L	21	56.4	CCTGGCTGATTCTGAAGATAA	rdt_30-04688_000691_t21_R	chr5 112175263 112175335	CGCTCTTCCGATCTCTGAGCAGTGTCACAGCACC	TGCTCTTCCGATCTGACCCTGGCTGATTCTGAAGATAA
367	APC	324	NM_001127511_NM_001127510_NM_000038	5	112,173,249	112,179,823	30-04688	rdt_30-04688_000691_t22	Null	hg19 dbSNP135	chr5 112175292 112175449	Null	Null	Null	Unique	1	200	46	ACAGCACCCTAGAACCAAATCCAGCAGACTGCAGGGTTCTAGTTTATCTTCAGAATCAGCCAGGCACAAAGCTGTTGAATTTTCTTCAGGAGCGAAATCTCCCTCCAAAAGTGGTGCTCAGACACCCAAAAGTCCACCTGAACACTATGTTCAGGAGACCCCACTCATGTTTAGCAGATGTACTTCTGTCAGTTCACTTG	Tiled_22	Null	112,175,272	112,175,471	112,175,292	112,175,449	Null	20	58.0	ACAGCACCCTAGAACCAAAT	rdt_30-04688_000691_t22_L	22	57.3	CAAGTGAACTGACAGAAGTACA	rdt_30-04688_000691_t22_R	chr5 112175272 112175471	CGCTCTTCCGATCTCTGACAGCACCCTAGAACCAAAT	TGCTCTTCCGATCTGACCAAGTGAACTGACAGAAGTACA
368	APC	324	NM_001127511_NM_001127510_NM_000038	5	112,173,249	112,179,823	30-04688	rdt_30-04688_000691_t23	Null	hg19 dbSNP135	chr5 112175448 112175594	Null	Null	Null	Unique	1	188	47	GACCCCACTCATGTTTAGCAGATGTACTTCTGTCAGTTCACTTGATAGTTTTGAGAGTCGTTCGATTGCCAGCTCCGTTCAGAGTGAACCATGCAGTGGAATGGTAAGTGGCATTATAAGCCCCAGTGATCTTCCAGATAGCCCTGGACAAACCATGCCACCAAGCAGAAGTAAAACACCTCCACCAC	Tiled_23	Null	112,175,428	112,175,615	112,175,448	112,175,594	Null	20	58.8	GACCCCACTCATGTTTAGCA	rdt_30-04688_000691_t23_L	21	58.0	GTGGTGGAGGTGTTTTACTTC	rdt_30-04688_000691_t23_R	chr5 112175428 112175615	CGCTCTTCCGATCTCTGGACCCCACTCATGTTTAGCA	TGCTCTTCCGATCTGACGTGGTGGAGGTGTTTTACTTC
369	APC	324	NM_001127511_NM_001127510_NM_000038	5	112,173,249	112,179,823	30-04688	rdt_30-04688_000691_t24	Null	hg19 dbSNP135	chr5 112175524 112175686	Null	Null	Null	Unique	1	200	47	GTTCAGAGTGAACCATGCAGTGGAATGGTAAGTGGCATTATAAGCCCCAGTGATCTTCCAGATAGCCCTGGACAAACCATGCCACCAAGCAGAAGTAAAACACCTCCACCACCTCCTCAAACAGCTCAAACCAAGCGAGAAGTACCTAAAAATAAAGCACCTACTGCTGAAAAGAGAGAGAGTGGACCTAAGCAAGCTGC	Tiled_24	Null	112,175,504	112,175,703	112,175,524	112,175,686	Null	20	58.0	GTTCAGAGTGAACCATGCAG	rdt_30-04688_000691_t24_L	17	56.4	GCAGCTTGCTTAGGTCC	rdt_30-04688_000691_t24_R	chr5 112175504 112175703	CGCTCTTCCGATCTCTGGTTCAGAGTGAACCATGCAG	TGCTCTTCCGATCTGACGCAGCTTGCTTAGGTCC
370	APC	324	NM_001127511_NM_001127510_NM_000038	5	112,173,249	112,179,823	30-04688	rdt_30-04688_000691_t25	Null	hg19 dbSNP135	chr5 112175604 112175729	Null	Null	Null	Unique	1	166	47	GCCACCAAGCAGAAGTAAAACACCTCCACCACCTCCTCAAACAGCTCAAACCAAGCGAGAAGTACCTAAAAATAAAGCACCTACTGCTGAAAAGAGAGAGAGTGGACCTAAGCAAGCTGCAGTAAATGCTGCAGTTCAGAGGGTCCAGGTTCTTCCAGATGCTGAT	Tiled_25	Null	112,175,584	112,175,749	112,175,604	112,175,729	Null	20	57.8	GCCACCAAGCAGAAGTAAAA	rdt_30-04688_000691_t25_L	20	57.5	ATCAGCATCTGGAAGAACCT	rdt_30-04688_000691_t25_R	chr5 112175584 112175749	CGCTCTTCCGATCTCTGGCCACCAAGCAGAAGTAAAA	TGCTCTTCCGATCTGACATCAGCATCTGGAAGAACCT
371	APC	324	NM_001127511_NM_001127510_NM_000038	5	112,173,249	112,179,823	30-04688	rdt_30-04688_000691_t26	Null	hg19 dbSNP135	chr5 112175709 112175790	Null	Null	Null	Unique	1	122	44	ACCTAAGCAAGCTGCAGTAAATGCTGCAGTTCAGAGGGTCCAGGTTCTTCCAGATGCTGATACTTTATTACATTTTGCCACGGAAAGTACTCCAGATGGATTTTCTTGTTCATCCAGCCTGA	Tiled_26	Null	112,175,689	112,175,810	112,175,709	112,175,790	Null	20	58.4	ACCTAAGCAAGCTGCAGTAA	rdt_30-04688_000691_t26_L	20	58.0	TCAGGCTGGATGAACAAGAA	rdt_30-04688_000691_t26_R	chr5 112175689 112175810	CGCTCTTCCGATCTCTGACCTAAGCAAGCTGCAGTAA	TGCTCTTCCGATCTGACTCAGGCTGGATGAACAAGAA
372	APC	324	NM_001127511_NM_001127510_NM_000038	5	112,173,249	112,179,823	30-04688	rdt_30-04688_000691_t27	Null	hg19 dbSNP135	chr5 112175749 112175862	Null	Null	Null	Unique	1	154	41	CAGGTTCTTCCAGATGCTGATACTTTATTACATTTTGCCACGGAAAGTACTCCAGATGGATTTTCTTGTTCATCCAGCCTGAGTGCTCTGAGCCTCGATGAGCCATTTATACAGAAAGATGTGGAATTAAGAATAATGCCTCCAGTTCAGGAAA	Tiled_27	Null	112,175,729	112,175,882	112,175,749	112,175,862	Null	20	58.5	CAGGTTCTTCCAGATGCTGA	rdt_30-04688_000691_t27_L	20	58.3	TTTCCTGAACTGGAGGCATT	rdt_30-04688_000691_t27_R	chr5 112175729 112175882	CGCTCTTCCGATCTCTGCAGGTTCTTCCAGATGCTGA	TGCTCTTCCGATCTGACTTTCCTGAACTGGAGGCATT
373	APC	324	NM_001127511_NM_001127510_NM_000038	5	112,173,249	112,179,823	30-04688	rdt_30-04688_000691_t28	Null	hg19 dbSNP135	chr5 112175849 112175983	Null	Null	Null	Unique	1	185	34	GATGAGCCATTTATACAGAAAGATGTGGAATTAAGAATAATGCCTCCAGTTCAGGAAAATGACAATGGGAATGAAACAGAATCAGAGCAGCCTAAAGAATCAAATGAAAACCAAGAGAAAGAGGCAGAAAAAACTATTGATTCTGAAAAGGACCTATTAGATGATTCAGATGATGATGATATTGA	Tiled_28	Null	112,175,825	112,176,009	112,175,849	112,175,983	Null	24	56.1	GATGAGCCATTTATACAGAAAGAT	rdt_30-04688_000691_t28_L	26	56.7	TCAATATCATCATCATCTGAATCATC	rdt_30-04688_000691_t28_R	chr5 112175825 112176009	CGCTCTTCCGATCTCTGGATGAGCCATTTATACAGAAAGAT	TGCTCTTCCGATCTGACTCAATATCATCATCATCTGAATCATC
374	APC	324	NM_001127511_NM_001127510_NM_000038	5	112,173,249	112,179,823	30-04688	rdt_30-04688_000691_t29	Null	hg19 dbSNP135	chr5 112175937 112176072	Null	Null	Null	Unique	1	180	34	AGCCTAAAGAATCAAATGAAAACCAAGAGAAAGAGGCAGAAAAAACTATTGATTCTGAAAAGGACCTATTAGATGATTCAGATGATGATGATATTGAAATACTAGAAGAATGTATTATTTCTGCCATGCCAACAAAGTCATCACGTAAAGCAAAAAAGCCAGCCCAGACTGCTTCAAAAT	Tiled_29	Null	112,175,913	112,176,092	112,175,937	112,176,072	Null	24	57.4	AGCCTAAAGAATCAAATGAAAACC	rdt_30-04688_000691_t29_L	20	59.0	ATTTTGAAGCAGTCTGGGCT	rdt_30-04688_000691_t29_R	chr5 112175913 112176092	CGCTCTTCCGATCTCTGAGCCTAAAGAATCAAATGAAAACC	TGCTCTTCCGATCTGACATTTTGAAGCAGTCTGGGCT
375	CSF1R_20	1436	NM_005211	5	149,433,631	149,433,787	30-04688	rdt_30-04688_000641_t1	Null	hg19 dbSNP135	chr5 149433625 149433789	Null	Null	Null	Unique	1	199	60	AGTGGTACTCCCTGTCGTCAACTCCTCAGCAGAACTGATAGTTGTTGGGCTGCAGCAAGGGCTGGGCGATATCCCCTTGCTCGCAGCAGGTCAGGTGCTCACTAGAGCTCTCCTCCTCCAGCTCActgctgctgctgccgctgccaccgcttctgctgctgctCGGCAGATTGGTATAGTCCTGAGGGTGGGAGGGACC	Tiled_1	Null	149,433,607	149,433,805	149,433,631	149,433,787	Null	18	58.0	AGTGGTACTCCCTGTCGT	rdt_30-04688_000641_t1_L	16	58.5	GGTCCCTCCCACCCTC	rdt_30-04688_000641_t1_R	chr5 149433607 149433805	CGCTCTTCCGATCTCTGAGTGGTACTCCCTGTCGT	TGCTCTTCCGATCTGACGGTCCCTCCCACCCTC
376	CSF1R_18	1436	NM_005211	5	149,434,799	149,434,899	30-04688	rdt_30-04688_000639_t0	Null	hg19 dbSNP135	chr5 149434799 149434909	Null	Null	Null	Unique	1	150	51	CCTGGGATCCCTTCGCTTACATATTCTTTGGGGCAAATGCAGGCTGGGCCATTTGGTATCCATCCTTCACCAGTTTATAGAACTTGCTGTTCACCAGGATGCCAGGGTAGGGATTCAGCCCTGCAAAGGCCAAGATCAGGTAAGAGGCCA	Single	Null	149,434,780	149,434,929	149,434,799	149,434,899	Null	19	59.8	CCTGGGATCCCTTCGCTTA	rdt_30-04688_000639_t0_L	20	57.9	TGGCCTCTTACCTGATCTTG	rdt_30-04688_000639_t0_R	chr5 149434780 149434929	CGCTCTTCCGATCTCTGCCTGGGATCCCTTCGCTTA	TGCTCTTCCGATCTGACTGGCCTCTTACCTGATCTTG
377	CSF1R_17	1436	NM_005211	5	149,435,588	149,435,700	30-04688	rdt_30-04688_000638_t1	Null	hg19 dbSNP135	chr5 149435553 149435712	Null	Null	Null	Unique	1	196	60	GCAACCAGAGGAGCCAGCCCCAGGCTCTGCCTGGAGTGGGCCCAGTGGCTCACCAAGTGAGAAGATCTCCCAGAGGAGGATGCCATAGGACCAGACGTCGCTCTGAACCGTGTAGACACAGTCAAAGATGCTCTCTGGGGCCATCCACTTCACAGGCAGGCGGGCCTGGGATGACAGTCCCCAGTTATTTTGGGCC	Tiled_1	Null	149,435,536	149,435,731	149,435,588	149,435,700	Null	17	58.4	GCAACCAGAGGAGCCAG	rdt_30-04688_000638_t1_L	19	58.6	GGCCCAAAATAACTGGGGA	rdt_30-04688_000638_t1_R	chr5 149435536 149435731	CGCTCTTCCGATCTCTGGCAACCAGAGGAGCCAG	TGCTCTTCCGATCTGACGGCCCAAAATAACTGGGGA
378	CSF1R_16	1436	NM_005211	5	149,435,781	149,435,904	30-04688	rdt_30-04688_000637_t1	Null	hg19 dbSNP135	chr5 149435781 149435923	Null	Null	Null	Unique	1	180	55	AAGCCCTCCCAGCACTTACATTGCCCTTGACAATGTAGTTGGAGTCATTCATGATGTCCCTAGCCAGCCCGAAGTCCCCAATCTTGGCCACATGACCATTGGTCAACAGCACGTTACGCGCTGCCACGTCCCGGTGGATGCACTGAGGGAAAGCACTGCAGGGTTAGTCTTGGGCCTTCT	Tiled_1	Null	149,435,763	149,435,942	149,435,781	149,435,904	Null	18	59.0	AAGCCCTCCCAGCACTTA	rdt_30-04688_000637_t1_L	19	57.6	AGAAGGCCCAAGACTAACC	rdt_30-04688_000637_t1_R	chr5 149435763 149435942	CGCTCTTCCGATCTCTGAAGCCCTCCCAGCACTTA	TGCTCTTCCGATCTGACAGAAGGCCCAAGACTAACC
379	CSF1R_15	1436	NM_005211	5	149,436,849	149,436,947	30-04688	rdt_30-04688_000636_t0	Null	hg19 dbSNP135	chr5 149436826 149436951	Null	Null	Null	Unique	1	160	61	CAGACCTGGGTGGCTATGAGCCAGGGCCAGGTTCCTACTCACATTCTTGGAAGCGAGGAAGGCCATGCCCTGGGCTACTTGGCTGGAGAAGTGAAGCAGGTCCCGGAGCTCCAGGGGCCGTCCATCCTCCTTGTCCAGGTCTAGGGTGGGAAGAGGCGTC	Single	Null	149,436,808	149,436,967	149,436,849	149,436,947	Null	18	58.0	CAGACCTGGGTGGCTATG	rdt_30-04688_000636_t0_L	16	57.5	GACGCCTCTTCCCACC	rdt_30-04688_000636_t0_R	chr5 149436808 149436967	CGCTCTTCCGATCTCTGCAGACCTGGGTGGCTATG	TGCTCTTCCGATCTGACGACGCCTCTTCCCACC
380	CSF1R_12	1436	NM_005211	5	149,440,424	149,440,535	30-04688	rdt_30-04688_000633_t1	Null	hg19 dbSNP135	chr5 149440398 149440542	Null	Null	Null	Unique	1	182	60	CAGAGGCCCCAAGACCTTGGCCCCAGGAACCCCAAGGCCCTTACCTCCATGGGTACAGGCTCCCAGAAGGTTGACGATGTTCTCGTGCTGGCCCAGGTGGCTCATGATCTTCAGCTCGGACATGAGGGCCTCCTTCTCATCAGCATGGGCCGTGGCTGGGAGGAAGAACCACAGTCCCAAAG	Tiled_1	Null	149,440,381	149,440,562	149,440,424	149,440,535	Null	17	59.0	CAGAGGCCCCAAGACCT	rdt_30-04688_000633_t1_L	20	57.5	CTTTGGGACTGTGGTTCTTC	rdt_30-04688_000633_t1_R	chr5 149440381 149440562	CGCTCTTCCGATCTCTGCAGAGGCCCCAAGACCT	TGCTCTTCCGATCTGACCTTTGGGACTGTGGTTCTTC
381	CSF1R_11	1436	NM_005211	5	149,441,053	149,441,158	30-04688	rdt_30-04688_000632_t1	Null	hg19 dbSNP135	chr5 149441051 149441168	Null	Null	Null	Unique	1	154	60	CATCCCCTCCCCTCACTCACACTTCAGCATCTTCACAGCCACCTTCAGGACAGCATCCTCCTTGCCCAGACCAAAGGCCGTGGCCTCCACCACCTTCCCAAAGGCTCCAGCTCCGAGGGTCTTACCTGCCACGCACACAGGTCCCTTAAGTCCC	Tiled_1	Null	149,441,034	149,441,187	149,441,053	149,441,158	Null	17	57.9	CATCCCCTCCCCTCACT	rdt_30-04688_000632_t1_L	19	58.0	GGGACTTAAGGGACCTGTG	rdt_30-04688_000632_t1_R	chr5 149441034 149441187	CGCTCTTCCGATCTCTGCATCCCCTCCCCTCACT	TGCTCTTCCGATCTGACGGGACTTAAGGGACCTGTG
382	MET_19	4233	NM_000245_NM_001127500	7	116,339,138	116,340,338	30-04688	rdt_30-04688_000432_t5	Null	hg19 dbSNP135	chr7 116339495 116339651	Null	Null	Null	Unique	1	197	49	GGAAAGATAACATCAACATGGCTCTAGTTGTCGACACCTACTATGATGATCAACTCATTAGCTGTGGCAGCGTCAACAGAGGGACCTGCCAGCGACATGTCTTTCCCCACAATCATACTGCTGACATACAGTCGGAGGTTCACTGCATATTCTCCCCACAGATAGAAGAGCCCAGCCAGTGTCCTGACTGTGTGGTG	Tiled_5	Null	116,339,473	116,339,669	116,339,495	116,339,651	Null	22	57.0	GGAAAGATAACATCAACATGGC	rdt_30-04688_000432_t5_L	18	57.6	CACCACACAGTCAGGACA	rdt_30-04688_000432_t5_R	chr7 116339473 116339669	CGCTCTTCCGATCTCTGGGAAAGATAACATCAACATGGC	TGCTCTTCCGATCTGACCACCACACAGTCAGGACA
383	MET_19	4233	NM_000245_NM_001127500	7	116,339,138	116,340,338	30-04688	rdt_30-04688_000432_t7	Null	hg19 dbSNP135	chr7 116339671 116339811	Null	Null	Null	Unique	1	182	42	TGTCCTGACTGTGTGGTGAGCGCCCTGGGAGCCAAAGTCCTTTCATCTGTAAAGGACCGGTTCATCAACTTCTTTGTAGGCAATACCATAAATTCTTCTTATTTCCCAGATCATCCATTGCATTCGATATCAGTGAGAAGGCTAAAGGAAACGAAAGATGGTTTTATGTTTTTGACGGACCA	Tiled_7	Null	116,339,652	116,339,833	116,339,671	116,339,811	Null	19	59.4	TGTCCTGACTGTGTGGTGA	rdt_30-04688_000432_t7_L	22	57.0	TGGTCCGTCAAAAACATAAAAC	rdt_30-04688_000432_t7_R	chr7 116339652 116339833	CGCTCTTCCGATCTCTGTGTCCTGACTGTGTGGTGA	TGCTCTTCCGATCTGACTGGTCCGTCAAAAACATAAAAC
384	MET_19	4233	NM_000245_NM_001127500	7	116,339,138	116,340,338	30-04688	rdt_30-04688_000432_t14	Null	hg19 dbSNP135	chr7 116340210 116340342	Null	Null	Null	Unique	1	173	42	CAGATTCTGCCGAACCAATGGATCGATCTGCCATGTGTGCATTCCCTATCAAATATGTCAACGACTTCTTCAACAAGATCGTCAACAAAAACAATGTGAGATGTCTCCAGCATTTTTACGGACCCAATCATGAGCACTGCTTTAATAGGGTAAGTCACATCAGTTCCCCACTT	Tiled_14	Null	116,340,190	116,340,362	116,340,210	116,340,338	Null	20	58.4	CAGATTCTGCCGAACCAATG	rdt_30-04688_000432_t14_L	20	58.7	AAGTGGGGAACTGATGTGAC	rdt_30-04688_000432_t14_R	chr7 116340190 116340362	CGCTCTTCCGATCTCTGCAGATTCTGCCGAACCAATG	TGCTCTTCCGATCTGACAAGTGGGGAACTGATGTGAC
385	MET_7	4233	NM_000245_NM_001127500	7	116,411,902	116,412,043	30-04688	rdt_30-04688_000420_t1	Null	hg19 dbSNP135	chr7 116411900 116412051	Null	Null	Null	Unique	1	200	40	AGCTCTTTCTTTCTCTCTGTTTTAAGATCTGGGCAGTGAATTAGTTCGCTACGATGCAAGAGTACACACTCCTCATTTGGATAGGCTTGTAAGTGCCCGAAGTGTAAGCCCAACTACAGAAATGGTTTCAAATGAATCTGTAGACTACCGAGCTACTTTTCCAGAAGGTATATTTCAGTTTATTGTTCTGAGAAATACCT	Tiled_1	Null	116,411,877	116,412,076	116,411,902	116,412,043	Null	23	57.3	AGCTCTTTCTTTCTCTCTGTTTT	rdt_30-04688_000420_t1_L	25	56.6	AGGTATTTCTCAGAACAATAAACTG	rdt_30-04688_000420_t1_R	chr7 116411877 116412076	CGCTCTTCCGATCTCTGAGCTCTTTCTTTCTCTCTGTTTT	TGCTCTTCCGATCTGACAGGTATTTCTCAGAACAATAAACTG
386	MET_4	4233	NM_000245_NM_001127500	7	116,418,829	116,419,011	30-04688	rdt_30-04688_000417_t2	Null	hg19 dbSNP135	chr7 116418912 116419040	Null	Null	Null	Unique	1	169	47	AGTCATCCCAATGTCCTCTCGCTCCTGGGAATCTGCCTGCGAAGTGAAGGGTCTCCGCTGGTGGTCCTACCATACATGAAACATGGAGATCTTCGAAATTTCATTCGAAATGAGACTCATGTAAGTTGACTGCCAAGCTTACTAACTGGCAAACTAGCTGTAAGCCAGC	Tiled_2	Null	116,418,892	116,419,060	116,418,912	116,419,011	Null	20	57.6	AGTCATCCCAATGTCCTCTC	rdt_30-04688_000417_t2_L	20	58.0	GCTGGCTTACAGCTAGTTTG	rdt_30-04688_000417_t2_R	chr7 116418892 116419060	CGCTCTTCCGATCTCTGAGTCATCCCAATGTCCTCTC	TGCTCTTCCGATCTGACGCTGGCTTACAGCTAGTTTG
387	MET_3	4233	NM_000245_NM_001127500	7	116,422,041	116,422,151	30-04688	rdt_30-04688_000416_t1	Null	hg19 dbSNP135	chr7 116422020 116422153	Null	Null	Null	Unique	1	180	38	ACAGTAGATGCTTAGTTTATGCTTTTCTAACTCTCTTTGACTGCAGAATCCAACTGTAAAAGATCTTATTGGCTTTGGTCTTCAAGTAGCCAAAGGCATGAAATATCTTGCAAGCAAAAAGTTTGTCCACAGAGACTTGGCTGCAAGAAACTGTATGTAAGTATCAGAATCTCTGTGCCA	Tiled_1	Null	116,421,996	116,422,175	116,422,041	116,422,151	Null	24	57.5	ACAGTAGATGCTTAGTTTATGCTT	rdt_30-04688_000416_t1_L	22	58.2	TGGCACAGAGATTCTGATACTT	rdt_30-04688_000416_t1_R	chr7 116421996 116422175	CGCTCTTCCGATCTCTGACAGTAGATGCTTAGTTTATGCTT	TGCTCTTCCGATCTGACTGGCACAGAGATTCTGATACTT
388	MET_2	4233	NM_000245_NM_001127500	7	116,423,357	116,423,523	30-04688	rdt_30-04688_000415_t2	Null	hg19 dbSNP135	chr7 116423364 116423518	Null	Null	Null	Unique	1	200	40	TGTCCTTTCTGTAGGCTGGATGAAAAATTCACAGTCAAGGTTGCTGATTTTGGTCTTGCCAGAGACATGTATGATAAAGAATACTATAGTGTACACAACAAAACAGGTGCAAAGCTGCCAGTGAAGTGGATGGCTTTGGAAAGTCTGCAAACTCAAAAGTTTACCACCAAGTCAGATGTGGTAATGTATTGGTTATCTCT	Tiled_2	Null	116,423,344	116,423,543	116,423,364	116,423,518	Null	20	59.3	TGTCCTTTCTGTAGGCTGGA	rdt_30-04688_000415_t2_L	25	57.2	AGAGATAACCAATACATTACCACAT	rdt_30-04688_000415_t2_R	chr7 116423344 116423543	CGCTCTTCCGATCTCTGTGTCCTTTCTGTAGGCTGGA	TGCTCTTCCGATCTGACAGAGATAACCAATACATTACCACAT
389	BRAF_16	673	NM_004333	7	140,439,611	140,439,746	30-04688	rdt_30-04688_000674_t1	Null	hg19 dbSNP135	chr7 140439596 140439721	Null	Null	Null	Unique	1	167	42	AGTCTGTTCTTTTGGATAGCATGAAGCTTTTACTTACTTGGGGAAAGAGTGGTCTCTCATCTCTTTTCTTTTTGAGGCACTCTGCCATTAATCTCTTCATGGCTTTTGGACAGTTACTCCGTACCTTACTGAGATCTGGAGACAGGTATCCTCGTCCCACCATAAAA	Tiled_1	Null	140,439,575	140,439,741	140,439,611	140,439,721	Null	21	56.1	AGTCTGTTCTTTTGGATAGCA	rdt_30-04688_000674_t1_L	20	57.5	TTTTATGGTGGGACGAGGAT	rdt_30-04688_000674_t1_R	chr7 140439575 140439741	CGCTCTTCCGATCTCTGAGTCTGTTCTTTTGGATAGCA	TGCTCTTCCGATCTGACTTTTATGGTGGGACGAGGAT
390	BRAF_16	673	NM_004333	7	140,439,611	140,439,746	30-04688	rdt_30-04688_000674_t2	Null	hg19 dbSNP135	chr7 140439700 140439804	Null	Null	Null	Unique	1	147	36	TTGGACAGTTACTCCGTACCTTACTGAGATCTGGAGACAGGTATCCTCGTCCCACCATAAAAATTATCTGGAGAGAGAAAAAAAAGGGAAATAATTCAACCTTGTAGATAAGTTGAAAAATATACTTCACACTCATtgaaaacacaa	Tiled_2	Null	140,439,680	140,439,826	140,439,700	140,439,746	Null	20	57.9	TTGGACAGTTACTCCGTACC	rdt_30-04688_000674_t2_L	22	56.3	ttgtgttttcaATGAGTGTGAA	rdt_30-04688_000674_t2_R	chr7 140439680 140439826	CGCTCTTCCGATCTCTGTTGGACAGTTACTCCGTACC	TGCTCTTCCGATCTGACttgtgttttcaATGAGTGTGAA
391	BRAF_15	673	NM_004333	7	140,449,086	140,449,218	30-04688	rdt_30-04688_000673_t1	Null	hg19 dbSNP135	chr7 140449068 140449206	Null	Null	Null	Unique	1	186	36	TGTATATAGACGGTAAAATAAACACCAAGACGTGGTAAATATTTACCTGGTCCCTGTTGTTGATGTTTGAATAAGGTAACTGTCCAGTCATCAATTCATACAGAACAATTCCAAATGCATATACATCTGACTGAAAGCTGTATGGATTTTTATCTTGCATTCTGATGACTTCTGGTGCCTGTTAGA	Tiled_1	Null	140,449,041	140,449,226	140,449,086	140,449,206	Null	27	58.0	TGTATATAGACGGTAAAATAAACACCA	rdt_30-04688_000673_t1_L	20	58.1	TCTAACAGGCACCAGAAGTC	rdt_30-04688_000673_t1_R	chr7 140449041 140449226	CGCTCTTCCGATCTCTGTGTATATAGACGGTAAAATAAACACCA	TGCTCTTCCGATCTGACTCTAACAGGCACCAGAAGTC
392	BRAF_15	673	NM_004333	7	140,449,086	140,449,218	30-04688	rdt_30-04688_000673_t2	Null	hg19 dbSNP135	chr7 140449186 140449297	Null	Null	Null	Unique	1	156	32	TCTGACTGAAAGCTGTATGGATTTTTATCTTGCATTCTGATGACTTCTGGTGCCTGTTAGAACATACAAAGAAAAATATTCTTCACTTCAATTGAATAAAGACTGAAAAACAACCTACTATAATTCCTAGAGCAATGCTTTTACCATTAAAACACC	Tiled_2	Null	140,449,166	140,449,321	140,449,186	140,449,218	Null	20	56.0	TCTGACTGAAAGCTGTATGG	rdt_30-04688_000673_t2_L	24	57.0	GGTGTTTTAATGGTAAAAGCATTG	rdt_30-04688_000673_t2_R	chr7 140449166 140449321	CGCTCTTCCGATCTCTGTCTGACTGAAAGCTGTATGG	TGCTCTTCCGATCTGACGGTGTTTTAATGGTAAAAGCATTG
393	BRAF_14	673	NM_004333	7	140,453,074	140,453,193	30-04688	rdt_30-04688_000672_t1	Null	hg19 dbSNP135	chr7 140453042 140453194	Null	Null	Null	Unique	1	197	38	AGCATCTCAGGGCCAAAAATTTAATCAGTGGAAAAATAGCCTCAATTCTTACCATCCACAAAATGGATCCAGACAACTGTTCAAACTGATGGGACCCACTCCATCGAGATTTCACTGTAGCTAGACCAAAATCACCTATTTTTACTGTGAGGTCTTCATGAAGAAATATATCTGAGGTGTAGTAAGTAAAGGAAAAC	Tiled_1	Null	140,453,023	140,453,219	140,453,074	140,453,193	Null	19	58.5	AGCATCTCAGGGCCAAAAA	rdt_30-04688_000672_t1_L	25	58.0	GTTTTCCTTTACTTACTACACCTCA	rdt_30-04688_000672_t1_R	chr7 140453023 140453219	CGCTCTTCCGATCTCTGAGCATCTCAGGGCCAAAAA	TGCTCTTCCGATCTGACGTTTTCCTTTACTTACTACACCTCA
394	BRAF_13	673	NM_004333	7	140,453,986	140,454,033	30-04688	rdt_30-04688_000671_t0	Null	hg19 dbSNP135	chr7 140453983 140454058	Null	Null	Null	Unique	1	116	38	GCAGACAAATTTCAGGAAGGATACTATTACTCTTGAGGTCTCTGTGGATGATTGACTTGGCGTGTAAGTAACTGAAAAACAAAACATCATTTTAACCTGAGTAGGGCTAAAGGACT	Single	Null	140,453,963	140,454,078	140,453,986	140,454,033	Null	20	56.1	GCAGACAAATTTCAGGAAGG	rdt_30-04688_000671_t0_L	20	56.9	AGTCCTTTAGCCCTACTCAG	rdt_30-04688_000671_t0_R	chr7 140453963 140454078	CGCTCTTCCGATCTCTGGCAGACAAATTTCAGGAAGG	TGCTCTTCCGATCTGACAGTCCTTTAGCCCTACTCAG
395	BRAF_12	673	NM_004333	7	140,476,711	140,476,888	30-04688	rdt_30-04688_000670_t1	Null	hg19 dbSNP135	chr7 140476658 140476813	Null	Null	Null	Unique	1	197	40	AGCAGCCAAAACCTTTAAAACATCCTCAATGGTCTTCAAAAATAATTTACAAGACATTTAACGAATGGAACTTACTCCATGCCCTGTGCAGTCTGTCGTGCAATATCTATAAGTTTGATCATCTCAAATTTGGTCTCAATGATATGGAGATGGTGATACAAGCTGGAGCCCTCACACCACTGGGTAACAATAGCCAG	Tiled_1	Null	140,476,637	140,476,833	140,476,711	140,476,813	Null	21	57.0	AGCAGCCAAAACCTTTAAAAC	rdt_30-04688_000670_t1_L	20	57.1	CTGGCTATTGTTACCCAGTG	rdt_30-04688_000670_t1_R	chr7 140476637 140476833	CGCTCTTCCGATCTCTGAGCAGCCAAAACCTTTAAAAC	TGCTCTTCCGATCTGACCTGGCTATTGTTACCCAGTG
396	BRAF_12	673	NM_004333	7	140,476,711	140,476,888	30-04688	rdt_30-04688_000670_t2	Null	hg19 dbSNP135	chr7 140476805 140476948	Null	Null	Null	Unique	1	186	40	GATGGTGATACAAGCTGGAGCCCTCACACCACTGGGTAACAATAGCCAGTTGTGGCTTTGTGGAATAGCCCATGAAGAGTAGGATATTCACATGTCGTGTTTTCCTGTACAAAGAAATGTGACAGTAAACATTAAATGTCGACAAACTTTAGCAATTCTTACAAAAGAGAACCAAAGTAGTCTGTC	Tiled_2	Null	140,476,785	140,476,970	140,476,805	140,476,888	Null	20	56.9	GATGGTGATACAAGCTGGAG	rdt_30-04688_000670_t2_L	22	56.7	GACAGACTACTTTGGTTCTCTT	rdt_30-04688_000670_t2_R	chr7 140476785 140476970	CGCTCTTCCGATCTCTGGATGGTGATACAAGCTGGAG	TGCTCTTCCGATCTGACGACAGACTACTTTGGTTCTCTT
397	BRAF_11	673	NM_004333	7	140,477,790	140,477,875	30-04688	rdt_30-04688_000669_t0	Null	hg19 dbSNP135	chr7 140477750 140477890	Null	Null	Null	Unique	1	187	39	GGGAACCAGGAGCTAATAAAAATAACTTCTTTCTCTGGAAAAGAGTAATTCACACAAGCTCACCTGAGTACTCCTACTTCATTTTTGAAGGCTTGTAACTGCTGAGGTGTAGGTGCTGTCACATTCAACATTTTCACTGCCACATCACCTAAAAGGCAATTGTTACTCCAAGTGTCATTTCAATTTT	Single	Null	140,477,728	140,477,914	140,477,790	140,477,875	Null	22	57.3	GGGAACCAGGAGCTAATAAAAA	rdt_30-04688_000669_t0_L	24	56.5	AAAATTGAAATGACACTTGGAGTA	rdt_30-04688_000669_t0_R	chr7 140477728 140477914	CGCTCTTCCGATCTCTGGGGAACCAGGAGCTAATAAAAA	TGCTCTTCCGATCTGACAAAATTGAAATGACACTTGGAGTA
398	BRAF_10	673	NM_004333	7	140,481,375	140,481,493	30-04688	rdt_30-04688_000668_t1	Null	hg19 dbSNP135	chr7 140481347 140481479	Null	Null	Null	Unique	1	187	40	AGTTGTTAAACATATCCTATTATGACTTGTCACAATGTCACCACATTACATACTTACCATGCCACTTTCCCTTGTAGACTGTTCCAAATGATCCAGATCCAATTCTTTGTCCCACTGTAATCTGCCCATCAGGAATCTCCCAATCATCACTCGAGTCCCGTCTACCAAGTGTTTTCTTGATAAAAAC	Tiled_1	Null	140,481,319	140,481,505	140,481,375	140,481,479	Null	28	56.7	AGTTGTTAAACATATCCTATTATGACTT	rdt_30-04688_000668_t1_L	26	57.1	GTTTTTATCAAGAAAACACTTGGTAG	rdt_30-04688_000668_t1_R	chr7 140481319 140481505	CGCTCTTCCGATCTCTGAGTTGTTAAACATATCCTATTATGACTT	TGCTCTTCCGATCTGACGTTTTTATCAAGAAAACACTTGGTAG
399	BRAF_10	673	NM_004333	7	140,481,375	140,481,493	30-04688	rdt_30-04688_000668_t2	Null	hg19 dbSNP135	chr7 140481396 140481513	Null	Null	Null	Unique	1	158	42	CATGCCACTTTCCCTTGTAGACTGTTCCAAATGATCCAGATCCAATTCTTTGTCCCACTGTAATCTGCCCATCAGGAATCTCCCAATCATCACTCGAGTCCCGTCTACCAAGTGTTTTCTTGATAAAAACAGTAAAAAAGTCAAGTCAAGCCAAACAG	Tiled_2	Null	140,481,376	140,481,533	140,481,396	140,481,493	Null	20	57.7	CATGCCACTTTCCCTTGTAG	rdt_30-04688_000668_t2_L	20	57.4	CTGTTTGGCTTGACTTGACT	rdt_30-04688_000668_t2_R	chr7 140481376 140481533	CGCTCTTCCGATCTCTGCATGCCACTTTCCCTTGTAG	TGCTCTTCCGATCTGACCTGTTTGGCTTGACTTGACT
400	BRAF_9	673	NM_004333	7	140,482,820	140,482,957	30-04688	rdt_30-04688_000667_t1	Null	hg19 dbSNP135	chr7 140482773 140482929	Null	Null	Null	Unique	1	200	41	GGATAATATTACATTTGGCTGTGACTTCTAAGAAGAAAGAATTCAGAGAAAAAAAGATATCATATACTCTTACCATTCGATTCCTGTCTTCTGAGGATGAAGATGACTTCCTTTCTCGCTGAGGTCCTGGAGATTTCTGTAAGGCTTTCACGTTAGTTAGTGAGCCAGGTAATGAGGCAGGGGGGGTAGCAGACAAACCT	Tiled_1	Null	140,482,748	140,482,947	140,482,820	140,482,929	Null	25	57.6	GGATAATATTACATTTGGCTGTGAC	rdt_30-04688_000667_t1_L	18	57.4	AGGTTTGTCTGCTACCCC	rdt_30-04688_000667_t1_R	chr7 140482748 140482947	CGCTCTTCCGATCTCTGGGATAATATTACATTTGGCTGTGAC	TGCTCTTCCGATCTGACAGGTTTGTCTGCTACCCC
401	BRAF_9	673	NM_004333	7	140,482,820	140,482,957	30-04688	rdt_30-04688_000667_t2	Null	hg19 dbSNP135	chr7 140482868 140483010	Null	Null	Null	Unique	1	184	42	AGATGACTTCCTTTCTCGCTGAGGTCCTGGAGATTTCTGTAAGGCTTTCACGTTAGTTAGTGAGCCAGGTAATGAGGCAGGGGGGGTAGCAGACAAACCTGTGGTTGATCCTAAATTAGTGAAAAGAAAAATGTATACATTAAGGAGGAGCAAGTATGTTAATTTATCAGGGGTAGAAGGTTGG	Tiled_2	Null	140,482,848	140,483,031	140,482,868	140,482,957	Null	20	57.5	AGATGACTTCCTTTCTCGCT	rdt_30-04688_000667_t2_L	21	57.7	CCAACCTTCTACCCCTGATAA	rdt_30-04688_000667_t2_R	chr7 140482848 140483031	CGCTCTTCCGATCTCTGAGATGACTTCCTTTCTCGCT	TGCTCTTCCGATCTGACCCAACCTTCTACCCCTGATAA
402	BRAF_8	673	NM_004333	7	140,487,347	140,487,384	30-04688	rdt_30-04688_000666_t0	Null	hg19 dbSNP135	chr7 140487291 140487411	Null	Null	Null	Unique	1	169	33	AAGAGGCAAGTATAAAGGAAATAAGCAGCAAAGCAATTGCAGTTTCCTTGAGTTTTTAAAAAAACCTGAAATCACTACTTACCTCCATCACCACGAAATCCTTGGTCTCTAATCAAGTCCTACAAATAAATAGTAATGTATATTTATTCCAAGCAAGCATATAATCAGA	Single	Null	140,487,266	140,487,434	140,487,347	140,487,384	Null	25	56.4	AAGAGGCAAGTATAAAGGAAATAAG	rdt_30-04688_000666_t0_L	23	57.3	TCTGATTATATGCTTGCTTGGAA	rdt_30-04688_000666_t0_R	chr7 140487266 140487434	CGCTCTTCCGATCTCTGAAGAGGCAAGTATAAAGGAAATAAG	TGCTCTTCCGATCTGACTCTGATTATATGCTTGCTTGGAA
403	BRAF_7	673	NM_004333	7	140,494,107	140,494,267	30-04688	rdt_30-04688_000665_t1	Null	hg19 dbSNP135	chr7 140493995 140494132	Null	Null	Null	Unique	1	184	29	TCACAAGAAGCTTATCACTTAAAATAACTGTGATAAATGAAAAATGGCACTTATTTCTGATCTAAGTTATAATTATAGCAGAAAAATAAAGATACATACTTGGTTTTTTTTTAGTTCTAGCAATGCTGGATACTTACATCAATATTGACAGGTTCTATTGTGTTTATATGCACATTGGGAGCTG	Tiled_1	Null	140,493,971	140,494,154	140,494,107	140,494,132	Null	24	56.0	TCACAAGAAGCTTATCACTTAAAA	rdt_30-04688_000665_t1_L	22	58.1	CAGCTCCCAATGTGCATATAAA	rdt_30-04688_000665_t1_R	chr7 140493971 140494154	CGCTCTTCCGATCTCTGTCACAAGAAGCTTATCACTTAAAA	TGCTCTTCCGATCTGACCAGCTCCCAATGTGCATATAAA
404	BRAF_7	673	NM_004333	7	140,494,107	140,494,267	30-04688	rdt_30-04688_000665_t2	Null	hg19 dbSNP135	chr7 140494112 140494254	Null	Null	Null	Unique	1	185	44	GCAATGCTGGATACTTACATCAATATTGACAGGTTCTATTGTGTTTATATGCACATTGGGAGCTGATGAGGATCGGTCTCGTTGCCCAAATTGATTTCGATGATCTTCATCTGCTGGTCGGAAGGGCTGTGGAATTGGAATGGATTTTGAAGGAGACGGACTGGTGAGAATTTGGGGCCTGGAAA	Tiled_2	Null	140,494,090	140,494,274	140,494,112	140,494,254	Null	22	57.8	GCAATGCTGGATACTTACATCA	rdt_30-04688_000665_t2_L	20	59.4	TTTCCAGGCCCCAAATTCTC	rdt_30-04688_000665_t2_R	chr7 140494090 140494274	CGCTCTTCCGATCTCTGGCAATGCTGGATACTTACATCA	TGCTCTTCCGATCTGACTTTCCAGGCCCCAAATTCTC
405	BRAF_7	673	NM_004333	7	140,494,107	140,494,267	30-04688	rdt_30-04688_000665_t3	Null	hg19 dbSNP135	chr7 140494156 140494269	Null	Null	Null	Unique	1	157	46	ATATGCACATTGGGAGCTGATGAGGATCGGTCTCGTTGCCCAAATTGATTTCGATGATCTTCATCTGCTGGTCGGAAGGGCTGTGGAATTGGAATGGATTTTGAAGGAGACGGACTGGTGAGAATTTGGGGCCTGGAAAAATGAAGTCATTGGAAGA	Tiled_3	Null	140,494,136	140,494,292	140,494,156	140,494,267	Null	20	58.2	ATATGCACATTGGGAGCTGA	rdt_30-04688_000665_t3_L	23	56.7	TCTTCCAATGACTTCATTTTTCC	rdt_30-04688_000665_t3_R	chr7 140494136 140494292	CGCTCTTCCGATCTCTGATATGCACATTGGGAGCTGA	TGCTCTTCCGATCTGACTCTTCCAATGACTTCATTTTTCC
406	BRAF_6	673	NM_004333	7	140,500,161	140,500,281	30-04688	rdt_30-04688_000664_t1	Null	hg19 dbSNP135	chr7 140500131 140500274	Null	Null	Null	Unique	1	184	50	AAGAAAGCGGTTCAAGTAGCATGTCGCCCAAGAGCAGAAGTCAAACCATACCCAATAGAGTCCGAGGCGGGTGCGGAAGGGGATGATCCAGATGTTAGGGCAGTCTCTGCTAAGGACGCCTCTTCCTGTGGTATTGGGTGGTGTTCAAAGAACTTGGAGACAAACAGCAAACTGTGAGGCAAAA	Tiled_1	Null	140,500,111	140,500,294	140,500,161	140,500,274	Null	20	57.6	AAGAAAGCGGTTCAAGTAGC	rdt_30-04688_000664_t1_L	20	58.7	TTTTGCCTCACAGTTTGCTG	rdt_30-04688_000664_t1_R	chr7 140500111 140500294	CGCTCTTCCGATCTCTGAAGAAAGCGGTTCAAGTAGC	TGCTCTTCCGATCTGACTTTTGCCTCACAGTTTGCTG
407	BRAF_6	673	NM_004333	7	140,500,161	140,500,281	30-04688	rdt_30-04688_000664_t2	Null	hg19 dbSNP135	chr7 140500206 140500306	Null	Null	Null	Unique	1	141	46	GAAGGGGATGATCCAGATGTTAGGGCAGTCTCTGCTAAGGACGCCTCTTCCTGTGGTATTGGGTGGTGTTCAAAGAACTTGGAGACAAACAGCAAACTGTGAGGCAAAACAAAACAAACCTAACTTGTGCAAAACCCAGAA	Tiled_2	Null	140,500,186	140,500,326	140,500,206	140,500,281	Null	20	57.7	GAAGGGGATGATCCAGATGT	rdt_30-04688_000664_t2_L	20	57.5	TTCTGGGTTTTGCACAAGTT	rdt_30-04688_000664_t2_R	chr7 140500186 140500326	CGCTCTTCCGATCTCTGGAAGGGGATGATCCAGATGT	TGCTCTTCCGATCTGACTTCTGGGTTTTGCACAAGTT
408	BRAF_5	673	NM_004333	7	140,501,211	140,501,360	30-04688	rdt_30-04688_000663_t1	Null	hg19 dbSNP135	chr7 140501203 140501348	Null	Null	Null	Unique	1	192	38	GGTAGGTAGAAAAGAGATATTTTTGGATTACTTACTCAAGTTGGTCATAATTAACACACATCAGTGGAACTTCTGTACTACAACGCTGGTGAAATTTATAACCACATGTTTGACAGCGGAAACCCTGGAAAAGCAGCTTTCGACAAAAGTCACAAAATGCTAAGGTGAAAAACGTTTTTCGTACCTGCAAAG	Tiled_1	Null	140,501,177	140,501,368	140,501,211	140,501,348	Null	26	57.2	GGTAGGTAGAAAAGAGATATTTTTGG	rdt_30-04688_000663_t1_L	20	57.1	CTTTGCAGGTACGAAAAACG	rdt_30-04688_000663_t1_R	chr7 140501177 140501368	CGCTCTTCCGATCTCTGGGTAGGTAGAAAAGAGATATTTTTGG	TGCTCTTCCGATCTGACCTTTGCAGGTACGAAAAACG
409	BRAF_5	673	NM_004333	7	140,501,211	140,501,360	30-04688	rdt_30-04688_000663_t2	Null	hg19 dbSNP135	chr7 140501270 140501375	Null	Null	Null	Unique	1	149	37	TGTACTACAACGCTGGTGAAATTTATAACCACATGTTTGACAGCGGAAACCCTGGAAAAGCAGCTTTCGACAAAAGTCACAAAATGCTAAGGTGAAAAACGTTTTTCGTACCTGCAAAGTAAAAAATCACAGAGATTTCAAAAACTCAC	Tiled_2	Null	140,501,250	140,501,398	140,501,270	140,501,360	Null	20	58.1	TGTACTACAACGCTGGTGAA	rdt_30-04688_000663_t2_L	23	56.6	GTGAGTTTTTGAAATCTCTGTGA	rdt_30-04688_000663_t2_R	chr7 140501250 140501398	CGCTCTTCCGATCTCTGTGTACTACAACGCTGGTGAA	TGCTCTTCCGATCTGACGTGAGTTTTTGAAATCTCTGTGA
410	BRAF_4	673	NM_004333	7	140,507,759	140,507,862	30-04688	rdt_30-04688_000662_t1	Null	hg19 dbSNP135	chr7 140507717 140507862	Null	Null	Null	Unique	1	198	32	TCCCTAAATAAAAATTCATTCATTAAAATCTAAACATTTTTGACATTTCAAAAAAAAATGTAAAGATACATACAAAGTTGTGTGTTGTAAGTGGAACATTCTCCAACACTTCCACATGCAATTCTTCTCCAGTAAGCCAGGAAATATCAGTGTCCCAACCAATTGGTTTCTTCTCTCTGAAAAATGTAGACACAAGCC	Tiled_1	Null	140,507,687	140,507,884	140,507,759	140,507,862	Null	30	56.3	TCCCTAAATAAAAATTCATTCATTAAAATC	rdt_30-04688_000662_t1_L	22	57.2	GGCTTGTGTCTACATTTTTCAG	rdt_30-04688_000662_t1_R	chr7 140507687 140507884	CGCTCTTCCGATCTCTGTCCCTAAATAAAAATTCATTCATTAAAATC	TGCTCTTCCGATCTGACGGCTTGTGTCTACATTTTTCAG
411	BRAF_3	673	NM_004333	7	140,508,691	140,508,795	30-04688	rdt_30-04688_000661_t1	Null	hg19 dbSNP135	chr7 140508690 140508814	Null	Null	Null	Unique	1	167	42	TCACGTCACATACAAACCATACCCATCCTGAATTCTGTAAACAGCACAGCACTCTGGGATTAGACCTCTCATCATCAGTGCTTTCTTTAGACTGTCTCGGACTGTAACTCCACACCTTGCAGGTACCTATGGTATCATAAATATATTGATAAGAGGTAAAGGGAGCA	Tiled_1	Null	140,508,670	140,508,836	140,508,691	140,508,795	Null	20	56.3	TCACGTCACATACAAACCAT	rdt_30-04688_000661_t1_L	22	57.8	TGCTCCCTTTACCTCTTATCAA	rdt_30-04688_000661_t1_R	chr7 140508670 140508836	CGCTCTTCCGATCTCTGTCACGTCACATACAAACCAT	TGCTCTTCCGATCTGACTGCTCCCTTTACCTCTTATCAA
412	EZH2_16	2146	NM_001203248_NM_004456_NM_001203249_NM_001203247_NM_152998	7	148,506,401	148,506,482	30-04688	rdt_30-04688_000562_t0	Null	hg19 dbSNP135	chr7 148506392 148506492	Null	Null	Null	Unique	1	142	40	GAGTTCCAATTCTCACGTCAAAGGTACCTACCTTTTGCATAGCAGTTTGGATTTACCGAATGATTTGCAAAACGAATTTTGTTACCCTTGCGGGTTGCATCCACCACAAAATCTAAAAAGAAAAAAGTAAGCACAGCCCAGT	Single	Null	148,506,371	148,506,512	148,506,401	148,506,482	Null	21	57.5	GAGTTCCAATTCTCACGTCAA	rdt_30-04688_000562_t0_L	20	58.9	ACTGGGCTGTGCTTACTTTT	rdt_30-04688_000562_t0_R	chr7 148506371 148506512	CGCTCTTCCGATCTCTGGAGTTCCAATTCTCACGTCAA	TGCTCTTCCGATCTGACACTGGGCTGTGCTTACTTTT
413	EZH2_15	2146	NM_001203248_NM_004456_NM_001203249_NM_001203247_NM_152998	7	148,507,424	148,507,506	30-04688	rdt_30-04688_000561_t0	Null	hg19 dbSNP135	chr7 148507422 148507537	Null	Null	Null	Unique	1	154	37	CCTCCCAGCTCTGAAACATACCATTGTTCAAGTTGAACAGAAAGCTGCACATGTATTTATCATACACTTTCCCTCTTCTGTCAGCTTCATCTTGAGAAATAATCTAAAAAGAAAGACACAGGAGAAAATTCTTTTGGATAAAGGTGATCAAGCC	Single	Null	148,507,404	148,507,557	148,507,424	148,507,506	Null	18	57.4	CCTCCCAGCTCTGAAACA	rdt_30-04688_000561_t0_L	20	56.4	GGCTTGATCACCTTTATCCA	rdt_30-04688_000561_t0_R	chr7 148507404 148507557	CGCTCTTCCGATCTCTGCCTCCCAGCTCTGAAACA	TGCTCTTCCGATCTGACGGCTTGATCACCTTTATCCA
414	EZH2_14	2146	NM_001203248_NM_004456_NM_001203249_NM_001203247_NM_152998	7	148,508,716	148,508,812	30-04688	rdt_30-04688_000560_t0	Null	hg19 dbSNP135	chr7 148508715 148508842	Null	Null	Null	Unique	1	171	41	GAATACAGGTTATCAGTGCCTTACCTCTCCACAGTATTCTGAGATGAATTCATTTTTCTGCACAGGATCTTTGATAAAAATCCCCCAGCCTGCCACGTCAGATGGTGCCAGCAATAGATGCTAGAGAATAAAACACAATCACATCATCAAAAAAGGAGGGTGAAAATGGAC	Single	Null	148,508,693	148,508,863	148,508,716	148,508,812	Null	22	57.2	GAATACAGGTTATCAGTGCCTT	rdt_30-04688_000560_t0_L	21	57.6	GTCCATTTTCACCCTCCTTTT	rdt_30-04688_000560_t0_R	chr7 148508693 148508863	CGCTCTTCCGATCTCTGGAATACAGGTTATCAGTGCCTT	TGCTCTTCCGATCTGACGTCCATTTTCACCCTCCTTTT
415	EZH2_3	2146	NM_001203248_NM_004456_NM_001203249_NM_001203247_NM_152998	7	148,526,819	148,526,940	30-04688	rdt_30-04688_000549_t1	Null	hg19 dbSNP135	chr7 148526805 148526923	Null	Null	Null	Unique	1	161	36	GCCCCTTTTTCCAAGAGAAGAAGCATATGGCTCACCTCTATCCCCGTGTACTTTCCCATCATAATTTTTTATTAGTTCTTCAATGAAAGTACCATCCTGATCTAAAACTTCATCTCCCATATAAGGAATGTTATGTAAAACAGTTTCATCTTCCACCTAAA	Tiled_1	Null	148,526,785	148,526,945	148,526,819	148,526,923	Null	20	57.9	GCCCCTTTTTCCAAGAGAAG	rdt_30-04688_000549_t1_L	22	56.6	TTTAGGTGGAAGATGAAACTGT	rdt_30-04688_000549_t1_R	chr7 148526785 148526945	CGCTCTTCCGATCTCTGGCCCCTTTTTCCAAGAGAAG	TGCTCTTCCGATCTGACTTTAGGTGGAAGATGAAACTGT
416	EGFR_10	1956	NM_005228	7	55,241,613	55,241,736	30-04688	rdt_30-04688_000587_t1	Null	hg19 dbSNP135	chr7 55241601 55241733	Null	Null	Null	Unique	1	171	52	TGACCCTTGTCTCTGTGTTCTTGTCCCCCCCAGCTTGTGGAGCCTCTTACACCCAGTGGAGAAGCTCCCAACCAAGCTCTCTTGAGGATCTTGAAGGAAACTGAATTCAAAAAGATCAAAGTGCTGGGCTCCGGTGCGTTCGGCACGGTGTATAAGGTAAGGTCCCTGGCA	Tiled_1	Null	55,241,581	55,241,751	55,241,613	55,241,733	Null	20	58.4	TGACCCTTGTCTCTGTGTTC	rdt_30-04688_000587_t1_L	18	58.6	TGCCAGGGACCTTACCTT	rdt_30-04688_000587_t1_R	chr7 55241581 55241751	CGCTCTTCCGATCTCTGTGACCCTTGTCTCTGTGTTC	TGCTCTTCCGATCTGACTGCCAGGGACCTTACCTT
417	EGFR_10	1956	NM_005228	7	55,241,613	55,241,736	30-04688	rdt_30-04688_000587_t2	Null	hg19 dbSNP135	chr7 55241646 55241802	Null	Null	Null	Unique	1	196	55	TTACACCCAGTGGAGAAGCTCCCAACCAAGCTCTCTTGAGGATCTTGAAGGAAACTGAATTCAAAAAGATCAAAGTGCTGGGCTCCGGTGCGTTCGGCACGGTGTATAAGGTAAGGTCCCTGGCACAGGCCTCTGGGCTGGGCCGCAGGGCCTCTCATGGTCTGGTGGGGAGCCCAGAGTCCTTGCAAGCTGTATA	Tiled_2	Null	55,241,627	55,241,822	55,241,646	55,241,736	Null	19	57.9	TTACACCCAGTGGAGAAGC	rdt_30-04688_000587_t2_L	20	56.1	TATACAGCTTGCAAGGACTC	rdt_30-04688_000587_t2_R	chr7 55241627 55241822	CGCTCTTCCGATCTCTGTTACACCCAGTGGAGAAGC	TGCTCTTCCGATCTGACTATACAGCTTGCAAGGACTC
418	EGFR_9	1956	NM_005228	7	55,242,414	55,242,513	30-04688	rdt_30-04688_000586_t0	Null	hg19 dbSNP135	chr7 55242375 55242522	Null	Null	Null	Unique	1	182	46	GCATGTGGCACCATCTCACAATTGCCAGTTAACGTCTTCCTTCTCTCTCTGTCATAGGGACTCTGGATCCCAGAAGGTGAGAAAGTTAAAATTCCCGTCGCTATCAAGGAATTAAGAGAAGCAACATCTCCGAAAGCCAACAAGGAAATCCTCGATGTGAGTTTCTGCTTTGCTGTGTGGGG	Single	Null	55,242,358	55,242,539	55,242,414	55,242,513	Null	17	56.8	GCATGTGGCACCATCTC	rdt_30-04688_000586_t0_L	17	58.9	CCCCACACAGCAAAGCA	rdt_30-04688_000586_t0_R	chr7 55242358 55242539	CGCTCTTCCGATCTCTGGCATGTGGCACCATCTC	TGCTCTTCCGATCTGACCCCCACACAGCAAAGCA
419	EGFR_8	1956	NM_005228	7	55,248,985	55,249,171	30-04688	rdt_30-04688_000585_t1	Null	hg19 dbSNP135	chr7 55248976 55249101	Null	Null	Null	Unique	1	163	63	CACTGACGTGCCTCTCCCTCCCTCCAGGAAGCCTACGTGATGGCCAGCGTGGACAACCCCCACGTGTGCCGCCTGCTGGGCATCTGCCTCACCTCCACCGTGCAGCTCATCACGCAGCTCATGCCCTTCGGCTGCCTCCTGGACTATGTCCGGGAACACAAAG	Tiled_1	Null	55,248,959	55,249,121	55,248,985	55,249,101	Null	17	58.1	CACTGACGTGCCTCTCC	rdt_30-04688_000585_t1_L	20	57.4	CTTTGTGTTCCCGGACATAG	rdt_30-04688_000585_t1_R	chr7 55248959 55249121	CGCTCTTCCGATCTCTGCACTGACGTGCCTCTCC	TGCTCTTCCGATCTGACCTTTGTGTTCCCGGACATAG
420	EGFR_8	1956	NM_005228	7	55,248,985	55,249,171	30-04688	rdt_30-04688_000585_t2	Null	hg19 dbSNP135	chr7 55249054 55249200	Null	Null	Null	Unique	1	184	57	GGCATCTGCCTCACCTCCACCGTGCAGCTCATCACGCAGCTCATGCCCTTCGGCTGCCTCCTGGACTATGTCCGGGAACACAAAGACAATATTGGCTCCCAGTACCTGCTCAACTGGTGTGTGCAGATCGCAAAGGTAATCAGGGAAGGGAGATACGGGGAGGGGAGATAAGGAGCCAGGATCC	Tiled_2	Null	55,249,037	55,249,220	55,249,054	55,249,171	Null	17	58.2	GGCATCTGCCTCACCTC	rdt_30-04688_000585_t2_L	20	57.8	GGATCCTGGCTCCTTATCTC	rdt_30-04688_000585_t2_R	chr7 55249037 55249220	CGCTCTTCCGATCTCTGGGCATCTGCCTCACCTC	TGCTCTTCCGATCTGACGGATCCTGGCTCCTTATCTC
421	EGFR_7	1956	NM_005228	7	55,259,411	55,259,567	30-04688	rdt_30-04688_000584_t1	Null	hg19 dbSNP135	chr7 55259388 55259545	Null	Null	Null	Unique	1	197	54	CCCATGATGATCTGTCCCTCACAGCAGGGTCTTCTCTGTTTCAGGGCATGAACTACTTGGAGGACCGTCGCTTGGTGCACCGCGACCTGGCAGCCAGGAACGTACTGGTGAAAACACCGCAGCATGTCAAGATCACAGATTTTGGGCTGGCCAAACTGCTGGGTGCGGAAGAGAAAGAATACCATGCAGAAGGAGGC	Tiled_1	Null	55,259,368	55,259,564	55,259,411	55,259,545	Null	20	58.4	CCCATGATGATCTGTCCCTC	rdt_30-04688_000584_t1_L	19	58.1	GCCTCCTTCTGCATGGTAT	rdt_30-04688_000584_t1_R	chr7 55259368 55259564	CGCTCTTCCGATCTCTGCCCATGATGATCTGTCCCTC	TGCTCTTCCGATCTGACGCCTCCTTCTGCATGGTAT
422	EGFR_7	1956	NM_005228	7	55,259,411	55,259,567	30-04688	rdt_30-04688_000584_t2	Null	hg19 dbSNP135	chr7 55259508 55259664	Null	Null	Null	Unique	1	197	51	CAGCATGTCAAGATCACAGATTTTGGGCTGGCCAAACTGCTGGGTGCGGAAGAGAAAGAATACCATGCAGAAGGAGGCAAAGTAAGGAGGTGGCTTTAGGTCAGCCAGCATTTTCCTGACACCAGGGACCAGGCTGCCTTCCCACTAGCTGTATTGTTTAACACATGCAGGGGAGGATGCTCTCCAGACATTCTGGG	Tiled_2	Null	55,259,487	55,259,683	55,259,508	55,259,567	Null	21	57.3	CAGCATGTCAAGATCACAGAT	rdt_30-04688_000584_t2_L	19	58.5	CCCAGAATGTCTGGAGAGC	rdt_30-04688_000584_t2_R	chr7 55259487 55259683	CGCTCTTCCGATCTCTGCAGCATGTCAAGATCACAGAT	TGCTCTTCCGATCTGACCCCAGAATGTCTGGAGAGC
423	EGFR_6	1956	NM_005228	7	55,260,458	55,260,534	30-04688	rdt_30-04688_000583_t0	Null	hg19 dbSNP135	chr7 55260417 55260547	Null	Null	Null	Unique	1	176	42	TTAACTTTTTCCAACAGAGGGAAACTAATAGTTGTCTCACTGCCTCATCTCTCACCATCCCAAGGTGCCTATCAAGTGGATGGCATTGGAATCAATTTTACACAGAATCTATACCCACCAGAGTGATGTCTGGAGCTACGGTGAGTCATAATCCTGATGCTAATGAGTTTGTACTG	Single	Null	55,260,395	55,260,570	55,260,458	55,260,534	Null	22	56.8	TTAACTTTTTCCAACAGAGGGA	rdt_30-04688_000583_t0_L	23	56.7	CAGTACAAACTCATTAGCATCAG	rdt_30-04688_000583_t0_R	chr7 55260395 55260570	CGCTCTTCCGATCTCTGTTAACTTTTTCCAACAGAGGGA	TGCTCTTCCGATCTGACCAGTACAAACTCATTAGCATCAG
424	EGFR_3	1956	NM_005228	7	55,268,880	55,269,048	30-04688	rdt_30-04688_000580_t1	Null	hg19 dbSNP135	chr7 55268828 55268982	Null	Null	Null	Unique	1	192	51	CCTGCTCCTATAGCCAAGAAGTGGAATAGCATCTCTACGGGCCATTCTAATAGCCTCAAAATCTCTGCACCAGGGGGATGAAAGAATGCATTTGCCAAGTCCTACAGACTCCAACTTCTACCGTGCCCTGATGGATGAAGAAGACATGGACGACGTGGTGGATGCCGACGAGTACCTCATCCCACAGCAGGG	Tiled_1	Null	55,268,808	55,268,999	55,268,880	55,268,982	Null	20	57.7	CCTGCTCCTATAGCCAAGAA	rdt_30-04688_000580_t1_L	17	57.7	CCCTGCTGTGGGATGAG	rdt_30-04688_000580_t1_R	chr7 55268808 55268999	CGCTCTTCCGATCTCTGCCTGCTCCTATAGCCAAGAA	TGCTCTTCCGATCTGACCCCTGCTGTGGGATGAG
425	EGFR_3	1956	NM_005228	7	55,268,880	55,269,048	30-04688	rdt_30-04688_000580_t2	Null	hg19 dbSNP135	chr7 55268977 55269070	Null	Null	Null	Unique	1	131	57	CGTGGTGGATGCCGACGAGTACCTCATCCCACAGCAGGGCTTCTTCAGCAGCCCCTCCACGTCACGGACTCCCCTCCTGAGCTCTCTGGTATGAAATCTCTGTCTCTCTCTCTCTCTCAAGCTGTGTCTAC	Tiled_2	Null	55,268,961	55,269,091	55,268,977	55,269,048	Null	16	58.8	CGTGGTGGATGCCGAC	rdt_30-04688_000580_t2_L	21	57.8	GTAGACACAGCTTGAGAGAGA	rdt_30-04688_000580_t2_R	chr7 55268961 55269091	CGCTCTTCCGATCTCTGCGTGGTGGATGCCGAC	TGCTCTTCCGATCTGACGTAGACACAGCTTGAGAGAGA
426	FGFR1_15	2260	NM_001174066_NM_001174064_NM_001174067_NM_015850_NM_023106_NM_023110_NM_023105_NM_001174065_NM_001174063	8	38,271,145	38,271,322	30-04688	rdt_30-04688_000542_t1	Null	hg19 dbSNP135	chr8 38271120 38271272	Null	Null	Null	Unique	1	189	65	GTTACAGCTGACGGTGGAGTCTGGGGAGGGCGTGTGGGTGGCAGTCAGCGGCGTTTGAGTCCGCCATTGGCAAGCTGGGCTGGGTGTCGGGGCAGGCAGGGCTCCTCGGGCAGCGGCTCATGAGAGAAGACGGAATCCTCCCCTGAGGAGCACGTAGAGCTCCGGGTGTCGGGAAAGCTGGGGGAGTAC	Tiled_1	Null	38,271,102	38,271,290	38,271,145	38,271,272	Null	18	57.8	GTTACAGCTGACGGTGGA	rdt_30-04688_000542_t1_L	18	57.9	GTACTCCCCCAGCTTTCC	rdt_30-04688_000542_t1_R	chr8 38271102 38271290	CGCTCTTCCGATCTCTGGTTACAGCTGACGGTGGA	TGCTCTTCCGATCTGACGTACTCCCCCAGCTTTCC
427	FGFR1_12	2260	NM_001174066_NM_001174064_NM_001174067_NM_015850_NM_023106_NM_001174065_NM_023110_NM_023105_NM_001174063	8	38,272,076	38,272,147	30-04688	rdt_30-04688_000539_t0	Null	hg19 dbSNP135	chr8 38272060 38272158	Null	Null	Null	Unique	1	133	54	CACACCTCCCTGGCAATTGCTATTACAAACTCACACATCACTCTGGTGGGTGTAGATCCGGTCAAATAATGCCTCGGGTGCCATCCACTTCACAGGCAGTCGGCCCTGAAAGCAGCACAGGGGAGGTTGGAGT	Single	Null	38,272,043	38,272,175	38,272,076	38,272,147	Null	17	57.5	CACACCTCCCTGGCAAT	rdt_30-04688_000539_t0_L	17	57.6	ACTCCAACCTCCCCTGT	rdt_30-04688_000539_t0_R	chr8 38272043 38272175	CGCTCTTCCGATCTCTGCACACCTCCCTGGCAAT	TGCTCTTCCGATCTGACACTCCAACCTCCCCTGT
428	FGFR1_11	2260	NM_001174066_NM_001174064_NM_001174067_NM_015850_NM_023106_NM_001174065_NM_023110_NM_023105_NM_001174063	8	38,272,296	38,272,419	30-04688	rdt_30-04688_000538_t1	Null	hg19 dbSNP135	chr8 38272278 38272413	Null	Null	Null	Unique	1	173	53	AAACCACCAGCACAGGGCGGCCTTGTCGGCACTCACGTTGGTTGTCTTTTTATAGTAGTCGATGTGGTGAATGTCCCGTGCGAGGCCAAAGTCTGCTATCTTCATCACATTGTCCTCTGTCACCAGGACATTCCTGGCTGCCAGGTCTCGGTGTATGCACTGAggaaggagga	Tiled_1	Null	38,272,261	38,272,433	38,272,296	38,272,413	Null	17	58.1	AAACCACCAGCACAGGG	rdt_30-04688_000538_t1_L	20	58.7	tcctccttccTCAGTGCATA	rdt_30-04688_000538_t1_R	chr8 38272261 38272433	CGCTCTTCCGATCTCTGAAACCACCAGCACAGGG	TGCTCTTCCGATCTGACtcctccttccTCAGTGCATA
429	FGFR1_11	2260	NM_001174066_NM_001174064_NM_001174067_NM_015850_NM_023106_NM_001174065_NM_023110_NM_023105_NM_001174063	8	38,272,296	38,272,419	30-04688	rdt_30-04688_000538_t2	Null	hg19 dbSNP135	chr8 38272363 38272500	Null	Null	Null	Unique	1	178	58	AGGCCAAAGTCTGCTATCTTCATCACATTGTCCTCTGTCACCAGGACATTCCTGGCTGCCAGGTCTCGGTGTATGCACTGAggaaggaggaagggagagcgggaggcggggaggtgagggagCTGGAAGGCTCTGGGCGGCCGCCACCCATGCAACTAGCCGACTTGTCTCATAGAAC	Tiled_2	Null	38,272,343	38,272,520	38,272,363	38,272,419	Null	20	57.8	AGGCCAAAGTCTGCTATCTT	rdt_30-04688_000538_t2_L	20	57.2	GTTCTATGAGACAAGTCGGC	rdt_30-04688_000538_t2_R	chr8 38272343 38272520	CGCTCTTCCGATCTCTGAGGCCAAAGTCTGCTATCTT	TGCTCTTCCGATCTGACGTTCTATGAGACAAGTCGGC
430	FGFR1_10	2260	NM_001174066_NM_001174064_NM_001174067_NM_015850_NM_023106_NM_001174065_NM_023110_NM_023105_NM_001174063	8	38,273,387	38,273,578	30-04688	rdt_30-04688_000537_t1	Null	hg19 dbSNP135	chr8 38273336 38273490	Null	Null	Null	Unique	1	192	61	CACAGGCTGGAAGACTAGGGGGGCTCTGTTCCCACCCTGGCATTACCCAGGGGAGCCTTCAGGTTCCACACCTTCTTGGAGGCCAGATACTCCATGCCTCGGGCCACCTGGTAGGCGCAGGACACCAGGTCCTTGGAGGAGAGCTGCTCCTCTGGGTTGTGGCTGGGGTTGTAGCAGTATTCCAGCCCTGGG	Tiled_1	Null	38,273,317	38,273,508	38,273,387	38,273,490	Null	19	58.1	CACAGGCTGGAAGACTAGG	rdt_30-04688_000537_t1_L	18	57.9	CCCAGGGCTGGAATACTG	rdt_30-04688_000537_t1_R	chr8 38273317 38273508	CGCTCTTCCGATCTCTGCACAGGCTGGAAGACTAGG	TGCTCTTCCGATCTGACCCCAGGGCTGGAATACTG
431	FGFR1_10	2260	NM_001174066_NM_001174064_NM_001174067_NM_015850_NM_023106_NM_001174065_NM_023110_NM_023105_NM_001174063	8	38,273,387	38,273,578	30-04688	rdt_30-04688_000537_t2	Null	hg19 dbSNP135	chr8 38273479 38273630	Null	Null	Null	Unique	1	189	61	GCTCCTCTGGGTTGTGGCTGGGGTTGTAGCAGTATTCCAGCCCTGGGGGCCTCCGGGCCTGCAGGTACTCCCGCAGGTTGCCCTTGGAGGCATACTCCACGATGACATACAAGGGACCTGCAGGCACAGGAGAAGAGGCCATGGGGCCAGCAGCAGGTGAGCAGGTTTGGCTTCACCTCAAAGAAACCC	Tiled_2	Null	38,273,462	38,273,650	38,273,479	38,273,578	Null	17	58.0	GCTCCTCTGGGTTGTGG	rdt_30-04688_000537_t2_L	20	58.2	GGGTTTCTTTGAGGTGAAGC	rdt_30-04688_000537_t2_R	chr8 38273462 38273650	CGCTCTTCCGATCTCTGGCTCCTCTGGGTTGTGG	TGCTCTTCCGATCTGACGGGTTTCTTTGAGGTGAAGC
432	FGFR1_9	2260	NM_001174066_NM_001174064_NM_001174067_NM_015850_NM_023106_NM_001174065_NM_023110_NM_023105_NM_001174063	8	38,274,823	38,274,934	30-04688	rdt_30-04688_000536_t1	Null	hg19 dbSNP135	chr8 38274821 38274975	Null	Null	Null	Unique	1	190	50	AGTCTGGCCGGCACCCACCATCCTGCGTGCAGGCCCCCAGCAGGTTGATGATATTCTTATGCTTCCCGATCATCTTCATCATCTCCATTTCTGAGATCAGGTCTGACAAGTCTTTCTCTGTTGCGTCCGCTTTAAAGAACACGTTGAGACTCATTTACTTGGGAAGGGAGGAGGGCAGGATAAAGGCTAA	Tiled_1	Null	38,274,806	38,274,995	38,274,823	38,274,934	Null	15	59.5	AGTCTGGCCGGCACC	rdt_30-04688_000536_t1_L	20	58.0	TTAGCCTTTATCCTGCCCTC	rdt_30-04688_000536_t1_R	chr8 38274806 38274995	CGCTCTTCCGATCTCTGAGTCTGGCCGGCACC	TGCTCTTCCGATCTGACTTAGCCTTTATCCTGCCCTC
433	FGFR1_8	2260	NM_001174066_NM_001174064_NM_001174067_NM_015850_NM_023106_NM_001174065_NM_023110_NM_023105_NM_001174063	8	38,275,387	38,275,509	30-04688	rdt_30-04688_000535_t1	Null	hg19 dbSNP135	chr8 38275386 38275543	Null	Null	Null	Unique	1	198	53	CAAGGACAGAAGCATCACTTACACTTCAACATCTTCACAGCCACTTTGGTCACACGGTTGGGTTTGTCCTTGTCCAGCCCGATAGCCTCTGCCAACACCACCTGCCCAAAGCAGCCCTCTCCCAGGGGTTTGCCTAAGACCAGTCTTTCGGGGGAAACAGAGAGTGGCATAAGTTGGGGCTGGTGAAGTTCAAACCTT	Tiled_1	Null	38,275,366	38,275,563	38,275,387	38,275,509	Null	20	56.9	CAAGGACAGAAGCATCACTT	rdt_30-04688_000535_t1_L	20	57.7	AAGGTTTGAACTTCACCAGC	rdt_30-04688_000535_t1_R	chr8 38275366 38275563	CGCTCTTCCGATCTCTGCAAGGACAGAAGCATCACTT	TGCTCTTCCGATCTGACAAGGTTTGAACTTCACCAGC
434	FGFR1_7	2260	NM_001174066_NM_001174064_NM_001174067_NM_015850_NM_023106_NM_001174065_NM_023110_NM_023105_NM_001174063	8	38,275,745	38,275,891	30-04688	rdt_30-04688_000534_t1	Null	hg19 dbSNP135	chr8 38275731 38275857	Null	Null	Null	Unique	1	167	55	TGCCTTCAAAAAGTTGGGAGTCAAAGTATTATTACCTGTCCCGAGGCAGCTCCCAGCGAGGGTCTTCGGGAAGCTCATACTCAGAGACCCCTGCTAGCATGGGAGTCCCACTGGAGGAGAGCCGTGATGGCCGAACCAGAAGAACCCCAGAGTTCATGGATGCACTG	Tiled_1	Null	38,275,711	38,275,877	38,275,745	38,275,857	Null	20	57.7	TGCCTTCAAAAAGTTGGGAG	rdt_30-04688_000534_t1_L	20	57.7	CAGTGCATCCATGAACTCTG	rdt_30-04688_000534_t1_R	chr8 38275711 38275877	CGCTCTTCCGATCTCTGTGCCTTCAAAAAGTTGGGAG	TGCTCTTCCGATCTGACCAGTGCATCCATGAACTCTG
435	FGFR1_7	2260	NM_001174066_NM_001174064_NM_001174067_NM_015850_NM_023106_NM_001174065_NM_023110_NM_023105_NM_001174063	8	38,275,745	38,275,891	30-04688	rdt_30-04688_000534_t2	Null	hg19 dbSNP135	chr8 38275806 38275945	Null	Null	Null	Unique	1	179	58	ATACTCAGAGACCCCTGCTAGCATGGGAGTCCCACTGGAGGAGAGCCGTGATGGCCGAACCAGAAGAACCCCAGAGTTCATGGATGCACTGGAGTCAGCAGACACCTGCAAGGAAGAGTGGGGTCACCCTAGAGCAAGGAGGGGGGACGGGGTGACTCCTTCCCATTCTTAGTCAGGGC	Tiled_2	Null	38,275,787	38,275,965	38,275,806	38,275,891	Null	19	57.9	ATACTCAGAGACCCCTGCT	rdt_30-04688_000534_t2_L	20	58.2	GCCCTGACTAAGAATGGGAA	rdt_30-04688_000534_t2_R	chr8 38275787 38275965	CGCTCTTCCGATCTCTGATACTCAGAGACCCCTGCT	TGCTCTTCCGATCTGACGCCCTGACTAAGAATGGGAA
436	FGFR1_6	2260	NM_001174066_NM_001174064_NM_001174067_NM_015850_NM_023106_NM_001174065_NM_023110_NM_023105_NM_001174063	8	38,277,050	38,277,253	30-04688	rdt_30-04688_000533_t1	Null	hg19 dbSNP135	chr8 38277048 38277162	Null	Null	Null	Unique	1	155	52	GTGCAAATCCCCCATCTACTTTCTGTTACCTGTCTGCGCAGAGGGATGCTCTTGGCCAGCTTGTGCACAGCCATCTGGCTGTGGAAGTCACTCTTCTTGGTACCACTCTTCATCTTGTAGACGATGACCGACCCCACCATGCAGGAGATGAGGAA	Tiled_1	Null	38,277,028	38,277,182	38,277,050	38,277,162	Null	20	58.5	GTGCAAATCCCCCATCTACT	rdt_30-04688_000533_t1_L	20	59.7	TTCCTCATCTCCTGCATGGT	rdt_30-04688_000533_t1_R	chr8 38277028 38277182	CGCTCTTCCGATCTCTGGTGCAAATCCCCCATCTACT	TGCTCTTCCGATCTGACTTCCTCATCTCCTGCATGGT
437	FGFR1_6	2260	NM_001174066_NM_001174064_NM_001174067_NM_015850_NM_023106_NM_001174065_NM_023110_NM_023105_NM_001174063	8	38,277,050	38,277,253	30-04688	rdt_30-04688_000533_t2	Null	hg19 dbSNP135	chr8 38277148 38277306	Null	Null	Null	Unique	1	200	58	GGTACCACTCTTCATCTTGTAGACGATGACCGACCCCACCATGCAGGAGATGAGGAAGGCCCCTGTGCAATAGATGATGATCTCCAGGTACAGGGGCGAGGTCATCACTGCCGGCCTCTCTTCCAGGGCTGAGTCAGTGCGAACAGGGTGTTAGCAGGCTTGGAGGGCCCCGTCCATGCGAGGTCCCGCTCCATTAGAAA	Tiled_2	Null	38,277,126	38,277,325	38,277,148	38,277,253	Null	22	56.9	GGTACCACTCTTCATCTTGTAG	rdt_30-04688_000533_t2_L	19	58.1	TTTCTAATGGAGCGGGACC	rdt_30-04688_000533_t2_R	chr8 38277126 38277325	CGCTCTTCCGATCTCTGGGTACCACTCTTCATCTTGTAG	TGCTCTTCCGATCTGACTTTCTAATGGAGCGGGACC
438	FGFR1_5	2260	NM_001174066_NM_001174064_NM_001174067_NM_015850_NM_023106_NM_001174065_NM_023110_NM_023105_NM_001174063	8	38,279,314	38,279,459	30-04688	rdt_30-04688_000532_t1	Null	hg19 dbSNP135	chr8 38279291 38279425	Null	Null	Null	Unique	1	171	52	GCGAGGGCAGGACATCGAGAGGAGAAGTTACAGTGTGTACCTTCCAGAACGGTCAACCATGCAGAGTGATGGGAGAGTCCGATAGAGTTACCCGCCAAGCACGTATACTCCCCTGCGTCCTCAAAGGAGACATTTCTTAAGTGAAGCACCTCCATCTCTTTGTCGGTGGTA	Tiled_1	Null	38,279,275	38,279,445	38,279,314	38,279,425	Null	16	58.1	GCGAGGGCAGGACATC	rdt_30-04688_000532_t1_L	20	58.2	TACCACCGACAAAGAGATGG	rdt_30-04688_000532_t1_R	chr8 38279275 38279445	CGCTCTTCCGATCTCTGGCGAGGGCAGGACATC	TGCTCTTCCGATCTGACTACCACCGACAAAGAGATGG
439	FGFR1_5	2260	NM_001174066_NM_001174064_NM_001174067_NM_015850_NM_023106_NM_001174065_NM_023110_NM_023105_NM_001174063	8	38,279,314	38,279,459	30-04688	rdt_30-04688_000532_t2	Null	hg19 dbSNP135	chr8 38279369 38279461	Null	Null	Null	Unique	1	133	48	GAGTCCGATAGAGTTACCCGCCAAGCACGTATACTCCCCTGCGTCCTCAAAGGAGACATTTCTTAAGTGAAGCACCTCCATCTCTTTGTCGGTGGTATTAACTCCAGCAGTCTAGAAGAGACAACGGAAGCAA	Tiled_2	Null	38,279,349	38,279,481	38,279,369	38,279,459	Null	20	57.9	GAGTCCGATAGAGTTACCCG	rdt_30-04688_000532_t2_L	20	58.4	TTGCTTCCGTTGTCTCTTCT	rdt_30-04688_000532_t2_R	chr8 38279349 38279481	CGCTCTTCCGATCTCTGGAGTCCGATAGAGTTACCCG	TGCTCTTCCGATCTGACTTGCTTCCGTTGTCTCTTCT
440	FGFR1_4	2260	NM_001174066_NM_001174064_NM_001174067_NM_015850_NM_023106_NM_001174065_NM_023110_NM_023105_NM_001174063	8	38,282,026	38,282,217	30-04688	rdt_30-04688_000531_t1	Null	hg19 dbSNP135	chr8 38282026 38282130	Null	Null	Null	Unique	1	145	51	GAAGACTGGTGCCATGATTACCTTCAAGATCTGGACATAAGGCAGGTTGTCTGGGCCAATCTTGCTCCCATTCACCTCGATGTGCTTTAGCCACTGGATGTGCGGCTGCGGGTCACTGTACACCTTACACATGAACTCCACGTTG	Tiled_1	Null	38,282,006	38,282,150	38,282,026	38,282,130	Null	20	56.4	GAAGACTGGTGCCATGATTA	rdt_30-04688_000531_t1_L	20	57.0	CAACGTGGAGTTCATGTGTA	rdt_30-04688_000531_t1_R	chr8 38282006 38282150	CGCTCTTCCGATCTCTGGAAGACTGGTGCCATGATTA	TGCTCTTCCGATCTGACCAACGTGGAGTTCATGTGTA
441	FGFR1_4	2260	NM_001174066_NM_001174064_NM_001174067_NM_015850_NM_023106_NM_001174065_NM_023110_NM_023105_NM_001174063	8	38,282,026	38,282,217	30-04688	rdt_30-04688_000531_t2	Null	hg19 dbSNP135	chr8 38282101 38282240	Null	Null	Null	Unique	1	178	58	TCGATGTGCTTTAGCCACTGGATGTGCGGCTGCGGGTCACTGTACACCTTACACATGAACTCCACGTTGCTACCCAGGGCCACTGTTTTGTTGGCGGGCAACCCTGCTTGCAGGATGGGCCGGTGAGGGGACCGCTCTGTGGAAGATGGGAGAGGAGGCACTTGTCATGGGGACCTTG	Tiled_2	Null	38,282,082	38,282,259	38,282,101	38,282,217	Null	19	58.0	TCGATGTGCTTTAGCCACT	rdt_30-04688_000531_t2_L	19	58.2	CAAGGTCCCCATGACAAGT	rdt_30-04688_000531_t2_R	chr8 38282082 38282259	CGCTCTTCCGATCTCTGTCGATGTGCTTTAGCCACT	TGCTCTTCCGATCTGACCAAGGTCCCCATGACAAGT
442	FGFR1_3	2260	NM_001174066_NM_001174064_NM_001174067_NM_015850_NM_023106_NM_001174065_NM_023110_NM_023105_NM_001174063	8	38,283,639	38,283,763	30-04688	rdt_30-04688_000530_t1	Null	hg19 dbSNP135	chr8 38283625 38283781	Null	Null	Null	Unique	1	198	53	CTAAACTCATTCCTCCTGCTGCCTCTGCCCTCTTACCCACGACATCCAGCTGGTATGTGTGGTTGATGCTGCCGTACTCATTCTCCACAATGCAGGTGTAGTTGCCCTTGTCAGAGGGCACCACAGAGTCCATTATGATGCTCCAGGTGGCATAACGGACCTGAGGGGAAATGCCAAAGGGATACATTGAGGGTCCAG	Tiled_1	Null	38,283,604	38,283,801	38,283,639	38,283,763	Null	21	57.3	CTAAACTCATTCCTCCTGCTG	rdt_30-04688_000530_t1_L	20	58.3	CTGGACCCTCAATGTATCCC	rdt_30-04688_000530_t1_R	chr8 38283604 38283801	CGCTCTTCCGATCTCTGCTAAACTCATTCCTCCTGCTG	TGCTCTTCCGATCTGACCTGGACCCTCAATGTATCCC
443	FGFR1_2	2260	NM_001174066_NM_001174064_NM_001174067_NM_015850_NM_023106_NM_001174065_NM_023110_NM_023105_NM_001174063	8	38,285,438	38,285,611	30-04688	rdt_30-04688_000529_t1	Null	hg19 dbSNP135	chr8 38285432 38285584	Null	Null	Null	Unique	1	192	47	TAACTTTCGCATGCACACACACGTACCTTGTAGCCTCCAATTCTGTGGTCAGGTTTGAATTCTTTGCCATTTTTCAACCAGCGCAGTGTGGGGTTTGGGGTCCCACTGGAAGGGCATTTGAACTTCACTGTCTTGGCAGCCGGCACTGCATGCAATTTCTTTTCCATCTTTTCTGGGGATGTCCAATATGGA	Tiled_1	Null	38,285,413	38,285,604	38,285,438	38,285,584	Null	19	57.0	TAACTTTCGCATGCACACA	rdt_30-04688_000529_t1_L	20	57.6	TCCATATTGGACATCCCCAG	rdt_30-04688_000529_t1_R	chr8 38285413 38285604	CGCTCTTCCGATCTCTGTAACTTTCGCATGCACACA	TGCTCTTCCGATCTGACTCCATATTGGACATCCCCAG
444	FGFR1_2	2260	NM_001174066_NM_001174064_NM_001174067_NM_015850_NM_023106_NM_001174065_NM_023110_NM_023105_NM_001174063	8	38,285,438	38,285,611	30-04688	rdt_30-04688_000529_t2	Null	hg19 dbSNP135	chr8 38285500 38285660	Null	Null	Null	Unique	1	198	55	CATTTTTCAACCAGCGCAGTGTGGGGTTTGGGGTCCCACTGGAAGGGCATTTGAACTTCACTGTCTTGGCAGCCGGCACTGCATGCAATTTCTTTTCCATCTTTTCTGGGGATGTCCAATATGGAGCTACGGCTGCCCGGGGAAAGCCAAGAGAGACAGGCAGGGTGGAGAGGAGCAGCTGGTCAGGCTCAGGAGCAG	Tiled_2	Null	38,285,480	38,285,677	38,285,500	38,285,611	Null	20	59.1	CATTTTTCAACCAGCGCAGT	rdt_30-04688_000529_t2_L	17	57.8	CTGCTCCTGAGCCTGAC	rdt_30-04688_000529_t2_R	chr8 38285480 38285677	CGCTCTTCCGATCTCTGCATTTTTCAACCAGCGCAGT	TGCTCTTCCGATCTGACCTGCTCCTGAGCCTGAC
445	FGFR1_1	2260	NM_001174066_NM_001174064_NM_001174067_NM_015850_NM_023106_NM_001174065_NM_023110_NM_023105_NM_001174063	8	38,285,863	38,285,953	30-04688	rdt_30-04688_000528_t0	Null	hg19 dbSNP135	chr8 38285832 38285958	Null	Null	Null	Unique	1	161	49	CCCAATGCCCAGACCCAAAGGGCAGTAAGATAGGAAACAGTGTCTCACGCATACGGTTTGGTTTGGTGTTATCTGTTTCTTTCTCCTCTGAAGAGGAGtcatcatcatcatcatcatcCTCCGAGGAGGGGAGAGCATCTATGGGAAGAAGAAGGGGCACT	Single	Null	38,285,816	38,285,976	38,285,863	38,285,953	Null	16	57.8	CCCAATGCCCAGACCC	rdt_30-04688_000528_t0_L	18	57.4	AGTGCCCCTTCTTCTTCC	rdt_30-04688_000528_t0_R	chr8 38285816 38285976	CGCTCTTCCGATCTCTGCCCAATGCCCAGACCC	TGCTCTTCCGATCTGACAGTGCCCCTTCTTCTTCC
446	TGFBR1_5	7046	NM_004612_NM_001130916	9	101,900,140	101,900,371	30-04688	rdt_30-04688_000114_t2	Null	hg19 dbSNP135	chr9 101900217 101900344	Null	Null	Null	Unique	1	169	43	ATTGGCAAAGGTCGATTTGGAGAAGTTTGGAGAGGAAAGTGGCGGGGAGAAGAAGTTGCTGTTAAGATATTCTCCTCTAGAGAAGAACGTTCGTGGTTCCGTGAGGCAGAGATTTATCAAACTGTAATGTTACGTCATGAAAACATCCTGGGATTTATAGCAGCAGACA	Tiled_2	Null	101,900,197	101,900,365	101,900,217	101,900,344	Null	20	58.2	ATTGGCAAAGGTCGATTTGG	rdt_30-04688_000114_t2_L	21	58.1	TGTCTGCTGCTATAAATCCCA	rdt_30-04688_000114_t2_R	chr9 101900197 101900365	CGCTCTTCCGATCTCTGATTGGCAAAGGTCGATTTGG	TGCTCTTCCGATCTGACTGTCTGCTGCTATAAATCCCA
447	ABL1_8	25	NM_007313_NM_005157	9	133,730,187	133,730,483	30-04688	rdt_30-04688_000766_t2	Null	hg19 dbSNP135	chr9 133730283 133730439	Null	Null	Null	Unique	1	197	56	GGGTCCCAAGCAACTACATCACGCCAGTCAACAGTCTGGAGAAACACTCCTGGTACCATGGGCCTGTGTCCCGCAATGCCGCTGAGTATCTGCTGAGCAGCGGGATCAATGGCAGCTTCTTGGTGCGTGAGAGTGAGAGCAGTCCTGGCCAGAGGTCCATCTCGCTGAGATACGAAGGGAGGGTGTACCATTACAGG	Tiled_2	Null	133,730,263	133,730,459	133,730,283	133,730,439	Null	20	59.5	GGGTCCCAAGCAACTACATC	rdt_30-04688_000766_t2_L	20	58.3	CCTGTAATGGTACACCCTCC	rdt_30-04688_000766_t2_R	chr9 133730263 133730459	CGCTCTTCCGATCTCTGGGGTCCCAAGCAACTACATC	TGCTCTTCCGATCTGACCCTGTAATGGTACACCCTCC
448	ABL1_8	25	NM_007313_NM_005157	9	133,730,187	133,730,483	30-04688	rdt_30-04688_000766_t3	Null	hg19 dbSNP135	chr9 133730385 133730537	Null	Null	Null	Unique	1	193	58	GGATCAATGGCAGCTTCTTGGTGCGTGAGAGTGAGAGCAGTCCTGGCCAGAGGTCCATCTCGCTGAGATACGAAGGGAGGGTGTACCATTACAGGATCAACACTGCTTCTGATGGCAAGGTAGGGGACCCTTGGCAGGGGGCGCTGATGGGCCCAGGGCAGGGGAACCAGAGGTCCTGCTGTCGGATTGATAA	Tiled_3	Null	133,730,365	133,730,557	133,730,385	133,730,483	Null	20	58.4	GGATCAATGGCAGCTTCTTG	rdt_30-04688_000766_t3_L	20	57.6	TTATCAATCCGACAGCAGGA	rdt_30-04688_000766_t3_R	chr9 133730365 133730557	CGCTCTTCCGATCTCTGGGATCAATGGCAGCTTCTTG	TGCTCTTCCGATCTGACTTATCAATCCGACAGCAGGA
449	ABL1_7	25	NM_007313_NM_005157	9	133,738,149	133,738,422	30-04688	rdt_30-04688_000765_t1	Null	hg19 dbSNP135	chr9 133738116 133738260	Null	Null	Null	Unique	1	185	56	CTCTTTGAGCTTGCCTGTCTCTGTGGGCTGAAGGCTGTTCCCTGTTTCCTTCAGCTCTACGTCTCCTCCGAGAGCCGCTTCAACACCCTGGCCGAGTTGGTTCATCATCATTCAACGGTGGCCGACGGGCTCATCACCACGCTCCATTATCCAGCCCCAAAGCGCAACAAGCCCACTGTCTATGG	Tiled_1	Null	133,738,096	133,738,280	133,738,149	133,738,260	Null	20	59.1	CTCTTTGAGCTTGCCTGTCT	rdt_30-04688_000765_t1_L	20	58.8	CCATAGACAGTGGGCTTGTT	rdt_30-04688_000765_t1_R	chr9 133738096 133738280	CGCTCTTCCGATCTCTGCTCTTTGAGCTTGCCTGTCT	TGCTCTTCCGATCTGACCCATAGACAGTGGGCTTGTT
450	ABL1_7	25	NM_007313_NM_005157	9	133,738,149	133,738,422	30-04688	rdt_30-04688_000765_t2	Null	hg19 dbSNP135	chr9 133738247 133738376	Null	Null	Null	Unique	1	170	58	CATCACCACGCTCCATTATCCAGCCCCAAAGCGCAACAAGCCCACTGTCTATGGTGTGTCCCCCAACTACGACAAGTGGGAGATGGAACGCACGGACATCACCATGAAGCACAAGCTGGGCGGGGGCCAGTACGGGGAGGTGTACGAGGGCGTGTGGAAGAAATACAGCC	Tiled_2	Null	133,738,227	133,738,396	133,738,247	133,738,376	Null	20	57.6	CATCACCACGCTCCATTATC	rdt_30-04688_000765_t2_L	20	58.0	GGCTGTATTTCTTCCACACG	rdt_30-04688_000765_t2_R	chr9 133738227 133738396	CGCTCTTCCGATCTCTGCATCACCACGCTCCATTATC	TGCTCTTCCGATCTGACGGCTGTATTTCTTCCACACG
451	ABL1_7	25	NM_007313_NM_005157	9	133,738,149	133,738,422	30-04688	rdt_30-04688_000765_t3	Null	hg19 dbSNP135	chr9 133738312 133738473	Null	Null	Null	Unique	1	200	61	ACTACGACAAGTGGGAGATGGAACGCACGGACATCACCATGAAGCACAAGCTGGGCGGGGGCCAGTACGGGGAGGTGTACGAGGGCGTGTGGAAGAAATACAGCCTGACGGTGGCCGTGAAGACCTTGAAGGTAGGCTGGGACTGCCGGGGGTGCCCAGGGTACGTGGGGCAAGGCGTCTGCTGGCATTAGGCGATGCAT	Tiled_3	Null	133,738,292	133,738,491	133,738,312	133,738,422	Null	20	57.9	ACTACGACAAGTGGGAGATG	rdt_30-04688_000765_t3_L	18	58.3	ATGCATCGCCTAATGCCA	rdt_30-04688_000765_t3_R	chr9 133738292 133738491	CGCTCTTCCGATCTCTGACTACGACAAGTGGGAGATG	TGCTCTTCCGATCTGACATGCATCGCCTAATGCCA
452	ABL1_6	25	NM_007313_NM_005157	9	133,747,515	133,747,600	30-04688	rdt_30-04688_000764_t0	Null	hg19 dbSNP135	chr9 133747488 133747602	Null	Null	Null	Unique	1	153	47	CTGAAAAGCACTTCCTGAAATAATTTCACCTTCGTTTTTTTCCTTCTGCAGGAGGACACCATGGAGGTGGAAGAGTTCTTGAAAGAAGCTGCAGTCATGAAAGAGATCAAACACCCTAACCTGGTGCAGCTCCTTGGTGAGTAAGCCCGGGGC	Single	Null	133,747,465	133,747,617	133,747,515	133,747,600	Null	23	56.7	CTGAAAAGCACTTCCTGAAATAA	rdt_30-04688_000764_t0_L	15	56.9	GCCCCGGGCTTACTC	rdt_30-04688_000764_t0_R	chr9 133747465 133747617	CGCTCTTCCGATCTCTGCTGAAAAGCACTTCCTGAAATAA	TGCTCTTCCGATCTGACGCCCCGGGCTTACTC
453	ABL1_5	25	NM_007313_NM_005157	9	133,748,246	133,748,424	30-04688	rdt_30-04688_000763_t1	Null	hg19 dbSNP135	chr9 133748238 133748356	Null	Null	Null	Unique	1	157	57	TGTTGAAGTCCTCGTTGTCTTGTTGGCAGGGGTCTGCACCCGGGAGCCCCCGTTCTATATCATCACTGAGTTCATGACCTACGGGAACCTCCTGGACTACCTGAGGGAGTGCAACCGGCAGGAGGTGAACGCCGTGGTGCTGCTGTACATGGCCACT	Tiled_1	Null	133,748,218	133,748,374	133,748,246	133,748,356	Null	20	58.0	TGTTGAAGTCCTCGTTGTCT	rdt_30-04688_000763_t1_L	18	58.2	AGTGGCCATGTACAGCAG	rdt_30-04688_000763_t1_R	chr9 133748218 133748374	CGCTCTTCCGATCTCTGTGTTGAAGTCCTCGTTGTCT	TGCTCTTCCGATCTGACAGTGGCCATGTACAGCAG
454	ABL1_5	25	NM_007313_NM_005157	9	133,748,246	133,748,424	30-04688	rdt_30-04688_000763_t2	Null	hg19 dbSNP135	chr9 133748323 133748425	Null	Null	Null	Unique	1	138	57	AACCTCCTGGACTACCTGAGGGAGTGCAACCGGCAGGAGGTGAACGCCGTGGTGCTGCTGTACATGGCCACTCAGATCTCGTCAGCCATGGAGTACCTGGAGAAGAAAAACTTCATCCACAGGTAGGGGCCTGGCCAG	Tiled_2	Null	133,748,303	133,748,440	133,748,323	133,748,424	Null	20	59.1	AACCTCCTGGACTACCTGAG	rdt_30-04688_000763_t2_L	15	57.9	CTGGCCAGGCCCCTA	rdt_30-04688_000763_t2_R	chr9 133748303 133748440	CGCTCTTCCGATCTCTGAACCTCCTGGACTACCTGAG	TGCTCTTCCGATCTGACCTGGCCAGGCCCCTA
455	ABL1_4	25	NM_007313_NM_005157	9	133,750,254	133,750,439	30-04688	rdt_30-04688_000762_t1	Null	hg19 dbSNP135	chr9 133750218 133750363	Null	Null	Null	Unique	1	186	51	TTTGTGAAGTGGAAGGTTGGCCAGGAGCTCTCATGGGTGAACATTTTCCTTTCTTAGAGATCTTGCTGCCCGAAACTGCCTGGTAGGGGAGAACCACTTGGTGAAGGTAGCTGATTTTGGCCTGAGCAGGTTGATGACAGGGGACACCTACACAGCCCATGCTGGAGCCAAGTTCCCCATCAAATG	Tiled_1	Null	133,750,198	133,750,383	133,750,254	133,750,363	Null	20	57.3	TTTGTGAAGTGGAAGGTTGG	rdt_30-04688_000762_t1_L	20	58.6	CATTTGATGGGGAACTTGGC	rdt_30-04688_000762_t1_R	chr9 133750198 133750383	CGCTCTTCCGATCTCTGTTTGTGAAGTGGAAGGTTGG	TGCTCTTCCGATCTGACCATTTGATGGGGAACTTGGC
456	ABL1_4	25	NM_007313_NM_005157	9	133,750,254	133,750,439	30-04688	rdt_30-04688_000762_t2	Null	hg19 dbSNP135	chr9 133750321 133750460	Null	Null	Null	Unique	1	180	55	AAGGTAGCTGATTTTGGCCTGAGCAGGTTGATGACAGGGGACACCTACACAGCCCATGCTGGAGCCAAGTTCCCCATCAAATGGACTGCACCCGAGAGCCTGGCCTACAACAAGTTCTCCATCAAGTCCGACGTCTGGGGTAAGGGCTGCTGCTGCACTGAAGTGGTCCTTCCTGACTAC	Tiled_2	Null	133,750,301	133,750,480	133,750,321	133,750,439	Null	20	58.4	AAGGTAGCTGATTTTGGCCT	rdt_30-04688_000762_t2_L	20	57.5	GTAGTCAGGAAGGACCACTT	rdt_30-04688_000762_t2_R	chr9 133750301 133750480	CGCTCTTCCGATCTCTGAAGGTAGCTGATTTTGGCCT	TGCTCTTCCGATCTGACGTAGTCAGGAAGGACCACTT
457	NOTCH1_33	4851	NM_017617	9	139,390,522	139,392,010	30-04688	rdt_30-04688_000292_t4	Null	hg19 dbSNP135	chr9 139390785 139390931	Null	Null	Null	Unique	1	179	70	TGGGACCAGCGAGGATGGCAGCGACGTGGGCAGGGCGGGGCTCTCCTGGGGCAGAATAGTGTGCACCGCCAGGCTGCTGGGGCCCAGTGGCTGCACGTCTGCCTGGCTCGGCTCTCCACTCAGGAAGCTCCGGCCCAGGTGGCCGCTGGCTGCTGAGCTCACGCCAAGGTGCGGCTGTG	Tiled_4	Null	139,390,769	139,390,947	139,390,785	139,390,931	Null	16	57.7	TGGGACCAGCGAGGAT	rdt_30-04688_000292_t4_L	16	59.4	CACAGCCGCACCTTGG	rdt_30-04688_000292_t4_R	chr9 139390769 139390947	CGCTCTTCCGATCTCTGTGGGACCAGCGAGGAT	TGCTCTTCCGATCTGACCACAGCCGCACCTTGG
458	NOTCH1_26	4851	NM_017617	9	139,397,633	139,397,782	30-04688	rdt_30-04688_000285_t1	Null	hg19 dbSNP135	chr9 139397615 139397766	Null	Null	Null	Unique	1	187	63	GGCAGAGCCTGTTCCCGGGATGGGGCCACACTTACTCTGCACGGCCTCGATCTTGTAGGGGATGTTGAGGCTGCCCAGCGAGGCGAGCGCTCCCAGGAATGCGGCCACGTCGGTGGCACTCTGGAAGCACTGCGAGGAGGCCTGCACACACTGCCGGTTGTCAATCTCCAGGTAGACGATGGAGCTG	Tiled_1	Null	139,397,599	139,397,785	139,397,633	139,397,766	Null	16	57.8	GGCAGAGCCTGTTCCC	rdt_30-04688_000285_t1_L	19	58.3	CAGCTCCATCGTCTACCTG	rdt_30-04688_000285_t1_R	chr9 139397599 139397785	CGCTCTTCCGATCTCTGGGCAGAGCCTGTTCCC	TGCTCTTCCGATCTGACCAGCTCCATCGTCTACCTG
459	NOTCH1_26	4851	NM_017617	9	139,397,633	139,397,782	30-04688	rdt_30-04688_000285_t2	Null	hg19 dbSNP135	chr9 139397726 139397880	Null	Null	Null	Unique	1	191	65	CGGTGGCACTCTGGAAGCACTGCGAGGAGGCCTGCACACACTGCCGGTTGTCAATCTCCAGGTAGACGATGGAGCTGGGCGGACAATCAGAGAGGGGCTGGGACCCGAGGCTTCCTCCTCCCCCGCCCACCGGCCAGGGATGCTGCCGCAGGACACTGAGGCCCATGACGCCACAGTCAGGACATGGTGAG	Tiled_2	Null	139,397,709	139,397,899	139,397,726	139,397,782	Null	17	58.4	CGGTGGCACTCTGGAAG	rdt_30-04688_000285_t2_L	19	57.6	CTCACCATGTCCTGACTGT	rdt_30-04688_000285_t2_R	chr9 139397709 139397899	CGCTCTTCCGATCTCTGCGGTGGCACTCTGGAAG	TGCTCTTCCGATCTGACCTCACCATGTCCTGACTGT
460	NOTCH1_25	4851	NM_017617	9	139,399,124	139,399,556	30-04688	rdt_30-04688_000284_t1	Null	hg19 dbSNP135	chr9 139399123 139399285	Null	Null	Null	Unique	1	198	71	CGCCGGGTCTCACTCACCCGCGGACGTCCATGGGGTCCAGCTCCCTCCGCCGCCGCCCACCCTCGCTGCCACCAGGGAGCAGCGAGGCCTTCACCTGGCCCAGCAGGGCGTCAGGTGCGGCCCAGCCCTCGGCGGCACGCTTGATGGGGTGCTTGCGCAGCTCCTCCTCGCGGCCGTAGTAGGGGAAGATCATCTGCT	Tiled_1	Null	139,399,108	139,399,305	139,399,124	139,399,285	Null	15	57.0	CGCCGGGTCTCACTC	rdt_30-04688_000284_t1_L	20	57.4	AGCAGATGATCTTCCCCTAC	rdt_30-04688_000284_t1_R	chr9 139399108 139399305	CGCTCTTCCGATCTCTGCGCCGGGTCTCACTC	TGCTCTTCCGATCTGACAGCAGATGATCTTCCCCTAC
461	NOTCH1_25	4851	NM_017617	9	139,399,124	139,399,556	30-04688	rdt_30-04688_000284_t2	Null	hg19 dbSNP135	chr9 139399205 139399364	Null	Null	Null	Unique	1	196	66	GCGAGGCCTTCACCTGGCCCAGCAGGGCGTCAGGTGCGGCCCAGCCCTCGGCGGCACGCTTGATGGGGTGCTTGCGCAGCTCCTCCTCGCGGCCGTAGTAGGGGAAGATCATCTGCTGGCCGTGTGCGTCACGCTTGAAGACCACGTTGGTGTGCAGCACGCGGCTGAGCTCCCGCAGGAAGTGGAAGGAGCTGTT	Tiled_2	Null	139,399,189	139,399,384	139,399,205	139,399,364	Null	16	58.3	GCGAGGCCTTCACCTG	rdt_30-04688_000284_t2_L	20	59.9	AACAGCTCCTTCCACTTCCT	rdt_30-04688_000284_t2_R	chr9 139399189 139399384	CGCTCTTCCGATCTCTGGCGAGGCCTTCACCTG	TGCTCTTCCGATCTGACAACAGCTCCTTCCACTTCCT
462	NOTCH1_25	4851	NM_017617	9	139,399,124	139,399,556	30-04688	rdt_30-04688_000284_t3	Null	hg19 dbSNP135	chr9 139399307 139399447	Null	Null	Null	Unique	1	178	65	AGGGGAAGATCATCTGCTGGCCGTGTGCGTCACGCTTGAAGACCACGTTGGTGTGCAGCACGCGGCTGAGCTCCCGCAGGAAGTGGAAGGAGCTGTTGCGCAGCTGCTCCGGCGGCATCAGCACCACCACCACCAGCGTGCCGGCCGCCAGCCTCTCGGGTACATGCTCCGCACAGTC	Tiled_3	Null	139,399,288	139,399,465	139,399,307	139,399,447	Null	19	57.4	AGGGGAAGATCATCTGCTG	rdt_30-04688_000284_t3_L	18	58.3	GACTGTGCGGAGCATGTA	rdt_30-04688_000284_t3_R	chr9 139399288 139399465	CGCTCTTCCGATCTCTGAGGGGAAGATCATCTGCTG	TGCTCTTCCGATCTGACGACTGTGCGGAGCATGTA
463	NOTCH1_25	4851	NM_017617	9	139,399,124	139,399,556	30-04688	rdt_30-04688_000284_t4	Null	hg19 dbSNP135	chr9 139399386 139399530	Null	Null	Null	Unique	1	185	67	GGAAGTGGAAGGAGCTGTTGCGCAGCTGCTCCGGCGGCATCAGCACCACCACCACCAGCGTGCCGGCCGCCAGCCTCTCGGGTACATGCTCCGCACAGTCCAGCCCGTCCCACTCGCACTCCGCGCTGTTGCAGCCCTGGTCGCAGTGCCCGTCGCTGAAGTGGTCCTTGCAGTACTGGTCGTAC	Tiled_4	Null	139,399,366	139,399,550	139,399,386	139,399,530	Null	20	59.7	GGAAGTGGAAGGAGCTGTTG	rdt_30-04688_000284_t4_L	20	59.2	GTACGACCAGTACTGCAAGG	rdt_30-04688_000284_t4_R	chr9 139399366 139399550	CGCTCTTCCGATCTCTGGGAAGTGGAAGGAGCTGTTG	TGCTCTTCCGATCTGACGTACGACCAGTACTGCAAGG
464	JAK2	Null	Null	9	5,073,770	5,073,771	30-04698	rdt_30-04698_000017_t0	Null	hg19 dbSNP135	chr9 5073732 5073793	Null	Null	Null	Unique	1	103	38	AGCAAGTATGATGAGCAAGCTTTCTCACAAGCATTTGGTTTTAAATTATGGAGTATGTGTCTGTGGAGACGAGAGTAAGTAAAACTACAGGCTTTCTAATGCC	Single	Null	5,073,712	5,073,814	5,073,770	5,073,771	Null	20	57.4	AGCAAGTATGATGAGCAAGC	rdt_30-04698_000017_t0_L	21	57.2	GGCATTAGAAAGCCTGTAGTT	rdt_30-04698_000017_t0_R	chr9 5073712 5073814	CGCTCTTCCGATCTCTGAGCAAGTATGATGAGCAAGC	TGCTCTTCCGATCTGACGGCATTAGAAAGCCTGTAGTT
465	MECP2_EX3_8	Null	Null	X	153,296,360	153,296,363	30-04698	rdt_30-04698_000001_t0	Null	hg19 dbSNP135	chrX 153296340 153296386	Null	Null	Null	Unique	1	86	56	CCACTTCCTTGACCTCGATGCTGACCGTCTCCCGGGTCTTGCGCTTCTTGATGGGGAGTACGGTCTCCTGCACAGATCGGATAGAA	Single	Null	153,296,321	153,296,406	153,296,360	153,296,363	Null	19	57.7	CCACTTCCTTGACCTCGAT	rdt_30-04698_000001_t0_L	20	58.1	TTCTATCCGATCTGTGCAGG	rdt_30-04698_000001_t0_R	chrX 153296321 153296406	CGCTCTTCCGATCTCTGCCACTTCCTTGACCTCGAT	TGCTCTTCCGATCTGACTTCTATCCGATCTGTGCAGG
466	MECP2_EX3_7	Null	Null	X	153,296,397	153,296,400	30-04698	rdt_30-04698_000002_t0	Null	hg19 dbSNP135	chrX 153296386 153296409	Null	Null	Null	Unique	1	63	49	CTTGATGGGGAGTACGGTCTCCTGCACAGATCGGATAGAAGACTCCTTCACGGCTTTCTTTTT	Single	Null	153,296,367	153,296,429	153,296,397	153,296,400	Null	19	58.2	CTTGATGGGGAGTACGGTC	rdt_30-04698_000002_t0_L	20	57.0	AAAAAGAAAGCCGTGAAGGA	rdt_30-04698_000002_t0_R	chrX 153296367 153296429	CGCTCTTCCGATCTCTGCTTGATGGGGAGTACGGTC	TGCTCTTCCGATCTGACAAAAAGAAAGCCGTGAAGGA
467	MECP2_EX3_6	Null	Null	X	153,296,469	153,296,472	30-04698	rdt_30-04698_000003_t0	Null	hg19 dbSNP135	chrX 153296407 153296476	Null	Null	Null	Unique	1	109	61	CCTGCACAGATCGGATAGAAGACTCCTTCACGGCTTTCTTTTTGGCCTCGGCGGCAGCGGCTGCCACCACACTCCCCGGCTTTCGGCCCCGTTTCTTGGGAATGGCCTG	Single	Null	153,296,387	153,296,495	153,296,469	153,296,472	Null	20	58.1	CCTGCACAGATCGGATAGAA	rdt_30-04698_000003_t0_L	19	57.7	CAGGCCATTCCCAAGAAAC	rdt_30-04698_000003_t0_R	chrX 153296387 153296495	CGCTCTTCCGATCTCTGCCTGCACAGATCGGATAGAA	TGCTCTTCCGATCTGACCAGGCCATTCCCAAGAAAC
468	MECP2_EX3_5	Null	Null	X	153,296,514	153,296,517	30-04698	rdt_30-04698_000004_t0	Null	hg19 dbSNP135	chrX 153296497 153296535	Null	Null	Null	Unique	1	76	59	TTTCTTGGGAATGGCCTGAGGGTCGGCCTCAGCTTTTCGCTTCCTGCCGGGGCGTTTGATCACCATGACCTGGGTG	Single	Null	153,296,478	153,296,553	153,296,514	153,296,517	Null	19	57.8	TTTCTTGGGAATGGCCTGA	rdt_30-04698_000004_t0_L	18	57.4	CACCCAGGTCATGGTGAT	rdt_30-04698_000004_t0_R	chrX 153296478 153296553	CGCTCTTCCGATCTCTGTTTCTTGGGAATGGCCTGA	TGCTCTTCCGATCTGACCACCCAGGTCATGGTGAT
469	MECP2_EX3_4	Null	Null	X	153,296,814	153,296,817	30-04698	rdt_30-04698_000007_t0	Null	hg19 dbSNP135	chrX 153296760 153296818	Null	Null	Null	Unique	1	99	54	TTGGGAGATTTGGGCTTCTTAGGTGGTTTCTGCTCTCGCCGGGAGGGGCTCCCTCTCCCAGTTACCGTGAAGTCAAAATCATTAGGGTCCAGGGATGTG	Single	Null	153,296,740	153,296,838	153,296,814	153,296,817	Null	20	58.3	TTGGGAGATTTGGGCTTCTT	rdt_30-04698_000007_t0_L	20	58.6	CACATCCCTGGACCCTAATG	rdt_30-04698_000007_t0_R	chrX 153296740 153296838	CGCTCTTCCGATCTCTGTTGGGAGATTTGGGCTTCTT	TGCTCTTCCGATCTGACCACATCCCTGGACCCTAATG
470	MECP2_EX3_1	Null	Null	X	153,296,877	153,296,882	30-04698	rdt_30-04698_000008_t0	Null	hg19 dbSNP135	chrX 153296872 153296903	Null	Null	Null	Unique	1	72	50	CGAAGTACGCAATCAACTCCACTTTAGAGCGAAAGGCTTTTCCCTGGGGACTGTGGGGACAAACAGAAAGAC	Single	Null	153,296,852	153,296,923	153,296,877	153,296,882	Null	20	58.1	CGAAGTACGCAATCAACTCC	rdt_30-04698_000008_t0_L	20	57.8	GTCTTTCTGTTTGTCCCCAC	rdt_30-04698_000008_t0_R	chrX 153296852 153296923	CGCTCTTCCGATCTCTGCGAAGTACGCAATCAACTCC	TGCTCTTCCGATCTGACGTCTTTCTGTTTGTCCCCAC
471	MECP2_1	4204	NM_001110792_NM_004992	X	153,297,657	153,298,008	30-04688	rdt_30-04688_000410_t1	Null	hg19 dbSNP135	chrX 153297595 153297759	Null	Null	Null	Unique	1	200	53	GGGCACATACATTTTCCTGCTCCATGAGGGATCCTTGTCCCTGCCCTCCCTGCCCTGTAGAGATAGGAGTTGCTCTTACTTACTTGATCAAATACACATCATACTTCCCAGCAGAGCGGCCAGATTTCCTTTGCTTAAGCTTCCGTGTCCAGCCTTCAGGCAGGGTGGGGTCATCATACATGGGTCCCCGGTCACGGATG	Tiled_1	Null	153,297,575	153,297,774	153,297,657	153,297,759	Null	20	58.7	GGGCACATACATTTTCCTGC	rdt_30-04688_000410_t1_L	15	57.0	CATCCGTGACCGGGG	rdt_30-04688_000410_t1_R	chrX 153297575 153297774	CGCTCTTCCGATCTCTGGGGCACATACATTTTCCTGC	TGCTCTTCCGATCTGACCATCCGTGACCGGGG
472	MECP2_1	4204	NM_001110792_NM_004992	X	153,297,657	153,298,008	30-04688	rdt_30-04688_000410_t2	Null	hg19 dbSNP135	chrX 153297775 153297848	Null	Null	Null	Unique	1	106	66	CCCCGGTCACGGATGATGGAGCGCCGCTGTTTGGGGGAGGCAGAAGCTTCCGGCACAGCCGGGGCGGAGCCTGACCCTTCTGATGTCTCTGCTTTGCCTGCCTCTG	Tiled_2	Null	153,297,760	153,297,865	153,297,775	153,297,848	Null	15	57.0	CCCCGGTCACGGATG	rdt_30-04688_000410_t2_L	17	58.7	CAGAGGCAGGCAAAGCA	rdt_30-04688_000410_t2_R	chrX 153297760 153297865	CGCTCTTCCGATCTCTGCCCCGGTCACGGATG	TGCTCTTCCGATCTGACCAGAGGCAGGCAAAGCA
473	MED12_43	9968	NM_005120	X	70,339,212	70,339,337	30-04660	rdt_30-04660_000713_t1	Null	hg19 dbSNP135	chrX 70339211 70339347	Null	Null	Null	Unique	1	175	50	AAACAACTAAACGCCGCTTTCCTGCCTCAGGATGAACTGACGGCCTTGAATGTAAAACAAGGTTTCAATAACCAGCCTGCTGTCTCTGGGGATGAGCATGGCAGTGCCAAGAACGTCAGCTTCAATCCTGCCAAGGTGAGACAACTCTGCCAGGCTGAAGGAAAAGGCTGGAAGA	Tiled_1	Null	70,339,193	70,339,367	70,339,212	70,339,337	125	18	56.7	AAACAACTAAACGCCGCT	rdt_30-04660_000713_t1_L	20	57.9	TCTTCCAGCCTTTTCCTTCA	rdt_30-04660_000713_t1_R	chrX 70339193 70339367	CGCTCTTCCGATCTCTGAAACAACTAAACGCCGCT	TGCTCTTCCGATCTGACTCTTCCAGCCTTTTCCTTCA
474	MED12_24	9968	NM_005120	X	70,347,175	70,347,327	30-04660	rdt_30-04660_000694_t1	Null	hg19 dbSNP135	chrX 70347136 70347293	Null	Null	Null	Unique	1	198	52	GAGGCTTGAATCTGTTTGGAGGAGCCCGCATACCATCTGCTGACCCTCCCAACCTTGCTTCTTCATGCAGGCTGTGTGGCGTCGTGAAGCATGGGATGAACCGGTCCGATGGCTCCTCTGCAGAGCGCTGTATCCTTGCTTATCTCTATGATCTGTACACCTCCTGTAGCCATTTAAAGAACAAATTTGGGGAGCTCT	Tiled_1	Null	70,347,116	70,347,313	70,347,175	70,347,293	118	20	56.9	GAGGCTTGAATCTGTTTGGA	rdt_30-04660_000694_t1_L	20	57.2	AGAGCTCCCCAAATTTGTTC	rdt_30-04660_000694_t1_R	chrX 70347116 70347313	CGCTCTTCCGATCTCTGGAGGCTTGAATCTGTTTGGA	TGCTCTTCCGATCTGACAGAGCTCCCCAAATTTGTTC
475	MED12_23	9968	NM_005120	X	70,347,732	70,347,980	30-04660	rdt_30-04660_000693_t1	Null	hg19 dbSNP135	chrX 70347690 70347851	Null	Null	Null	Unique	1	200	51	CCTTTCCTGACCATCCCTCGACCTCAGCAGGCCTTCTTCAACACTACTATCTCCTTTCCTCCATCCCTGCAGCGACTTTTGCTCAAAGGTGAAGAACACCATCTACTGCAACGTGGAGCCATCGGAATCAAATATGCGCTGGGCACCTGAGTTCATGATCGACACTCTAGAGAACCCTGCAGCTCACACCTTCACCTACA	Tiled_1	Null	70,347,671	70,347,870	70,347,732	70,347,851	119	19	58.1	CCTTTCCTGACCATCCCTC	rdt_30-04660_000693_t1_L	19	57.9	TGTAGGTGAAGGTGTGAGC	rdt_30-04660_000693_t1_R	chrX 70347671 70347870	CGCTCTTCCGATCTCTGCCTTTCCTGACCATCCCTC	TGCTCTTCCGATCTGACTGTAGGTGAAGGTGTGAGC
476	MED12_21	9968	NM_005120	X	70,348,437	70,348,578	30-04660	rdt_30-04660_000691_t1	Null	hg19 dbSNP135	chrX 70348433 70348564	Null	Null	Null	Unique	1	172	48	ACTGAGTCATGGTGTCTGTCTGTTTTTTCCTCCAGGTCAGTGACCTATCTTTTCATGACTCGCTGGCTACTTTTGTTGCCATCCTCATCGCTCGGCAGTGTTTGCTCCTGGAAGATCTGATTCGCTGTGCTGCCATCCCTTCACTCCTTAATGCTGGTGAACTACCAATCTG	Tiled_1	Null	70,348,413	70,348,584	70,348,437	70,348,564	127	20	58.1	ACTGAGTCATGGTGTCTGTC	rdt_30-04660_000691_t1_L	20	57.4	CAGATTGGTAGTTCACCAGC	rdt_30-04660_000691_t1_R	chrX 70348413 70348584	CGCTCTTCCGATCTCTGACTGAGTCATGGTGTCTGTC	TGCTCTTCCGATCTGACCAGATTGGTAGTTCACCAGC
477	MED12_20	9968	NM_005120	X	70,348,953	70,349,075	30-04660	rdt_30-04660_000690_t1	Null	hg19 dbSNP135	chrX 70348950 70349095	Null	Null	Null	Unique	1	187	51	TCATCCCTTCCAGATCTGTTTTGTCTTCCTTTTAGCTTGTAGTGAACAGGACTCTGAGCCAGGGGCCCGGCTTACCTGCCGCATCCTCCTTCACCTTTTCAAGACACCGCAGCTCAATCCTTGCCAGTCTGATGGAAGTAAGTGACCCTGATCTGAACCAGCCAACAGTAGAAAGTGTGGTTCCCCT	Tiled_1	Null	70,348,929	70,349,115	70,348,953	70,349,075	122	21	57.6	TCATCCCTTCCAGATCTGTTT	rdt_30-04660_000690_t1_L	20	58.0	AGGGGAACCACACTTTCTAC	rdt_30-04660_000690_t1_R	chrX 70348929 70349115	CGCTCTTCCGATCTCTGTCATCCCTTCCAGATCTGTTT	TGCTCTTCCGATCTGACAGGGGAACCACACTTTCTAC
478	CHIC1_5	53344	NM_001039840	X	72,783,120	72,783,416	30-04688	rdt_30-04688_000833_t1	Null	hg19 dbSNP135	chrX 72783091 72783243	Null	Null	Null	Unique	1	191	61	CAGGTTCAAACTCTTCTCCGGGAGCGTGGCGGCGATCGCGAGGTCACGTGATGAGCATCCTGCTGCCCAACATGGCGGAGTTCGACACCATCTCGGAACTGGAGGAGGAGGAGGAAGAAGAAGCGGCAAcgtcgtcgtcgtcgccgtcgtcgtcgtcgtcgGTATCTGGGCCCGACGATGACgaggaggat	Tiled_1	Null	72,783,071	72,783,261	72,783,120	72,783,243	Null	20	57.3	CAGGTTCAAACTCTTCTCCG	rdt_30-04688_000833_t1_L	18	56.7	atcctcctcGTCATCGTC	rdt_30-04688_000833_t1_R	chrX 72783071 72783261	CGCTCTTCCGATCTCTGCAGGTTCAAACTCTTCTCCG	TGCTCTTCCGATCTGACatcctcctcGTCATCGTC
479	CHIC1_5	53344	NM_001039840	X	72,783,120	72,783,416	30-04688	rdt_30-04688_000833_t2	Null	hg19 dbSNP135	chrX 72783199 72783361	Null	Null	Null	Unique	1	198	63	GAGGAAGAAGAAGCGGCAAcgtcgtcgtcgtcgccgtcgtcgtcgtcgtcgGTATCTGGGCCCGACGATGACgaggaggatgaggaggaagaggaggaagaggaggaggaggaagaagaggaggaggaggaagaggaggaggaAGCGCCGCCCCCGCCTCGGGTAGTGAGCGAGGAGCATCTGCGGAGATATGCTCCC	Tiled_2	Null	72,783,181	72,783,378	72,783,199	72,783,361	Null	18	58.2	GAGGAAGAAGAAGCGGCA	rdt_30-04688_000833_t2_L	17	56.8	GGGAGCATATCTCCGCA	rdt_30-04688_000833_t2_R	chrX 72783181 72783378	CGCTCTTCCGATCTCTGGAGGAAGAAGAAGCGGCA	TGCTCTTCCGATCTGACGGGAGCATATCTCCGCA
480	CHIC1_3	53344	NM_001039840	X	72,804,252	72,804,408	30-04688	rdt_30-04688_000831_t2	Null	hg19 dbSNP135	chrX 72804315 72804467	Null	Null	Null	Unique	1	198	37	TGCATGTTTGAAAAAGGCTCTCCCGGTCAATGTGAAATGGCTGCTGTGTGGTTGTCTCTGCTGCTGTTGCACACTGGGTTGCAGCCTATGGCCTGTTATTTGTCTCAACAAAAGAGTGAGTAACTGTTTTATTGTATAATAATaataataactaacatttatggaaaacttactatgtgctatgaactcttttcaagt	Tiled_2	Null	72,804,294	72,804,491	72,804,315	72,804,408	Null	21	58.2	TGCATGTTTGAAAAAGGCTCT	rdt_30-04688_000831_t2_L	24	58.2	acttgaaaagagttcatagcacat	rdt_30-04688_000831_t2_R	chrX 72804294 72804491	CGCTCTTCCGATCTCTGTGCATGTTTGAAAAAGGCTCT	TGCTCTTCCGATCTGACacttgaaaagagttcatagcacat
481	CHIC1_1	53344	NM_001039840	X	72,899,488	72,899,548	30-04688	rdt_30-04688_000829_t0	Null	hg19 dbSNP135	chrX 72899451 72899585	Null	Null	Null	Unique	1	188	27	TCAAATGTATAGGTTGTAATTAGTTTAAGTTAATATAAAAATTCTTAACAAGACTATACTTTCTTAGCTTGCTTTGCACTGGAAGTTGACTAAGAGGAAATGTGAAACTAGCAATATGATGGAGTATGTAAGTATGAGGTTGTTTTTAATTATTTTTTTATTCATTCTAAATGTACCATTTTCCTGTG	Single	Null	72,899,422	72,899,609	72,899,488	72,899,548	Null	29	56.3	TCAAATGTATAGGTTGTAATTAGTTTAAG	rdt_30-04688_000829_t0_L	24	56.6	CACAGGAAAATGGTACATTTAGAA	rdt_30-04688_000829_t0_R	chrX 72899422 72899609	CGCTCTTCCGATCTCTGTCAAATGTATAGGTTGTAATTAGTTTAAG	TGCTCTTCCGATCTGACCACAGGAAAATGGTACATTTAGAA
482	CHIC1	53344	NM_001039840	X	72,900,789	72,900,840	30-04688	rdt_30-04688_000828_t0	Null	hg19 dbSNP135	chrX 72900701 72900842	Null	Null	Null	Unique	1	189	27	GGTTCAGGATTGAAATATTGTCCTATGAAAAATGATTATAGACTTTCTGGGttatttataagttatattaaatgaaaaatattttgtaaatatattCTTGTTTTTATTTTGCAGGTAATACTAATAGAATTCTTACCAAAATATCCCATATTCCGACCTGACTGAGGAGTTTTATCCAGTCACTTCTGT	Single	Null	72,900,676	72,900,864	72,900,789	72,900,840	Null	25	58.2	GGTTCAGGATTGAAATATTGTCCTA	rdt_30-04688_000828_t0_L	22	56.3	ACAGAAGTGACTGGATAAAACT	rdt_30-04688_000828_t0_R	chrX 72900676 72900864	CGCTCTTCCGATCTCTGGGTTCAGGATTGAAATATTGTCCTA	TGCTCTTCCGATCTGACACAGAAGTGACTGGATAAAACT
483	PDGFRA_7	Null	Null	4	55,152,008	55,152,130	30-4699	rdt_30-4699_000002_t1	Null	hg19 dbSNP135	chr4 55151990 55152112	Null	Null	Null	Unique	1	163	49	TGGCTTGATCCTGAGTCATTTCTTCCTTTTCCATGCAGTGTGTCCACCGTGATCTGGCTGCTCGCAACGTCCTCCTGGCACAAGGAAAAATTGTGAAGATCTGTGACTTTGGCCTGGCCAGAGACATCATGCATGATTCGAACTATGTGTCGAAAGGCAGTGT	Tiled_1	Null	55,151,970	55,152,132	55,152,008	55,152,112	Null	20	57.8	TGGCTTGATCCTGAGTCATT	rdt_30-4699_000002_t1_L	20	58.4	ACACTGCCTTTCGACACATA	rdt_30-4699_000002_t1_R	chr4 55151970 55152132	CGCTCTTCCGATCTCTGTGGCTTGATCCTGAGTCATT	TGCTCTTCCGATCTGACACACTGCCTTTCGACACATA
484	FBN1_4	Null	Null	15	48,752,445	48,752,512	30-4699	rdt_30-4699_000005_t0	Null	hg19 dbSNP135	chr15 48752409 48752522	Null	Null	Null	Unique	1	156	44	ATGCTAACACAAAGGCAAAAAACCAGAAAGTTCTGACAATGCCGTCATGACTCACCAACGGGTAAACCGGTATAAATGTCGATGACAAAGCCTGGCCTTTGACTTCCACAGAGTGTAGCAAACTCATCTGCAATGATTAAACAAAGGTGGGATGGG	Single	Null	48,752,388	48,752,543	48,752,445	48,752,512	Null	21	56.4	ATGCTAACACAAAGGCAAAAA	rdt_30-4699_000005_t0_L	21	57.4	CCCATCCCACCTTTGTTTAAT	rdt_30-4699_000005_t0_R	chr15 48752388 48752543	CGCTCTTCCGATCTCTGATGCTAACACAAAGGCAAAAA	TGCTCTTCCGATCTGACCCCATCCCACCTTTGTTTAAT
485	FBN1_3	Null	Null	15	48,755,280	48,755,430	30-4699	rdt_30-4699_000006_t1	Null	hg19 dbSNP135	chr15 48755223 48755381	Null	Null	Null	Unique	1	200	43	GCTAAGACTGATTTCCCCAACAATTCATGGGTAATTTTTCAACCTATATTTTTGATAATGGAGAAACTAAAACTCACCTGTACTTGGGATGGGACACTGTTCACAGGGCTTGTTCCACGCCCGGCCAATGTTGTAGGAACAGCAGCACATCTTCTTGGTCATGTTGAATAACAATTCTCCATCACAGGTCTGGTTGTCAG	Tiled_1	Null	48,755,202	48,755,401	48,755,280	48,755,381	Null	21	57.9	GCTAAGACTGATTTCCCCAAC	rdt_30-4699_000006_t1_L	20	58.4	CTGACAACCAGACCTGTGAT	rdt_30-4699_000006_t1_R	chr15 48755202 48755401	CGCTCTTCCGATCTCTGGCTAAGACTGATTTCCCCAAC	TGCTCTTCCGATCTGACCTGACAACCAGACCTGTGAT
486	FBN1_3	Null	Null	15	48,755,280	48,755,430	30-4699	rdt_30-4699_000006_t2	Null	hg19 dbSNP135	chr15 48755359 48755474	Null	Null	Null	Unique	1	156	41	AACAGCAGCACATCTTCTTGGTCATGTTGAATAACAATTCTCCATCACAGGTCTGGTTGTCAGCATAGTAGTTTCTGTAGCACAAACTTCTTCTCATATCTAGAAGGGAGGTAAAAAAAAGGATTGGAGGGTTGGTGATGCCATGTGGGAAATCAC	Tiled_2	Null	48,755,339	48,755,494	48,755,359	48,755,430	Null	20	57.9	AACAGCAGCACATCTTCTTG	rdt_30-4699_000006_t2_L	20	58.4	GTGATTTCCCACATGGCATC	rdt_30-4699_000006_t2_R	chr15 48755339 48755494	CGCTCTTCCGATCTCTGAACAGCAGCACATCTTCTTG	TGCTCTTCCGATCTGACGTGATTTCCCACATGGCATC
487	Notch3_6	Null	Null	19	15,302,780	15,303,060	30-4699	rdt_30-4699_000003_t1	Null	hg19 dbSNP135	chr19 15302755 15302916	Null	Null	Null	Unique	1	197	62	ACCCCTCTGACTCTCCTGAGTAGGGCTCACTCACCAGGAAGACAGGCACAGTCGTAAGTGAGGTCGCCACTCTGCCTGCAGGTGCCCCCGTTACGGCATGGTGAGGGTGCACAGGGCACCGCGGGGTTCTCACATAGTGGCCCTGTGTAGCCAGCTGGACACTGGCAGCGGAAGGAGCCAGGTGTGTTGAGGCAGGT	Tiled_1	Null	15,302,737	15,302,933	15,302,780	15,302,916	Null	18	58.1	ACCCCTCTGACTCTCCTG	rdt_30-4699_000003_t1_L	17	57.8	ACCTGCCTCAACACACC	rdt_30-4699_000003_t1_R	chr19 15302737 15302933	CGCTCTTCCGATCTCTGACCCCTCTGACTCTCCTG	TGCTCTTCCGATCTGACACCTGCCTCAACACACC
488	Notch3_6	Null	Null	19	15,302,780	15,303,060	30-4699	rdt_30-4699_000003_t2	Null	hg19 dbSNP135	chr19 15302841 15302999	Null	Null	Null	Unique	1	192	67	CCGTTACGGCATGGTGAGGGTGCACAGGGCACCGCGGGGTTCTCACATAGTGGCCCTGTGTAGCCAGCTGGACACTGGCAGCGGAAGGAGCCAGGTGTGTTGAGGCAGGTGCCACCATGGCGGCAGGGCTCACCCACCCGGCACTCATCCACGTCGCTTCGGCAGCTGCGGCCCTGGTAGCCAGGTGGGCAG	Tiled_2	Null	15,302,824	15,303,015	15,302,841	15,302,999	Null	17	58.1	CCGTTACGGCATGGTGA	rdt_30-4699_000003_t2_L	16	57.5	CTGCCCACCTGGCTAC	rdt_30-4699_000003_t2_R	chr19 15302824 15303015	CGCTCTTCCGATCTCTGCCGTTACGGCATGGTGA	TGCTCTTCCGATCTGACCTGCCCACCTGGCTAC
489	Notch3_5	Null	Null	19	15,303,185	15,303,255	30-4699	rdt_30-4699_000004_t0	Null	hg19 dbSNP135	chr19 15303178 15303273	Null	Null	Null	Unique	1	132	67	CCTCCCCTCCAGACTCTTCCCCTCTCACCTCGGAAGCCACGGGGGCACCGGCATGAGAATCGGGCGGTGCCAGCCACCACTGAACTCTGGCAGACACCACGGCCAGCACAGGGGCCTGAGTGACAGGGGTCC	Single	Null	15,303,160	15,303,291	15,303,185	15,303,255	Null	18	58.1	CCTCCCCTCCAGACTCTT	rdt_30-4699_000004_t0_L	18	59.9	GGACCCCTGTCACTCAGG	rdt_30-4699_000004_t0_R	chr19 15303160 15303291	CGCTCTTCCGATCTCTGCCTCCCCTCCAGACTCTT	TGCTCTTCCGATCTGACGGACCCCTGTCACTCAGG
490	ATP1a3_2	Null	Null	19	42,474,380	42,474,460	30-4699	rdt_30-4699_000001_t0	Null	hg19 dbSNP135	chr19 42474349 42474468	Null	Null	Null	Unique	1	151	59	TCACCAATCTGCCCGTAGGCCATGCTGATGAGTCTCTCATTGACCAATTTGTCCGTCCGCGGGTTCCTGGGCTGTCTCTTCATGATGTCGCTTTCGGCAGCCTCGTACGCCAGTGAGATGGCAGGGACCTAGGCGGAGGAGGCCGGGTGAG	Single	Null	42,474,333	42,474,483	42,474,380	42,474,460	Null	16	56.1	TCACCAATCTGCCCGT	rdt_30-4699_000001_t0_L	15	57.9	CTCACCCGGCCTCCT	rdt_30-4699_000001_t0_R	chr19 42474333 42474483	CGCTCTTCCGATCTCTGTCACCAATCTGCCCGT	TGCTCTTCCGATCTGACCTCACCCGGCCTCCT
491	ATP1a3_1	Null	Null	19	42,474,580	42,474,680	30-4699	rdt_30-4699_000007_t0	Null	hg19 dbSNP135	chr19 42474578 42474713	Null	Null	Null	Unique	1	169	59	TGCAGAGGATGGTGATGGTGCCCAGGGGCAGCGGGATGTTGGCCATGATGAACAGCAGGAAGGGCGTGATCTCCGGGATATTGCTGGTCAGGGTGTAGGCAATGGACTTCTTTAGGTTGTCGAAGATCAGGCGGCCTGTGGCACAGGCAGGCTCAGAGCAGGCGCCCAT	Single	Null	42,474,560	42,474,728	42,474,580	42,474,680	Null	18	57.5	TGCAGAGGATGGTGATGG	rdt_30-4699_000007_t0_L	15	58.8	ATGGGCGCCTGCTCT	rdt_30-4699_000007_t0_R	chr19 42474560 42474728	CGCTCTTCCGATCTCTGTGCAGAGGATGGTGATGG	TGCTCTTCCGATCTGACATGGGCGCCTGCTCT
492	IDH1	Null	Null	2	209,113,092	209,113,134	30-04700	rdt_30-04700_000003_t0	Null	hg19 dbSNP135	chr2 209113045 209113142	Null	Null	Null	Unique	1	133	41	CAAGTTGGAAATTTCTGGGCCATGAAAAAAAAAACATGCAAAATCACATTATTGCCAACATGACTTACTTGATCCCCATAAGCATGACGACCTATGATGATAGGTTTTACCCATCCACTCACAAGCCGGGGGA	Single	Null	209,113,025	209,113,157	209,113,092	209,113,134	Null	20	56.7	CAAGTTGGAAATTTCTGGGC	rdt_30-04700_000003_t0_L	15	57.7	TCCCCCGGCTTGTGA	rdt_30-04700_000003_t0_R	chr2 209113025 209113157	CGCTCTTCCGATCTCTGCAAGTTGGAAATTTCTGGGC	TGCTCTTCCGATCTGACTCCCCCGGCTTGTGA
493	VHL_1	Null	Null	3	10,183,532	10,183,870	30-04700	rdt_30-04700_000006_t1	Null	hg19 dbSNP135	chr3 10183524 10183685	Null	Null	Null	Unique	1	194	72	CGGGTGGTCTGGATCGCGGAGGGAATGCCCCGGAGGGCGGAGAACTGGGACGAGGCCGAGGTAGGCGCGGAGGAGGCAGGCGTCGAAGAGTACGGCCCTGAAGAAGACGGCGGGGAGGAGTCGGGCGCCGAGGAGTCCGGCCCGGAAGAGTCCGGCCCGGAGGAACTGGGCGCCGAGGAGGAGATGGAGGCCGG	Tiled_1	Null	10,183,508	10,183,701	10,183,532	10,183,685	Null	16	57.3	CGGGTGGTCTGGATCG	rdt_30-04700_000006_t1_L	16	58.2	CCGGCCTCCATCTCCT	rdt_30-04700_000006_t1_R	chr3 10183508 10183701	CGCTCTTCCGATCTCTGCGGGTGGTCTGGATCG	TGCTCTTCCGATCTGACCCGGCCTCCATCTCCT
494	VHL_1	Null	Null	3	10,183,532	10,183,870	30-04700	rdt_30-04700_000006_t3	Null	hg19 dbSNP135	chr3 10183842 10183906	Null	Null	Null	Unique	1	99	70	CAACGCTGCCGCCTGGCACGGGCCGCCGCATCCACAGCTACCGAGGTACGGGCCCGGCGCTTAGGCCCGACCCAGCAGGGACGATAGCACGGTCTGAAG	Tiled_3	Null	10,183,827	10,183,925	10,183,842	10,183,870	Null	15	59.8	CAACGCTGCCGCCTG	rdt_30-04700_000006_t3_L	19	58.2	CTTCAGACCGTGCTATCGT	rdt_30-04700_000006_t3_R	chr3 10183827 10183925	CGCTCTTCCGATCTCTGCAACGCTGCCGCCTG	TGCTCTTCCGATCTGACCTTCAGACCGTGCTATCGT
495	VHL_2	Null	Null	3	10,188,198	10,188,320	30-04700	rdt_30-04700_000005_t1	Null	hg19 dbSNP135	chr3 10188182 10188286	Null	Null	Null	Unique	1	145	46	GTGTGGCTCTTTAACAACCTTTGCTTGTCCCGATAGGTCACCTTTGGCTCTTCAGAGATGCAGGGACACACGATGGGCTTCTGGTTAACCAAACTGAATTATTTGTGCCATCTCTCAATGTTGACGGACAGCCTATTTTTGCCAA	Tiled_1	Null	10,188,162	10,188,306	10,188,198	10,188,286	Null	20	57.1	GTGTGGCTCTTTAACAACCT	rdt_30-04700_000005_t1_L	20	57.8	TTGGCAAAAATAGGCTGTCC	rdt_30-04700_000005_t1_R	chr3 10188162 10188306	CGCTCTTCCGATCTCTGGTGTGGCTCTTTAACAACCT	TGCTCTTCCGATCTGACTTGGCAAAAATAGGCTGTCC
496	VHL_2	Null	Null	3	10,188,198	10,188,320	30-04700	rdt_30-04700_000005_t2	Null	hg19 dbSNP135	chr3 10188304 10188375	Null	Null	Null	Unique	1	114	38	GACGGACAGCCTATTTTTGCCAATATCACACTGCCAGGTACTGACGTTTTACTTTTTAAAAAGATAAGGTTGTTGTGGTAAGTACAGGATAGACCACTTGAAAAATTAAGCCCA	Tiled_2	Null	10,188,284	10,188,397	10,188,304	10,188,320	Null	20	58.7	GACGGACAGCCTATTTTTGC	rdt_30-04700_000005_t2_L	22	58.0	TGGGCTTAATTTTTCAAGTGGT	rdt_30-04700_000005_t2_R	chr3 10188284 10188397	CGCTCTTCCGATCTCTGGACGGACAGCCTATTTTTGC	TGCTCTTCCGATCTGACTGGGCTTAATTTTTCAAGTGGT
497	VHL_3	Null	Null	3	10,191,470	10,191,647	30-04700	rdt_30-04700_000004_t1	Null	hg19 dbSNP135	chr3 10191460 10191609	Null	Null	Null	Unique	1	187	52	GCCACTGAGGATTTGGTTTTTGCCCTTCCAGTGTATACTCTGAAAGAGCGATGCCTCCAGGTTGTCCGGAGCCTAGTCAAGCCTGAGAATTACAGGAGACTGGACATCGTCAGGTCGCTCTACGAAGATCTGGAAGACCACCCAAATGTGCAGAAAGACCTGGAGCGGCTGACACAGGAGCGCATTG	Tiled_1	Null	10,191,440	10,191,626	10,191,470	10,191,609	Null	20	57.8	GCCACTGAGGATTTGGTTTT	rdt_30-04700_000004_t1_L	17	57.2	CAATGCGCTCCTGTGTC	rdt_30-04700_000004_t1_R	chr3 10191440 10191626	CGCTCTTCCGATCTCTGGCCACTGAGGATTTGGTTTT	TGCTCTTCCGATCTGACCAATGCGCTCCTGTGTC
498	VHL_3	Null	Null	3	10,191,470	10,191,647	30-04700	rdt_30-04700_000004_t2	Null	hg19 dbSNP135	chr3 10191528 10191679	Null	Null	Null	Unique	1	192	47	AGCCTAGTCAAGCCTGAGAATTACAGGAGACTGGACATCGTCAGGTCGCTCTACGAAGATCTGGAAGACCACCCAAATGTGCAGAAAGACCTGGAGCGGCTGACACAGGAGCGCATTGCACATCAACGGATGGGAGATTGAAGATTTCTGTTGAAACTTACACTGTTTCATCTCAGCTTTTGATGGTACTGA	Tiled_2	Null	10,191,509	10,191,700	10,191,528	10,191,647	Null	19	58.6	AGCCTAGTCAAGCCTGAGA	rdt_30-04700_000004_t2_L	21	56.9	TCAGTACCATCAAAAGCTGAG	rdt_30-04700_000004_t2_R	chr3 10191509 10191700	CGCTCTTCCGATCTCTGAGCCTAGTCAAGCCTGAGA	TGCTCTTCCGATCTGACTCAGTACCATCAAAAGCTGAG
499	IDH2	Null	Null	15	90,631,825	90,631,953	30-04700	rdt_30-04700_000002_t1	Null	hg19 dbSNP135	chr15 90631825 90631986	Null	Null	Null	Unique	1	200	56	CCTGGCCTACCTGGTCGCCATGGGCGTGCCTGCCAATGGTGATGGGCTTGGTCCAGCCAGGGACTAGGCGTGGGATGTTTTTGCAGATGATGGGCTCCCGGAAGACAGTCCCCCCCAGGATGTTCCGGATAGTTCCATTGGGACTTTTCCACATCTTCTTCAGCTTGAACTCTGTGAGGACAGAGATAATAGTGGTCCCA	Tiled_1	Null	90,631,809	90,632,008	90,631,825	90,631,953	Null	16	56.3	CCTGGCCTACCTGGTC	rdt_30-04700_000002_t1_L	22	57.7	TGGGACCACTATTATCTCTGTC	rdt_30-04700_000002_t1_R	chr15 90631809 90632008	CGCTCTTCCGATCTCTGCCTGGCCTACCTGGTC	TGCTCTTCCGATCTGACTGGGACCACTATTATCTCTGTC
500	SETBP1	Null	Null	18	42,531,888	42,531,955	30-04700	rdt_30-04700_000001_t0	Null	hg19 dbSNP135	chr18 42531859 42531961	Null	Null	Null	Unique	1	141	56	TTGGCTCCCTAAAGGAAATCACGCTGTCCCCTGTGAGCGAGTCCCACAGTGAGGAGACGATCCCCAGCGACAGCGGCATTGGGACAGACAACAACAGCACTTCTGACCAAGCGGAGAAGAGCTCAGAATCCCGAAGGAGGT	Single	Null	42,531,839	42,531,979	42,531,888	42,531,955	Null	20	56.3	TTGGCTCCCTAAAGGAAATC	rdt_30-04700_000001_t0_L	18	56.8	ACCTCCTTCGGGATTCTG	rdt_30-04700_000001_t0_R	chr18 42531839 42531979	CGCTCTTCCGATCTCTGTTGGCTCCCTAAAGGAAATC	TGCTCTTCCGATCTGACACCTCCTTCGGGATTCTG
