# Supplementary material for: Selfish mutations dysregulating RAS-MAPK signaling are pervasive in aged human testes
Source: Genome Res. 2018 Dec;28(12):1779–90. doi: 10.1101/gr.239186.118 (PMC6280762; doi:10.1101/gr.239186.118)
Supplement: Supplemental Material [file supp_gr.239186.118_Supplemental_Custom_pipeline.zip › raindance-master/meta/fastq.index]

/file_path_to/fastq/WTCHG_107218_01_2.fastq.gz
/file_path_to/fastq/WTCHG_107218_02_2.fastq.gz
/file_path_to/fastq/WTCHG_107218_04_1.fastq.gz
/file_path_to/fastq/WTCHG_107218_04_2.fastq.gz
/file_path_to/fastq/WTCHG_107218_06_1.fastq.gz
/file_path_to/fastq/WTCHG_107218_06_2.fastq.gz
/file_path_to/fastq/WTCHG_107218_09_2.fastq.gz
/file_path_to/fastq/WTCHG_107218_10_1.fastq.gz
/file_path_to/fastq/WTCHG_107218_12_1.fastq.gz
/file_path_to/fastq/WTCHG_107218_12_2.fastq.gz
/file_path_to/fastq/WTCHG_107218_13_2.fastq.gz
/file_path_to/fastq/WTCHG_107218_14_1.fastq.gz
/file_path_to/fastq/WTCHG_107218_14_2.fastq.gz
/file_path_to/fastq/WTCHG_107218_15_2.fastq.gz
/file_path_to/fastq/WTCHG_107218_16_1.fastq.gz
/file_path_to/fastq/WTCHG_107218_17_1.fastq.gz
/file_path_to/fastq/WTCHG_107218_18_1.fastq.gz
/file_path_to/fastq/WTCHG_107218_18_2.fastq.gz
/file_path_to/fastq/WTCHG_107219_01_1.fastq.gz
/file_path_to/fastq/WTCHG_107219_02_1.fastq.gz
/file_path_to/fastq/WTCHG_107219_04_2.fastq.gz
/file_path_to/fastq/WTCHG_107219_06_1.fastq.gz
/file_path_to/fastq/WTCHG_107219_06_2.fastq.gz
/file_path_to/fastq/WTCHG_107219_07_2.fastq.gz
/file_path_to/fastq/WTCHG_107219_08_1.fastq.gz
/file_path_to/fastq/WTCHG_107219_08_2.fastq.gz
/file_path_to/fastq/WTCHG_107219_10_1.fastq.gz
/file_path_to/fastq/WTCHG_107219_11_1.fastq.gz
/file_path_to/fastq/WTCHG_107219_11_2.fastq.gz
/file_path_to/fastq/WTCHG_107219_12_1.fastq.gz
/file_path_to/fastq/WTCHG_107219_13_2.fastq.gz
/file_path_to/fastq/WTCHG_107219_16_1.fastq.gz
/file_path_to/fastq/WTCHG_107219_17_2.fastq.gz
/file_path_to/fastq/WTCHG_107219_18_1.fastq.gz
/file_path_to/fastq/WTCHG_107219_18_2.fastq.gz
/file_path_to/fastq/WTCHG_107220_01_1.fastq.gz
/file_path_to/fastq/WTCHG_107220_01_2.fastq.gz
/file_path_to/fastq/WTCHG_107220_02_1.fastq.gz
/file_path_to/fastq/WTCHG_107220_04_1.fastq.gz
/file_path_to/fastq/WTCHG_107220_04_2.fastq.gz
/file_path_to/fastq/WTCHG_107220_05_2.fastq.gz
/file_path_to/fastq/WTCHG_107220_06_1.fastq.gz
/file_path_to/fastq/WTCHG_107220_07_2.fastq.gz
/file_path_to/fastq/WTCHG_107220_09_1.fastq.gz
/file_path_to/fastq/WTCHG_107220_10_1.fastq.gz
/file_path_to/fastq/WTCHG_107220_10_2.fastq.gz
/file_path_to/fastq/WTCHG_107220_12_2.fastq.gz
/file_path_to/fastq/WTCHG_107220_13_1.fastq.gz
/file_path_to/fastq/WTCHG_107220_13_2.fastq.gz
/file_path_to/fastq/WTCHG_107220_14_1.fastq.gz
/file_path_to/fastq/WTCHG_107220_18_2.fastq.gz
/file_path_to/fastq/WTCHG_107221_01_1.fastq.gz
/file_path_to/fastq/WTCHG_107221_02_1.fastq.gz
/file_path_to/fastq/WTCHG_107221_03_1.fastq.gz
/file_path_to/fastq/WTCHG_107221_04_1.fastq.gz
/file_path_to/fastq/WTCHG_107221_05_1.fastq.gz
/file_path_to/fastq/WTCHG_107221_05_2.fastq.gz
/file_path_to/fastq/WTCHG_107221_06_2.fastq.gz
/file_path_to/fastq/WTCHG_107221_07_2.fastq.gz
/file_path_to/fastq/WTCHG_107221_09_2.fastq.gz
/file_path_to/fastq/WTCHG_107221_11_2.fastq.gz
/file_path_to/fastq/WTCHG_107221_12_1.fastq.gz
/file_path_to/fastq/WTCHG_107221_12_2.fastq.gz
/file_path_to/fastq/WTCHG_107221_14_2.fastq.gz
/file_path_to/fastq/WTCHG_107221_15_1.fastq.gz
/file_path_to/fastq/WTCHG_107221_15_2.fastq.gz
/file_path_to/fastq/WTCHG_107221_16_1.fastq.gz
/file_path_to/fastq/WTCHG_107221_16_2.fastq.gz
/file_path_to/fastq/WTCHG_107221_17_2.fastq.gz
/file_path_to/fastq/WTCHG_107222_02_1.fastq.gz
/file_path_to/fastq/WTCHG_107222_03_1.fastq.gz
/file_path_to/fastq/WTCHG_107222_04_1.fastq.gz
/file_path_to/fastq/WTCHG_107222_05_2.fastq.gz
/file_path_to/fastq/WTCHG_107222_06_2.fastq.gz
/file_path_to/fastq/WTCHG_107222_09_2.fastq.gz
/file_path_to/fastq/WTCHG_107222_12_1.fastq.gz
/file_path_to/fastq/WTCHG_107222_13_1.fastq.gz
/file_path_to/fastq/WTCHG_107222_13_2.fastq.gz
/file_path_to/fastq/WTCHG_107222_15_1.fastq.gz
/file_path_to/fastq/WTCHG_107222_15_2.fastq.gz
/file_path_to/fastq/WTCHG_107222_16_1.fastq.gz
/file_path_to/fastq/WTCHG_107223_02_2.fastq.gz
/file_path_to/fastq/WTCHG_107223_03_2.fastq.gz
/file_path_to/fastq/WTCHG_107223_04_1.fastq.gz
/file_path_to/fastq/WTCHG_107223_05_2.fastq.gz
/file_path_to/fastq/WTCHG_107223_06_1.fastq.gz
/file_path_to/fastq/WTCHG_107223_07_2.fastq.gz
/file_path_to/fastq/WTCHG_107223_08_1.fastq.gz
/file_path_to/fastq/WTCHG_107223_08_2.fastq.gz
/file_path_to/fastq/WTCHG_107223_09_2.fastq.gz
/file_path_to/fastq/WTCHG_107223_10_1.fastq.gz
/file_path_to/fastq/WTCHG_107223_12_1.fastq.gz
/file_path_to/fastq/WTCHG_107223_13_1.fastq.gz
/file_path_to/fastq/WTCHG_107223_14_1.fastq.gz
/file_path_to/fastq/WTCHG_107223_14_2.fastq.gz
/file_path_to/fastq/WTCHG_107223_15_1.fastq.gz
/file_path_to/fastq/WTCHG_107223_16_1.fastq.gz
/file_path_to/fastq/WTCHG_107223_16_2.fastq.gz
/file_path_to/fastq/WTCHG_107223_17_2.fastq.gz
/file_path_to/fastq/WTCHG_107223_18_1.fastq.gz
/file_path_to/fastq/WTCHG_107223_18_2.fastq.gz
/file_path_to/fastq/WTCHG_107224_01_1.fastq.gz
/file_path_to/fastq/WTCHG_107224_01_2.fastq.gz
/file_path_to/fastq/WTCHG_107224_06_2.fastq.gz
/file_path_to/fastq/WTCHG_107224_09_1.fastq.gz
/file_path_to/fastq/WTCHG_107224_10_1.fastq.gz
/file_path_to/fastq/WTCHG_107224_10_2.fastq.gz
/file_path_to/fastq/WTCHG_107224_11_2.fastq.gz
/file_path_to/fastq/WTCHG_107224_12_1.fastq.gz
/file_path_to/fastq/WTCHG_107224_12_2.fastq.gz
/file_path_to/fastq/WTCHG_107224_13_1.fastq.gz
/file_path_to/fastq/WTCHG_107224_13_2.fastq.gz
/file_path_to/fastq/WTCHG_107224_14_1.fastq.gz
/file_path_to/fastq/WTCHG_107224_14_2.fastq.gz
/file_path_to/fastq/WTCHG_107224_15_2.fastq.gz
/file_path_to/fastq/WTCHG_107224_17_1.fastq.gz
/file_path_to/fastq/WTCHG_107224_18_1.fastq.gz
/file_path_to/fastq/WTCHG_107224_18_2.fastq.gz
/file_path_to/fastq/WTCHG_107225_01_2.fastq.gz
/file_path_to/fastq/WTCHG_107225_02_1.fastq.gz
/file_path_to/fastq/WTCHG_107225_03_1.fastq.gz
/file_path_to/fastq/WTCHG_107225_06_1.fastq.gz
/file_path_to/fastq/WTCHG_107225_07_1.fastq.gz
/file_path_to/fastq/WTCHG_107225_08_1.fastq.gz
/file_path_to/fastq/WTCHG_107225_08_2.fastq.gz
/file_path_to/fastq/WTCHG_107225_09_2.fastq.gz
/file_path_to/fastq/WTCHG_107225_10_1.fastq.gz
/file_path_to/fastq/WTCHG_107225_11_2.fastq.gz
/file_path_to/fastq/WTCHG_107225_14_1.fastq.gz
/file_path_to/fastq/WTCHG_107225_15_1.fastq.gz
/file_path_to/fastq/WTCHG_107225_16_1.fastq.gz
/file_path_to/fastq/WTCHG_107225_17_1.fastq.gz
/file_path_to/fastq/WTCHG_107225_18_1.fastq.gz
/file_path_to/fastq/WTCHG_98544_01_2.fastq.gz
/file_path_to/fastq/WTCHG_98544_02_1.fastq.gz
/file_path_to/fastq/WTCHG_98544_02_2.fastq.gz
/file_path_to/fastq/WTCHG_98544_03_1.fastq.gz
/file_path_to/fastq/WTCHG_98544_04_1.fastq.gz
/file_path_to/fastq/WTCHG_98544_04_2.fastq.gz
/file_path_to/fastq/WTCHG_98544_06_1.fastq.gz
/file_path_to/fastq/WTCHG_98544_06_2.fastq.gz
/file_path_to/fastq/WTCHG_98544_09_1.fastq.gz
/file_path_to/fastq/WTCHG_98544_09_2.fastq.gz
/file_path_to/fastq/WTCHG_98544_11_1.fastq.gz
/file_path_to/fastq/WTCHG_98544_12_2.fastq.gz
/file_path_to/fastq/WTCHG_98544_13_2.fastq.gz
/file_path_to/fastq/WTCHG_98544_15_1.fastq.gz
/file_path_to/fastq/WTCHG_98544_15_2.fastq.gz
/file_path_to/fastq/WTCHG_98544_16_1.fastq.gz
/file_path_to/fastq/WTCHG_98544_17_1.fastq.gz
/file_path_to/fastq/WTCHG_98544_18_2.fastq.gz
/file_path_to/fastq/WTCHG_98545_01_2.fastq.gz
/file_path_to/fastq/WTCHG_98545_02_1.fastq.gz
/file_path_to/fastq/WTCHG_98545_02_2.fastq.gz
/file_path_to/fastq/WTCHG_98545_03_2.fastq.gz
/file_path_to/fastq/WTCHG_98545_04_1.fastq.gz
/file_path_to/fastq/WTCHG_98545_04_2.fastq.gz
/file_path_to/fastq/WTCHG_98545_05_2.fastq.gz
/file_path_to/fastq/WTCHG_98545_06_1.fastq.gz
/file_path_to/fastq/WTCHG_98545_07_1.fastq.gz
/file_path_to/fastq/WTCHG_98545_07_2.fastq.gz
/file_path_to/fastq/WTCHG_98545_09_1.fastq.gz
/file_path_to/fastq/WTCHG_98545_09_2.fastq.gz
/file_path_to/fastq/WTCHG_98545_11_1.fastq.gz
/file_path_to/fastq/WTCHG_98545_11_2.fastq.gz
/file_path_to/fastq/WTCHG_98545_13_1.fastq.gz
/file_path_to/fastq/WTCHG_98545_13_2.fastq.gz
/file_path_to/fastq/WTCHG_98545_14_1.fastq.gz
/file_path_to/fastq/WTCHG_98545_14_2.fastq.gz
/file_path_to/fastq/WTCHG_98545_15_2.fastq.gz
/file_path_to/fastq/WTCHG_98545_16_2.fastq.gz
/file_path_to/fastq/WTCHG_98545_17_1.fastq.gz
/file_path_to/fastq/WTCHG_98545_17_2.fastq.gz
/file_path_to/fastq/WTCHG_98545_18_1.fastq.gz
/file_path_to/fastq/WTCHG_98545_18_2.fastq.gz
/file_path_to/fastq/WTCHG_98546_01_1.fastq.gz
/file_path_to/fastq/WTCHG_98546_03_2.fastq.gz
/file_path_to/fastq/WTCHG_98546_04_1.fastq.gz
/file_path_to/fastq/WTCHG_98546_06_1.fastq.gz
/file_path_to/fastq/WTCHG_98546_07_1.fastq.gz
/file_path_to/fastq/WTCHG_98546_08_1.fastq.gz
/file_path_to/fastq/WTCHG_98546_09_1.fastq.gz
/file_path_to/fastq/WTCHG_98546_10_2.fastq.gz
/file_path_to/fastq/WTCHG_98546_11_1.fastq.gz
/file_path_to/fastq/WTCHG_98551_14_2.fastq.gz
/file_path_to/fastq/WTCHG_98551_16_2.fastq.gz
/file_path_to/fastq/WTCHG_98551_17_1.fastq.gz
/file_path_to/fastq/WTCHG_98546_14_1.fastq.gz
/file_path_to/fastq/WTCHG_98546_14_2.fastq.gz
/file_path_to/fastq/WTCHG_98551_12_2.fastq.gz
/file_path_to/fastq/WTCHG_98551_13_1.fastq.gz
/file_path_to/fastq/WTCHG_98546_16_1.fastq.gz
/file_path_to/fastq/WTCHG_98546_16_2.fastq.gz
/file_path_to/fastq/WTCHG_98551_10_2.fastq.gz
/file_path_to/fastq/WTCHG_98551_11_2.fastq.gz
/file_path_to/fastq/WTCHG_98546_18_1.fastq.gz
/file_path_to/fastq/WTCHG_98546_18_2.fastq.gz
/file_path_to/fastq/WTCHG_98547_01_1.fastq.gz
/file_path_to/fastq/WTCHG_98551_08_2.fastq.gz
/file_path_to/fastq/WTCHG_98547_02_1.fastq.gz
/file_path_to/fastq/WTCHG_98547_02_2.fastq.gz
/file_path_to/fastq/WTCHG_98551_08_1.fastq.gz
/file_path_to/fastq/WTCHG_98547_03_2.fastq.gz
/file_path_to/fastq/WTCHG_98551_04_1.fastq.gz
/file_path_to/fastq/WTCHG_98551_05_2.fastq.gz
/file_path_to/fastq/WTCHG_98551_06_2.fastq.gz
/file_path_to/fastq/WTCHG_98551_07_2.fastq.gz
/file_path_to/fastq/WTCHG_98547_06_1.fastq.gz
/file_path_to/fastq/WTCHG_98551_01_1.fastq.gz
/file_path_to/fastq/WTCHG_98547_07_1.fastq.gz
/file_path_to/fastq/WTCHG_98547_07_2.fastq.gz
/file_path_to/fastq/WTCHG_98550_18_1.fastq.gz
/file_path_to/fastq/WTCHG_98550_18_2.fastq.gz
/file_path_to/fastq/WTCHG_98547_09_1.fastq.gz
/file_path_to/fastq/WTCHG_98550_17_1.fastq.gz
/file_path_to/fastq/WTCHG_98550_17_2.fastq.gz
/file_path_to/fastq/WTCHG_98547_10_2.fastq.gz
/file_path_to/fastq/WTCHG_98547_11_1.fastq.gz
/file_path_to/fastq/WTCHG_98550_13_2.fastq.gz
/file_path_to/fastq/WTCHG_98550_14_1.fastq.gz
/file_path_to/fastq/WTCHG_98550_15_1.fastq.gz
/file_path_to/fastq/WTCHG_98550_15_2.fastq.gz
/file_path_to/fastq/WTCHG_98550_16_1.fastq.gz
/file_path_to/fastq/WTCHG_98547_14_1.fastq.gz
/file_path_to/fastq/WTCHG_98547_14_2.fastq.gz
/file_path_to/fastq/WTCHG_98550_11_1.fastq.gz
/file_path_to/fastq/WTCHG_98550_11_2.fastq.gz
/file_path_to/fastq/WTCHG_98547_16_1.fastq.gz
/file_path_to/fastq/WTCHG_98550_09_2.fastq.gz
/file_path_to/fastq/WTCHG_98550_10_2.fastq.gz
/file_path_to/fastq/WTCHG_98547_17_2.fastq.gz
/file_path_to/fastq/WTCHG_98547_18_1.fastq.gz
/file_path_to/fastq/WTCHG_98547_18_2.fastq.gz
/file_path_to/fastq/WTCHG_98550_09_1.fastq.gz
/file_path_to/fastq/WTCHG_98548_01_2.fastq.gz
/file_path_to/fastq/WTCHG_98548_02_1.fastq.gz
/file_path_to/fastq/WTCHG_98548_02_2.fastq.gz
/file_path_to/fastq/WTCHG_98548_03_1.fastq.gz
/file_path_to/fastq/WTCHG_98548_03_2.fastq.gz
/file_path_to/fastq/WTCHG_98548_04_1.fastq.gz
/file_path_to/fastq/WTCHG_98550_03_1.fastq.gz
/file_path_to/fastq/WTCHG_98550_04_2.fastq.gz
/file_path_to/fastq/WTCHG_98550_05_1.fastq.gz
/file_path_to/fastq/WTCHG_98550_06_1.fastq.gz
/file_path_to/fastq/WTCHG_98550_08_2.fastq.gz
/file_path_to/fastq/WTCHG_98548_07_1.fastq.gz
/file_path_to/fastq/WTCHG_98550_02_1.fastq.gz
/file_path_to/fastq/WTCHG_98548_08_1.fastq.gz
/file_path_to/fastq/WTCHG_98549_17_1.fastq.gz
/file_path_to/fastq/WTCHG_98549_17_2.fastq.gz
/file_path_to/fastq/WTCHG_98550_01_1.fastq.gz
/file_path_to/fastq/WTCHG_98548_10_1.fastq.gz
/file_path_to/fastq/WTCHG_98549_14_1.fastq.gz
/file_path_to/fastq/WTCHG_98549_14_2.fastq.gz
/file_path_to/fastq/WTCHG_98549_15_2.fastq.gz
/file_path_to/fastq/WTCHG_98548_12_1.fastq.gz
/file_path_to/fastq/WTCHG_98548_12_2.fastq.gz
/file_path_to/fastq/WTCHG_98548_13_1.fastq.gz
/file_path_to/fastq/WTCHG_98548_13_2.fastq.gz
/file_path_to/fastq/WTCHG_98549_13_2.fastq.gz
/file_path_to/fastq/WTCHG_98548_14_2.fastq.gz
/file_path_to/fastq/WTCHG_98548_15_1.fastq.gz
/file_path_to/fastq/WTCHG_98548_15_2.fastq.gz
/file_path_to/fastq/WTCHG_98549_12_1.fastq.gz
/file_path_to/fastq/WTCHG_98549_12_2.fastq.gz
/file_path_to/fastq/WTCHG_98548_17_1.fastq.gz
/file_path_to/fastq/WTCHG_98549_11_2.fastq.gz
/file_path_to/fastq/WTCHG_98548_18_1.fastq.gz
/file_path_to/fastq/WTCHG_98549_10_2.fastq.gz
/file_path_to/fastq/WTCHG_98549_01_1.fastq.gz
/file_path_to/fastq/WTCHG_98549_08_1.fastq.gz
/file_path_to/fastq/WTCHG_98549_09_1.fastq.gz
/file_path_to/fastq/WTCHG_98549_09_2.fastq.gz
/file_path_to/fastq/WTCHG_98549_03_1.fastq.gz
/file_path_to/fastq/WTCHG_98549_07_2.fastq.gz
/file_path_to/fastq/WTCHG_98549_04_1.fastq.gz
/file_path_to/fastq/WTCHG_98549_04_2.fastq.gz
/file_path_to/fastq/WTCHG_98549_05_1.fastq.gz
/file_path_to/fastq/WTCHG_98549_06_2.fastq.gz
/file_path_to/fastq/WTCHG_98549_07_1.fastq.gz
/file_path_to/fastq/WTCHG_107218_02_1.fastq.gz
/file_path_to/fastq/WTCHG_107218_03_1.fastq.gz
/file_path_to/fastq/WTCHG_107218_03_2.fastq.gz
/file_path_to/fastq/WTCHG_107218_05_1.fastq.gz
/file_path_to/fastq/WTCHG_107218_05_2.fastq.gz
/file_path_to/fastq/WTCHG_107218_01_1.fastq.gz
/file_path_to/fastq/WTCHG_107218_07_1.fastq.gz
/file_path_to/fastq/WTCHG_107218_07_2.fastq.gz
/file_path_to/fastq/WTCHG_107218_08_1.fastq.gz
/file_path_to/fastq/WTCHG_107218_08_2.fastq.gz
/file_path_to/fastq/WTCHG_107218_09_1.fastq.gz
/file_path_to/fastq/WTCHG_107218_10_2.fastq.gz
/file_path_to/fastq/WTCHG_107218_11_1.fastq.gz
/file_path_to/fastq/WTCHG_107218_11_2.fastq.gz
/file_path_to/fastq/WTCHG_107218_13_1.fastq.gz
/file_path_to/fastq/WTCHG_107218_15_1.fastq.gz
/file_path_to/fastq/WTCHG_107218_16_2.fastq.gz
/file_path_to/fastq/WTCHG_107218_17_2.fastq.gz
/file_path_to/fastq/WTCHG_107219_01_2.fastq.gz
/file_path_to/fastq/WTCHG_107219_02_2.fastq.gz
/file_path_to/fastq/WTCHG_107219_03_1.fastq.gz
/file_path_to/fastq/WTCHG_107219_03_2.fastq.gz
/file_path_to/fastq/WTCHG_107219_04_1.fastq.gz
/file_path_to/fastq/WTCHG_107219_05_1.fastq.gz
/file_path_to/fastq/WTCHG_107219_05_2.fastq.gz
/file_path_to/fastq/WTCHG_107219_07_1.fastq.gz
/file_path_to/fastq/WTCHG_107219_09_1.fastq.gz
/file_path_to/fastq/WTCHG_107219_09_2.fastq.gz
/file_path_to/fastq/WTCHG_107219_10_2.fastq.gz
/file_path_to/fastq/WTCHG_107219_12_2.fastq.gz
/file_path_to/fastq/WTCHG_107219_13_1.fastq.gz
/file_path_to/fastq/WTCHG_107219_14_1.fastq.gz
/file_path_to/fastq/WTCHG_107219_14_2.fastq.gz
/file_path_to/fastq/WTCHG_107219_15_1.fastq.gz
/file_path_to/fastq/WTCHG_107219_15_2.fastq.gz
/file_path_to/fastq/WTCHG_107219_16_2.fastq.gz
/file_path_to/fastq/WTCHG_107219_17_1.fastq.gz
/file_path_to/fastq/WTCHG_107220_02_2.fastq.gz
/file_path_to/fastq/WTCHG_107220_03_1.fastq.gz
/file_path_to/fastq/WTCHG_107220_03_2.fastq.gz
/file_path_to/fastq/WTCHG_107220_05_1.fastq.gz
/file_path_to/fastq/WTCHG_107220_06_2.fastq.gz
/file_path_to/fastq/WTCHG_107220_07_1.fastq.gz
/file_path_to/fastq/WTCHG_107220_08_1.fastq.gz
/file_path_to/fastq/WTCHG_107220_08_2.fastq.gz
/file_path_to/fastq/WTCHG_107220_09_2.fastq.gz
/file_path_to/fastq/WTCHG_107220_11_1.fastq.gz
/file_path_to/fastq/WTCHG_107220_11_2.fastq.gz
/file_path_to/fastq/WTCHG_107220_12_1.fastq.gz
/file_path_to/fastq/WTCHG_107220_14_2.fastq.gz
/file_path_to/fastq/WTCHG_107220_15_1.fastq.gz
/file_path_to/fastq/WTCHG_107220_15_2.fastq.gz
/file_path_to/fastq/WTCHG_107220_16_1.fastq.gz
/file_path_to/fastq/WTCHG_107220_16_2.fastq.gz
/file_path_to/fastq/WTCHG_107220_17_1.fastq.gz
/file_path_to/fastq/WTCHG_107220_17_2.fastq.gz
/file_path_to/fastq/WTCHG_107220_18_1.fastq.gz
/file_path_to/fastq/WTCHG_107221_01_2.fastq.gz
/file_path_to/fastq/WTCHG_107221_02_2.fastq.gz
/file_path_to/fastq/WTCHG_107221_03_2.fastq.gz
/file_path_to/fastq/WTCHG_107221_04_2.fastq.gz
/file_path_to/fastq/WTCHG_107221_06_1.fastq.gz
/file_path_to/fastq/WTCHG_107221_07_1.fastq.gz
/file_path_to/fastq/WTCHG_107221_08_1.fastq.gz
/file_path_to/fastq/WTCHG_107221_08_2.fastq.gz
/file_path_to/fastq/WTCHG_107221_09_1.fastq.gz
/file_path_to/fastq/WTCHG_107221_10_1.fastq.gz
/file_path_to/fastq/WTCHG_107221_10_2.fastq.gz
/file_path_to/fastq/WTCHG_107221_11_1.fastq.gz
/file_path_to/fastq/WTCHG_107221_13_1.fastq.gz
/file_path_to/fastq/WTCHG_107221_13_2.fastq.gz
/file_path_to/fastq/WTCHG_107221_14_1.fastq.gz
/file_path_to/fastq/WTCHG_107221_17_1.fastq.gz
/file_path_to/fastq/WTCHG_107221_18_1.fastq.gz
/file_path_to/fastq/WTCHG_107221_18_2.fastq.gz
/file_path_to/fastq/WTCHG_107222_01_1.fastq.gz
/file_path_to/fastq/WTCHG_107222_01_2.fastq.gz
/file_path_to/fastq/WTCHG_107222_02_2.fastq.gz
/file_path_to/fastq/WTCHG_107222_03_2.fastq.gz
/file_path_to/fastq/WTCHG_107222_04_2.fastq.gz
/file_path_to/fastq/WTCHG_107222_05_1.fastq.gz
/file_path_to/fastq/WTCHG_107222_06_1.fastq.gz
/file_path_to/fastq/WTCHG_107222_07_1.fastq.gz
/file_path_to/fastq/WTCHG_107222_07_2.fastq.gz
/file_path_to/fastq/WTCHG_107222_08_1.fastq.gz
/file_path_to/fastq/WTCHG_107222_08_2.fastq.gz
/file_path_to/fastq/WTCHG_107222_09_1.fastq.gz
/file_path_to/fastq/WTCHG_107222_10_1.fastq.gz
/file_path_to/fastq/WTCHG_107222_10_2.fastq.gz
/file_path_to/fastq/WTCHG_107222_11_1.fastq.gz
/file_path_to/fastq/WTCHG_107222_11_2.fastq.gz
/file_path_to/fastq/WTCHG_107222_12_2.fastq.gz
/file_path_to/fastq/WTCHG_107222_14_1.fastq.gz
/file_path_to/fastq/WTCHG_107222_14_2.fastq.gz
/file_path_to/fastq/WTCHG_107222_16_2.fastq.gz
/file_path_to/fastq/WTCHG_107222_17_1.fastq.gz
/file_path_to/fastq/WTCHG_107222_17_2.fastq.gz
/file_path_to/fastq/WTCHG_107222_18_1.fastq.gz
/file_path_to/fastq/WTCHG_107222_18_2.fastq.gz
/file_path_to/fastq/WTCHG_107223_01_1.fastq.gz
/file_path_to/fastq/WTCHG_107223_01_2.fastq.gz
/file_path_to/fastq/WTCHG_107223_02_1.fastq.gz
/file_path_to/fastq/WTCHG_107223_03_1.fastq.gz
/file_path_to/fastq/WTCHG_107223_04_2.fastq.gz
/file_path_to/fastq/WTCHG_107223_05_1.fastq.gz
/file_path_to/fastq/WTCHG_107223_06_2.fastq.gz
/file_path_to/fastq/WTCHG_107223_07_1.fastq.gz
/file_path_to/fastq/WTCHG_107223_09_1.fastq.gz
/file_path_to/fastq/WTCHG_107223_10_2.fastq.gz
/file_path_to/fastq/WTCHG_107223_11_1.fastq.gz
/file_path_to/fastq/WTCHG_107223_11_2.fastq.gz
/file_path_to/fastq/WTCHG_107223_12_2.fastq.gz
/file_path_to/fastq/WTCHG_107223_13_2.fastq.gz
/file_path_to/fastq/WTCHG_107223_15_2.fastq.gz
/file_path_to/fastq/WTCHG_107223_17_1.fastq.gz
/file_path_to/fastq/WTCHG_107224_02_1.fastq.gz
/file_path_to/fastq/WTCHG_107224_02_2.fastq.gz
/file_path_to/fastq/WTCHG_107224_03_1.fastq.gz
/file_path_to/fastq/WTCHG_107224_03_2.fastq.gz
/file_path_to/fastq/WTCHG_107224_04_1.fastq.gz
/file_path_to/fastq/WTCHG_107224_04_2.fastq.gz
/file_path_to/fastq/WTCHG_107224_05_1.fastq.gz
/file_path_to/fastq/WTCHG_107224_05_2.fastq.gz
/file_path_to/fastq/WTCHG_107224_06_1.fastq.gz
/file_path_to/fastq/WTCHG_107224_07_1.fastq.gz
/file_path_to/fastq/WTCHG_107224_07_2.fastq.gz
/file_path_to/fastq/WTCHG_107224_08_1.fastq.gz
/file_path_to/fastq/WTCHG_107224_08_2.fastq.gz
/file_path_to/fastq/WTCHG_107224_09_2.fastq.gz
/file_path_to/fastq/WTCHG_107224_11_1.fastq.gz
/file_path_to/fastq/WTCHG_107224_15_1.fastq.gz
/file_path_to/fastq/WTCHG_107224_16_1.fastq.gz
/file_path_to/fastq/WTCHG_107224_16_2.fastq.gz
/file_path_to/fastq/WTCHG_107224_17_2.fastq.gz
/file_path_to/fastq/WTCHG_107225_01_1.fastq.gz
/file_path_to/fastq/WTCHG_107225_02_2.fastq.gz
/file_path_to/fastq/WTCHG_107225_03_2.fastq.gz
/file_path_to/fastq/WTCHG_107225_04_1.fastq.gz
/file_path_to/fastq/WTCHG_107225_04_2.fastq.gz
/file_path_to/fastq/WTCHG_107225_05_1.fastq.gz
/file_path_to/fastq/WTCHG_107225_05_2.fastq.gz
/file_path_to/fastq/WTCHG_107225_06_2.fastq.gz
/file_path_to/fastq/WTCHG_107225_07_2.fastq.gz
/file_path_to/fastq/WTCHG_107225_09_1.fastq.gz
/file_path_to/fastq/WTCHG_107225_10_2.fastq.gz
/file_path_to/fastq/WTCHG_107225_11_1.fastq.gz
/file_path_to/fastq/WTCHG_107225_12_1.fastq.gz
/file_path_to/fastq/WTCHG_107225_12_2.fastq.gz
/file_path_to/fastq/WTCHG_107225_13_1.fastq.gz
/file_path_to/fastq/WTCHG_107225_13_2.fastq.gz
/file_path_to/fastq/WTCHG_107225_14_2.fastq.gz
/file_path_to/fastq/WTCHG_107225_15_2.fastq.gz
/file_path_to/fastq/WTCHG_107225_16_2.fastq.gz
/file_path_to/fastq/WTCHG_107225_17_2.fastq.gz
/file_path_to/fastq/WTCHG_107225_18_2.fastq.gz
/file_path_to/fastq/WTCHG_98544_01_1.fastq.gz
/file_path_to/fastq/WTCHG_98544_03_2.fastq.gz
/file_path_to/fastq/WTCHG_98544_05_1.fastq.gz
/file_path_to/fastq/WTCHG_98544_05_2.fastq.gz
/file_path_to/fastq/WTCHG_98544_07_1.fastq.gz
/file_path_to/fastq/WTCHG_98544_07_2.fastq.gz
/file_path_to/fastq/WTCHG_98544_08_1.fastq.gz
/file_path_to/fastq/WTCHG_98544_08_2.fastq.gz
/file_path_to/fastq/WTCHG_98544_10_1.fastq.gz
/file_path_to/fastq/WTCHG_98544_10_2.fastq.gz
/file_path_to/fastq/WTCHG_98544_11_2.fastq.gz
/file_path_to/fastq/WTCHG_98544_12_1.fastq.gz
/file_path_to/fastq/WTCHG_98544_13_1.fastq.gz
/file_path_to/fastq/WTCHG_98544_14_1.fastq.gz
/file_path_to/fastq/WTCHG_98544_14_2.fastq.gz
/file_path_to/fastq/WTCHG_98544_16_2.fastq.gz
/file_path_to/fastq/WTCHG_98544_17_2.fastq.gz
/file_path_to/fastq/WTCHG_98544_18_1.fastq.gz
/file_path_to/fastq/WTCHG_98545_01_1.fastq.gz
/file_path_to/fastq/WTCHG_98545_03_1.fastq.gz
/file_path_to/fastq/WTCHG_98545_05_1.fastq.gz
/file_path_to/fastq/WTCHG_98545_06_2.fastq.gz
/file_path_to/fastq/WTCHG_98545_08_1.fastq.gz
/file_path_to/fastq/WTCHG_98545_08_2.fastq.gz
/file_path_to/fastq/WTCHG_98545_10_1.fastq.gz
/file_path_to/fastq/WTCHG_98545_10_2.fastq.gz
/file_path_to/fastq/WTCHG_98545_12_1.fastq.gz
/file_path_to/fastq/WTCHG_98545_12_2.fastq.gz
/file_path_to/fastq/WTCHG_98545_15_1.fastq.gz
/file_path_to/fastq/WTCHG_98545_16_1.fastq.gz
/file_path_to/fastq/WTCHG_98546_01_2.fastq.gz
/file_path_to/fastq/WTCHG_98546_02_1.fastq.gz
/file_path_to/fastq/WTCHG_98546_02_2.fastq.gz
/file_path_to/fastq/WTCHG_98546_03_1.fastq.gz
/file_path_to/fastq/WTCHG_98546_04_2.fastq.gz
/file_path_to/fastq/WTCHG_98546_05_1.fastq.gz
/file_path_to/fastq/WTCHG_98546_05_2.fastq.gz
/file_path_to/fastq/WTCHG_98546_06_2.fastq.gz
/file_path_to/fastq/WTCHG_98546_07_2.fastq.gz
/file_path_to/fastq/WTCHG_98546_08_2.fastq.gz
/file_path_to/fastq/WTCHG_98546_09_2.fastq.gz
/file_path_to/fastq/WTCHG_98546_10_1.fastq.gz
/file_path_to/fastq/WTCHG_98551_18_2.fastq.gz
/file_path_to/fastq/WTCHG_98546_11_2.fastq.gz
/file_path_to/fastq/WTCHG_98546_12_1.fastq.gz
/file_path_to/fastq/WTCHG_98546_12_2.fastq.gz
/file_path_to/fastq/WTCHG_98546_13_1.fastq.gz
/file_path_to/fastq/WTCHG_98546_13_2.fastq.gz
/file_path_to/fastq/WTCHG_98551_17_2.fastq.gz
/file_path_to/fastq/WTCHG_98551_18_1.fastq.gz
/file_path_to/fastq/WTCHG_98546_15_1.fastq.gz
/file_path_to/fastq/WTCHG_98546_15_2.fastq.gz
/file_path_to/fastq/WTCHG_98551_15_2.fastq.gz
/file_path_to/fastq/WTCHG_98551_16_1.fastq.gz
/file_path_to/fastq/WTCHG_98546_17_1.fastq.gz
/file_path_to/fastq/WTCHG_98546_17_2.fastq.gz
/file_path_to/fastq/WTCHG_98551_13_2.fastq.gz
/file_path_to/fastq/WTCHG_98551_14_1.fastq.gz
/file_path_to/fastq/WTCHG_98551_15_1.fastq.gz
/file_path_to/fastq/WTCHG_98547_01_2.fastq.gz
/file_path_to/fastq/WTCHG_98551_11_1.fastq.gz
/file_path_to/fastq/WTCHG_98551_12_1.fastq.gz
/file_path_to/fastq/WTCHG_98547_03_1.fastq.gz
/file_path_to/fastq/WTCHG_98551_10_1.fastq.gz
/file_path_to/fastq/WTCHG_98547_04_1.fastq.gz
/file_path_to/fastq/WTCHG_98547_04_2.fastq.gz
/file_path_to/fastq/WTCHG_98547_05_1.fastq.gz
/file_path_to/fastq/WTCHG_98547_05_2.fastq.gz
/file_path_to/fastq/WTCHG_98551_09_2.fastq.gz
/file_path_to/fastq/WTCHG_98547_06_2.fastq.gz
/file_path_to/fastq/WTCHG_98551_07_1.fastq.gz
/file_path_to/fastq/WTCHG_98551_09_1.fastq.gz
/file_path_to/fastq/WTCHG_98547_08_1.fastq.gz
/file_path_to/fastq/WTCHG_98547_08_2.fastq.gz
/file_path_to/fastq/WTCHG_98551_06_1.fastq.gz
/file_path_to/fastq/WTCHG_98547_09_2.fastq.gz
/file_path_to/fastq/WTCHG_98547_10_1.fastq.gz
/file_path_to/fastq/WTCHG_98551_04_2.fastq.gz
/file_path_to/fastq/WTCHG_98551_05_1.fastq.gz
/file_path_to/fastq/WTCHG_98547_11_2.fastq.gz
/file_path_to/fastq/WTCHG_98547_12_1.fastq.gz
/file_path_to/fastq/WTCHG_98547_12_2.fastq.gz
/file_path_to/fastq/WTCHG_98547_13_1.fastq.gz
/file_path_to/fastq/WTCHG_98547_13_2.fastq.gz
/file_path_to/fastq/WTCHG_98551_03_1.fastq.gz
/file_path_to/fastq/WTCHG_98551_03_2.fastq.gz
/file_path_to/fastq/WTCHG_98547_15_1.fastq.gz
/file_path_to/fastq/WTCHG_98547_15_2.fastq.gz
/file_path_to/fastq/WTCHG_98551_02_2.fastq.gz
/file_path_to/fastq/WTCHG_98547_16_2.fastq.gz
/file_path_to/fastq/WTCHG_98547_17_1.fastq.gz
/file_path_to/fastq/WTCHG_98550_16_2.fastq.gz
/file_path_to/fastq/WTCHG_98551_01_2.fastq.gz
/file_path_to/fastq/WTCHG_98551_02_1.fastq.gz
/file_path_to/fastq/WTCHG_98548_01_1.fastq.gz
/file_path_to/fastq/WTCHG_98550_08_1.fastq.gz
/file_path_to/fastq/WTCHG_98550_10_1.fastq.gz
/file_path_to/fastq/WTCHG_98550_12_1.fastq.gz
/file_path_to/fastq/WTCHG_98550_12_2.fastq.gz
/file_path_to/fastq/WTCHG_98550_13_1.fastq.gz
/file_path_to/fastq/WTCHG_98550_14_2.fastq.gz
/file_path_to/fastq/WTCHG_98548_04_2.fastq.gz
/file_path_to/fastq/WTCHG_98548_05_1.fastq.gz
/file_path_to/fastq/WTCHG_98548_05_2.fastq.gz
/file_path_to/fastq/WTCHG_98548_06_1.fastq.gz
/file_path_to/fastq/WTCHG_98548_06_2.fastq.gz
/file_path_to/fastq/WTCHG_98550_07_2.fastq.gz
/file_path_to/fastq/WTCHG_98548_07_2.fastq.gz
/file_path_to/fastq/WTCHG_98550_07_1.fastq.gz
/file_path_to/fastq/WTCHG_98548_08_2.fastq.gz
/file_path_to/fastq/WTCHG_98548_09_1.fastq.gz
/file_path_to/fastq/WTCHG_98548_09_2.fastq.gz
/file_path_to/fastq/WTCHG_98550_06_2.fastq.gz
/file_path_to/fastq/WTCHG_98548_10_2.fastq.gz
/file_path_to/fastq/WTCHG_98548_11_1.fastq.gz
/file_path_to/fastq/WTCHG_98548_11_2.fastq.gz
/file_path_to/fastq/WTCHG_98550_02_2.fastq.gz
/file_path_to/fastq/WTCHG_98550_03_2.fastq.gz
/file_path_to/fastq/WTCHG_98550_04_1.fastq.gz
/file_path_to/fastq/WTCHG_98550_05_2.fastq.gz
/file_path_to/fastq/WTCHG_98548_14_1.fastq.gz
/file_path_to/fastq/WTCHG_98549_18_1.fastq.gz
/file_path_to/fastq/WTCHG_98549_18_2.fastq.gz
/file_path_to/fastq/WTCHG_98550_01_2.fastq.gz
/file_path_to/fastq/WTCHG_98548_16_1.fastq.gz
/file_path_to/fastq/WTCHG_98548_16_2.fastq.gz
/file_path_to/fastq/WTCHG_98549_16_2.fastq.gz
/file_path_to/fastq/WTCHG_98548_17_2.fastq.gz
/file_path_to/fastq/WTCHG_98549_16_1.fastq.gz
/file_path_to/fastq/WTCHG_98548_18_2.fastq.gz
/file_path_to/fastq/WTCHG_98549_15_1.fastq.gz
/file_path_to/fastq/WTCHG_98549_01_2.fastq.gz
/file_path_to/fastq/WTCHG_98549_02_1.fastq.gz
/file_path_to/fastq/WTCHG_98549_02_2.fastq.gz
/file_path_to/fastq/WTCHG_98549_13_1.fastq.gz
/file_path_to/fastq/WTCHG_98549_03_2.fastq.gz
/file_path_to/fastq/WTCHG_98549_08_2.fastq.gz
/file_path_to/fastq/WTCHG_98549_10_1.fastq.gz
/file_path_to/fastq/WTCHG_98549_11_1.fastq.gz
/file_path_to/fastq/WTCHG_98549_05_2.fastq.gz
/file_path_to/fastq/WTCHG_98549_06_1.fastq.gz
