# Supplementary material for: Selfish mutations dysregulating RAS-MAPK signaling are pervasive in aged human testes
Source: Genome Res. 2018 Dec;28(12):1779–90. doi: 10.1101/gr.239186.118 (PMC6280762; doi:10.1101/gr.239186.118)
Supplement: Supplemental Material [file supp_gr.239186.118_Supplemental_Custom_pipeline.zip › raindance-master/meta/samplelist]

WTCHG_107218_01
WTCHG_107218_02
WTCHG_107218_03
WTCHG_107218_04
WTCHG_107218_05
WTCHG_107218_06
WTCHG_107218_07
WTCHG_107218_08
WTCHG_107218_09
WTCHG_107218_10
WTCHG_107218_11
WTCHG_107218_12
WTCHG_107218_13
WTCHG_107218_14
WTCHG_107218_15
WTCHG_107218_16
WTCHG_107218_17
WTCHG_107218_18
WTCHG_107219_01
WTCHG_107219_02
WTCHG_107219_03
WTCHG_107219_04
WTCHG_107219_05
WTCHG_107219_06
WTCHG_107219_07
WTCHG_107219_08
WTCHG_107219_09
WTCHG_107219_10
WTCHG_107219_11
WTCHG_107219_12
WTCHG_107219_13
WTCHG_107219_14
WTCHG_107219_15
WTCHG_107219_16
WTCHG_107219_17
WTCHG_107219_18
WTCHG_107220_01
WTCHG_107220_02
WTCHG_107220_03
WTCHG_107220_04
WTCHG_107220_05
WTCHG_107220_06
WTCHG_107220_07
WTCHG_107220_08
WTCHG_107220_09
WTCHG_107220_10
WTCHG_107220_11
WTCHG_107220_12
WTCHG_107220_13
WTCHG_107220_14
WTCHG_107220_15
WTCHG_107220_16
WTCHG_107220_17
WTCHG_107220_18
WTCHG_107221_01
WTCHG_107221_02
WTCHG_107221_03
WTCHG_107221_04
WTCHG_107221_05
WTCHG_107221_06
WTCHG_107221_07
WTCHG_107221_08
WTCHG_107221_09
WTCHG_107221_10
WTCHG_107221_11
WTCHG_107221_12
WTCHG_107221_13
WTCHG_107221_14
WTCHG_107221_15
WTCHG_107221_16
WTCHG_107221_17
WTCHG_107221_18
WTCHG_107222_01
WTCHG_107222_02
WTCHG_107222_03
WTCHG_107222_04
WTCHG_107222_05
WTCHG_107222_06
WTCHG_107222_07
WTCHG_107222_08
WTCHG_107222_09
WTCHG_107222_10
WTCHG_107222_11
WTCHG_107222_12
WTCHG_107222_13
WTCHG_107222_14
WTCHG_107222_15
WTCHG_107222_16
WTCHG_107222_17
WTCHG_107222_18
WTCHG_107223_01
WTCHG_107223_02
WTCHG_107223_03
WTCHG_107223_04
WTCHG_107223_05
WTCHG_107223_06
WTCHG_107223_07
WTCHG_107223_08
WTCHG_107223_09
WTCHG_107223_10
WTCHG_107223_11
WTCHG_107223_12
WTCHG_107223_13
WTCHG_107223_14
WTCHG_107223_15
WTCHG_107223_16
WTCHG_107223_17
WTCHG_107223_18
WTCHG_107224_01
WTCHG_107224_02
WTCHG_107224_03
WTCHG_107224_04
WTCHG_107224_05
WTCHG_107224_06
WTCHG_107224_07
WTCHG_107224_08
WTCHG_107224_09
WTCHG_107224_10
WTCHG_107224_11
WTCHG_107224_12
WTCHG_107224_13
WTCHG_107224_14
WTCHG_107224_15
WTCHG_107224_16
WTCHG_107224_17
WTCHG_107224_18
WTCHG_107225_01
WTCHG_107225_02
WTCHG_107225_03
WTCHG_107225_04
WTCHG_107225_05
WTCHG_107225_06
WTCHG_107225_07
WTCHG_107225_08
WTCHG_107225_09
WTCHG_107225_10
WTCHG_107225_11
WTCHG_107225_12
WTCHG_107225_13
WTCHG_107225_14
WTCHG_107225_15
WTCHG_107225_16
WTCHG_107225_17
WTCHG_107225_18
WTCHG_98544_01
WTCHG_98544_02
WTCHG_98544_03
WTCHG_98544_04
WTCHG_98544_05
WTCHG_98544_06
WTCHG_98544_07
WTCHG_98544_08
WTCHG_98544_09
WTCHG_98544_10
WTCHG_98544_11
WTCHG_98544_12
WTCHG_98544_13
WTCHG_98544_14
WTCHG_98544_15
WTCHG_98544_16
WTCHG_98544_17
WTCHG_98544_18
WTCHG_98545_01
WTCHG_98545_02
WTCHG_98545_03
WTCHG_98545_04
WTCHG_98545_05
WTCHG_98545_06
WTCHG_98545_07
WTCHG_98545_08
WTCHG_98545_09
WTCHG_98545_10
WTCHG_98545_11
WTCHG_98545_12
WTCHG_98545_13
WTCHG_98545_14
WTCHG_98545_15
WTCHG_98545_16
WTCHG_98545_17
WTCHG_98545_18
WTCHG_98546_01
WTCHG_98546_02
WTCHG_98546_03
WTCHG_98546_04
WTCHG_98546_05
WTCHG_98546_06
WTCHG_98546_07
WTCHG_98546_08
WTCHG_98546_09
WTCHG_98546_10
WTCHG_98546_11
WTCHG_98546_12
WTCHG_98546_13
WTCHG_98546_14
WTCHG_98546_15
WTCHG_98546_16
WTCHG_98546_17
WTCHG_98546_18
WTCHG_98547_01
WTCHG_98547_02
WTCHG_98547_03
WTCHG_98547_04
WTCHG_98547_05
WTCHG_98547_06
WTCHG_98547_07
WTCHG_98547_08
WTCHG_98547_09
WTCHG_98547_10
WTCHG_98547_11
WTCHG_98547_12
WTCHG_98547_13
WTCHG_98547_14
WTCHG_98547_15
WTCHG_98547_16
WTCHG_98547_17
WTCHG_98547_18
WTCHG_98548_01
WTCHG_98548_02
WTCHG_98548_03
WTCHG_98548_04
WTCHG_98548_05
WTCHG_98548_06
WTCHG_98548_07
WTCHG_98548_08
WTCHG_98548_09
WTCHG_98548_10
WTCHG_98548_11
WTCHG_98548_12
WTCHG_98548_13
WTCHG_98548_14
WTCHG_98548_15
WTCHG_98548_16
WTCHG_98548_17
WTCHG_98548_18
WTCHG_98549_01
WTCHG_98549_02
WTCHG_98549_03
WTCHG_98549_04
WTCHG_98549_05
WTCHG_98549_06
WTCHG_98549_07
WTCHG_98549_08
WTCHG_98549_09
WTCHG_98549_10
WTCHG_98549_11
WTCHG_98549_12
WTCHG_98549_13
WTCHG_98549_14
WTCHG_98549_15
WTCHG_98549_16
WTCHG_98549_17
WTCHG_98549_18
WTCHG_98550_01
WTCHG_98550_02
WTCHG_98550_03
WTCHG_98550_04
WTCHG_98550_05
WTCHG_98550_06
WTCHG_98550_07
WTCHG_98550_08
WTCHG_98550_09
WTCHG_98550_10
WTCHG_98550_11
WTCHG_98550_12
WTCHG_98550_13
WTCHG_98550_14
WTCHG_98550_15
WTCHG_98550_16
WTCHG_98550_17
WTCHG_98550_18
WTCHG_98551_01
WTCHG_98551_02
WTCHG_98551_03
WTCHG_98551_04
WTCHG_98551_05
WTCHG_98551_06
WTCHG_98551_07
WTCHG_98551_08
WTCHG_98551_09
WTCHG_98551_10
WTCHG_98551_11
WTCHG_98551_12
WTCHG_98551_13
WTCHG_98551_14
WTCHG_98551_15
WTCHG_98551_16
WTCHG_98551_17
WTCHG_98551_18
