# Supplementary material for: Selfish mutations dysregulating RAS-MAPK signaling are pervasive in aged human testes
Source: Genome Res. 2018 Dec;28(12):1779–90. doi: 10.1101/gr.239186.118 (PMC6280762; doi:10.1101/gr.239186.118)
Supplement: Supplemental Material [file supp_gr.239186.118_Supplemental_Custom_pipeline.zip › raindance-master/meta/sample_seq.csv]

Flow cell	Illumina lane	Lib	BCNumber	BC	Lib_BC	individual	slide ID	Testis Sample		Testis slide ID		Ind-Slide-sample	seqsample
FC1	WTCHG_98544	1	1	BC1	Lib 1_1	4	C	4		Testis 4C	C4	4C4	WTCHG_98544_01
FC1	WTCHG_98544	1	2	BC2	Lib 1_2	4	C	5		Testis 4C	C5	4C5	WTCHG_98544_02
FC1	WTCHG_98544	1	3	BC3	Lib 1_3	4	C	7		Testis 4C	C7	4C7	WTCHG_98544_03
FC1	WTCHG_98544	1	4	BC4	Lib 1_4	4	C	9		Testis 4C	C9	4C9	WTCHG_98544_04
FC1	WTCHG_98544	1	5	BC5	Lib 1_5	4	C	10		Testis 4C	C10	4C10	WTCHG_98544_05
FC1	WTCHG_98544	1	6	BC6	Lib 1_6	4	C	12		Testis 4C	C12	4C12	WTCHG_98544_06
FC1	WTCHG_98544	1	7	BC7	Lib 1_7	4	C	13		Testis 4C	C13	4C13	WTCHG_98544_07
FC1	WTCHG_98544	1	8	BC8	Lib 1_8	4	C	14		Testis 4C	C14	4C14	WTCHG_98544_08
FC1	WTCHG_98544	1	9	BC9	Lib 1_9	4	C	15		Testis 4C	C15	4C15	WTCHG_98544_09
FC1	WTCHG_98544	1	10	BC10	Lib 1_10	4	C	16		Testis 4C	C16	4C16	WTCHG_98544_10
FC1	WTCHG_98544	1	11	BC11	Lib 1_11	4	C	17		Testis 4C	C17	4C17	WTCHG_98544_11
FC1	WTCHG_98544	1	12	BC12	Lib 1_12	4	C	18		Testis 4C	C18	4C18	WTCHG_98544_12
FC1	WTCHG_98544	1	13	BC13	Lib 1_13	4	C	19		Testis 4C	C19	4C19	WTCHG_98544_13
FC1	WTCHG_98544	1	14	BC14	Lib 1_14	4	C	20		Testis 4C	C20	4C20	WTCHG_98544_14
FC1	WTCHG_98544	1	15	BC15	Lib 1_15	4	C	21		Testis 4C	C21	4C21	WTCHG_98544_15
FC1	WTCHG_98544	1	16	BC16	Lib 1_16	4	C	22		Testis 4C	C22	4C22	WTCHG_98544_16
FC1	WTCHG_98544	1	17	BC17	Lib 1_17	4	C	23		Testis 4C	C23	4C23	WTCHG_98544_17
FC1	WTCHG_98544	1	18	BC18	Lib 1_18	4	C	24		Testis 4C	C24	4C24	WTCHG_98544_18
FC1	WTCHG_98545	2	1	BC1	Lib 2_1	4	C	25		Testis 4C	C25	4C25	WTCHG_98545_01
FC1	WTCHG_98545	2	2	BC2	Lib 2_2	4	C	26		Testis 4C	C26	4C26	WTCHG_98545_02
FC1	WTCHG_98545	2	3	BC3	Lib 2_3	4	C	27		Testis 4C	C27	4C27	WTCHG_98545_03
FC1	WTCHG_98545	2	4	BC4	Lib 2_4	4	C	28		Testis 4C	C28	4C28	WTCHG_98545_04
FC1	WTCHG_98545	2	5	BC5	Lib 2_5	4	D	1		Testis 4D	D1	4D1	WTCHG_98545_05
FC1	WTCHG_98545	2	6	BC6	Lib 2_6	4	D	2		Testis 4D	D2	4D2	WTCHG_98545_06
FC1	WTCHG_98545	2	7	BC7	Lib 2_7	4	D	4		Testis 4D	D4	4D4	WTCHG_98545_07
FC1	WTCHG_98545	2	8	BC8	Lib 2_8	4	D	5		Testis 4D	D5	4D5	WTCHG_98545_08
FC1	WTCHG_98545	2	9	BC9	Lib 2_9	4	D	7		Testis 4D	D7	4D7	WTCHG_98545_09
FC1	WTCHG_98545	2	10	BC10	Lib 2_10	4	D	8		Testis 4D	D8	4D8	WTCHG_98545_10
FC1	WTCHG_98545	2	11	BC11	Lib 2_11	4	D	9		Testis 4D	D9	4D9	WTCHG_98545_11
FC1	WTCHG_98545	2	12	BC12	Lib 2_12	4	D	10		Testis 4D	D10	4D10	WTCHG_98545_12
FC1	WTCHG_98545	2	13	BC13	Lib 2_13	4	D	11		Testis 4D	D11	4D11	WTCHG_98545_13
FC1	WTCHG_98545	2	14	BC14	Lib 2_14	4	D	12		Testis 4D	D12	4D12	WTCHG_98545_14
FC1	WTCHG_98545	2	15	BC15	Lib 2_15	4	D	13		Testis 4D	D13	4D13	WTCHG_98545_15
FC1	WTCHG_98545	2	16	BC16	Lib 2_16	4	D	15		Testis 4D	D15	4D15	WTCHG_98545_16
FC1	WTCHG_98545	2	17	BC17	Lib 2_17	4	D	16		Testis 4D	D16	4D16	WTCHG_98545_17
FC1	WTCHG_98545	2	18	BC18	Lib 2_18	4	D	17		Testis 4D	D17	4D17	WTCHG_98545_18
FC1	WTCHG_98546	3	1	BC1	Lib 3_1	4	D	18		Testis 4D	D18	4D18	WTCHG_98546_01
FC1	WTCHG_98546	3	2	BC2	Lib 3_2	4	D	19		Testis 4D	D19	4D19	WTCHG_98546_02
FC1	WTCHG_98546	3	3	BC3	Lib 3_3	4	D	20		Testis 4D	D20	4D20	WTCHG_98546_03
FC1	WTCHG_98546	3	4	BC4	Lib 3_4	4	D	21		Testis 4D	D21	4D21	WTCHG_98546_04
FC1	WTCHG_98546	3	5	BC5	Lib 3_5	4	D	22		Testis 4D	D22	4D22	WTCHG_98546_05
FC1	WTCHG_98546	3	6	BC6	Lib 3_6	4	D	24		Testis 4D	D24	4D24	WTCHG_98546_06
FC1	WTCHG_98546	3	7	BC7	Lib 3_7	4	D	26		Testis 4D	D26	4D26	WTCHG_98546_07
FC1	WTCHG_98546	3	8	BC8	Lib 3_8	4	D	28		Testis 4D	D28	4D28	WTCHG_98546_08
FC1	WTCHG_98546	3	9	BC9	Lib 3_9	4	D	29		Testis 4D	D29	4D29	WTCHG_98546_09
FC1	WTCHG_98546	3	10	BC10	Lib 3_10	4	D	30		Testis 4D	D30	4D30	WTCHG_98546_10
FC1	WTCHG_98546	3	11	BC11	Lib 3_11	4	D	31		Testis 4D	D31	4D31	WTCHG_98546_11
FC1	WTCHG_98546	3	12	BC12	Lib 3_12	4	D	32		Testis 4D	D32	4D32	WTCHG_98546_12
FC1	WTCHG_98546	3	13	BC13	Lib 3_13	4	D	33		Testis 4D	D33	4D33	WTCHG_98546_13
FC1	WTCHG_98546	3	14	BC14	Lib 3_14	4	D	34		Testis 4D	D34	4D34	WTCHG_98546_14
FC1	WTCHG_98546	3	15	BC15	Lib 3_15	4	D	35		Testis 4D	D35	4D35	WTCHG_98546_15
FC1	WTCHG_98546	3	16	BC16	Lib 3_16	4	D	36		Testis 4D	D36	4D36	WTCHG_98546_16
FC1	WTCHG_98546	3	17	BC17	Lib 3_17	4	E	1		Testis 4E	E1	4.00E+01	WTCHG_98546_17
FC1	WTCHG_98546	3	18	BC18	Lib 3_18	4	E	2		Testis 4E	E2	4.00E+02	WTCHG_98546_18
FC1	WTCHG_98547	4	1	BC1	Lib 4_1	4	E	4		Testis 4E	E4	4.00E+04	WTCHG_98547_01
FC1	WTCHG_98547	4	2	BC2	Lib 4_2	4	E	5		Testis 4E	E5	4.00E+05	WTCHG_98547_02
FC1	WTCHG_98547	4	3	BC3	Lib 4_3	4	E	6		Testis 4E	E6	4.00E+06	WTCHG_98547_03
FC1	WTCHG_98547	4	4	BC4	Lib 4_4	4	E	7		Testis 4E	E7	4.00E+07	WTCHG_98547_04
FC1	WTCHG_98547	4	5	BC5	Lib 4_5	4	E	8		Testis 4E	E8	4.00E+08	WTCHG_98547_05
FC1	WTCHG_98547	4	6	BC6	Lib 4_6	4	E	9		Testis 4E	E9	4.00E+09	WTCHG_98547_06
FC1	WTCHG_98547	4	7	BC7	Lib 4_7	4	E	10		Testis 4E	E10	4.00E+10	WTCHG_98547_07
FC1	WTCHG_98547	4	8	BC8	Lib 4_8	4	E	11		Testis 4E	E11	4.00E+11	WTCHG_98547_08
FC1	WTCHG_98547	4	9	BC9	Lib 4_9	4	E	12		Testis 4E	E12	4.00E+12	WTCHG_98547_09
FC1	WTCHG_98547	4	10	BC10	Lib 4_10	4	E	13		Testis 4E	E13	4.00E+13	WTCHG_98547_10
FC1	WTCHG_98547	4	11	BC11	Lib 4_11	4	E	14		Testis 4E	E14	4.00E+14	WTCHG_98547_11
FC1	WTCHG_98547	4	12	BC12	Lib 4_12	4	E	15		Testis 4E	E15	4.00E+15	WTCHG_98547_12
FC1	WTCHG_98547	4	13	BC13	Lib 4_13	4	E	16		Testis 4E	E16	4.00E+16	WTCHG_98547_13
FC1	WTCHG_98547	4	14	BC14	Lib 4_14	4	E	17		Testis 4E	E17	4.00E+17	WTCHG_98547_14
FC1	WTCHG_98547	4	15	BC15	Lib 4_15	4	E	18		Testis 4E	E18	4.00E+18	WTCHG_98547_15
FC1	WTCHG_98547	4	16	BC16	Lib 4_16	4	E	19		Testis 4E	E19	4.00E+19	WTCHG_98547_16
FC1	WTCHG_98547	4	17	BC17	Lib 4_17	4	E	20		Testis 4E	E20	4.00E+20	WTCHG_98547_17
FC1	WTCHG_98547	4	18	BC18	Lib 4_18	4	E	21		Testis 4E	E21	4.00E+21	WTCHG_98547_18
FC1	WTCHG_98548	5	1	BC1	Lib 5_1	4	E	22		Testis 4E	E22	4.00E+22	WTCHG_98548_01
FC1	WTCHG_98548	5	2	BC2	Lib 5_2	4	E	23		Testis 4E	E23	4.00E+23	WTCHG_98548_02
FC1	WTCHG_98548	5	3	BC3	Lib 5_3	4	E	24		Testis 4E	E24	4.00E+24	WTCHG_98548_03
FC1	WTCHG_98548	5	4	BC4	Lib 5_4	4	E	25		Testis 4E	E25	4.00E+25	WTCHG_98548_04
FC1	WTCHG_98548	5	5	BC5	Lib 5_5	4	F	1		Testis 4F	F1	4F1	WTCHG_98548_05
FC1	WTCHG_98548	5	6	BC6	Lib 5_6	4	F	4		Testis 4F	F4	4F4	WTCHG_98548_06
FC1	WTCHG_98548	5	7	BC7	Lib 5_7	4	F	5		Testis 4F	F5	4F5	WTCHG_98548_07
FC1	WTCHG_98548	5	8	BC8	Lib 5_8	4	F	6		Testis 4F	F6	4F6	WTCHG_98548_08
FC1	WTCHG_98548	5	9	BC9	Lib 5_9	4	F	14		Testis 4F	F14	4F14	WTCHG_98548_09
FC1	WTCHG_98548	5	10	BC10	Lib 5_10	4	F	8		Testis 4F	F8	4F8	WTCHG_98548_10
FC1	WTCHG_98548	5	11	BC11	Lib 5_11	4	F	9		Testis 4F	F9	4F9	WTCHG_98548_11
FC1	WTCHG_98548	5	12	BC12	Lib 5_12	4	F	10		Testis 4F	F10	4F10	WTCHG_98548_12
FC1	WTCHG_98548	5	13	BC13	Lib 5_13	4	F	13		Testis 4F	F13	4F13	WTCHG_98548_13
FC1	WTCHG_98548	5	14	BC14	Lib 5_14	4	F	15		Testis 4F	F15	4F15	WTCHG_98548_14
FC1	WTCHG_98548	5	15	BC15	Lib 5_15	4	F	16		Testis 4F	F16	4F16	WTCHG_98548_15
FC1	WTCHG_98548	5	16	BC16	Lib 5_16	4	F	17		Testis 4F	F17	4F17	WTCHG_98548_16
FC1	WTCHG_98548	5	17	BC17	Lib 5_17	4	F	18		Testis 4F	F18	4F18	WTCHG_98548_17
FC1	WTCHG_98548	5	18	BC18	Lib 5_18	4	F	19		Testis 4F	F19	4F19	WTCHG_98548_18
FC1	WTCHG_98549	6	1	BC1	Lib 6_1	4	F	20		Testis 4F	F20	4F20	WTCHG_98549_01
FC1	WTCHG_98549	6	2	BC2	Lib 6_2	4	F	23		Testis 4F	F23	4F23	WTCHG_98549_02
FC1	WTCHG_98549	6	3	BC3	Lib 6_3	4	F	24		Testis 4F	F24	4F24	WTCHG_98549_03
FC1	WTCHG_98549	6	4	BC4	Lib 6_4	4	F	25		Testis 4F	F25	4F25	WTCHG_98549_04
FC1	WTCHG_98549	6	5	BC5	Lib 6_5	4	F	26		Testis 4F	F26	4F26	WTCHG_98549_05
FC1	WTCHG_98549	6	6	BC6	Lib 6_6	4	F	27		Testis 4F	F27	4F27	WTCHG_98549_06
FC1	WTCHG_98549	6	7	BC7	Lib 6_7	4	F	28		Testis 4F	F28	4F28	WTCHG_98549_07
FC1	WTCHG_98549	6	8	BC8	Lib 6_8	4	G	1		Testis 4G	G1	4G1	WTCHG_98549_08
FC1	WTCHG_98549	6	9	BC9	Lib 6_9	4	G	2		Testis 4G	G2	4G2	WTCHG_98549_09
FC1	WTCHG_98549	6	10	BC10	Lib 6_10	4	G	3		Testis 4G	G3	4G3	WTCHG_98549_10
FC1	WTCHG_98549	6	11	BC11	Lib 6_11	4	G	4		Testis 4G	G4	4G4	WTCHG_98549_11
FC1	WTCHG_98549	6	12	BC12	Lib 6_12	4	G	5		Testis 4G	G5	4G5	WTCHG_98549_12
FC1	WTCHG_98549	6	13	BC13	Lib 6_13	4	G	7		Testis 4G	G7	4G7	WTCHG_98549_13
FC1	WTCHG_98549	6	14	BC14	Lib 6_14	4	G	8		Testis 4G	G8	4G8	WTCHG_98549_14
FC1	WTCHG_98549	6	15	BC15	Lib 6_15	4	G	9		Testis 4G	G9	4G9	WTCHG_98549_15
FC1	WTCHG_98549	6	16	BC16	Lib 6_16	4	G	10		Testis 4G	G10	4G10	WTCHG_98549_16
FC1	WTCHG_98549	6	17	BC17	Lib 6_17	4	G	11		Testis 4G	G11	4G11	WTCHG_98549_17
FC1	WTCHG_98549	6	18	BC18	Lib 6_18	4	G	12		Testis 4G	G12	4G12	WTCHG_98549_18
FC1	WTCHG_98550	7	1	BC1	Lib 7_1	4	G	14		Testis 4G	G14	4G14	WTCHG_98550_01
FC1	WTCHG_98550	7	2	BC2	Lib 7_2	4	G	16		Testis 4G	G16	4G16	WTCHG_98550_02
FC1	WTCHG_98550	7	3	BC3	Lib 7_3	4	G	17		Testis 4G	G17	4G17	WTCHG_98550_03
FC1	WTCHG_98550	7	4	BC4	Lib 7_4	4	G	18		Testis 4G	G18	4G18	WTCHG_98550_04
FC1	WTCHG_98550	7	5	BC5	Lib 7_5	4	G	20		Testis 4G	G20	4G20	WTCHG_98550_05
FC1	WTCHG_98550	7	6	BC6	Lib 7_6	14	D	1		Testis 14D	D1	14D1	WTCHG_98550_06
FC1	WTCHG_98550	7	7	BC7	Lib 7_7	14	D	2		Testis 14D	D2	14D2	WTCHG_98550_07
FC1	WTCHG_98550	7	8	BC8	Lib 7_8	14	D	3		Testis 14D	D3	14D3	WTCHG_98550_08
FC1	WTCHG_98550	7	9	BC9	Lib 7_9	14	D	4		Testis 14D	D4	14D4	WTCHG_98550_09
FC1	WTCHG_98550	7	10	BC10	Lib 7_10	14	D	5		Testis 14D	D5	14D5	WTCHG_98550_10
FC1	WTCHG_98550	7	11	BC11	Lib 7_11	14	D	6		Testis 14D	D6	14D6	WTCHG_98550_11
FC1	WTCHG_98550	7	12	BC12	Lib 7_12	14	D	7		Testis 14D	D7	14D7	WTCHG_98550_12
FC1	WTCHG_98550	7	13	BC13	Lib 7_13	14	D	8		Testis 14D	D8	14D8	WTCHG_98550_13
FC1	WTCHG_98550	7	14	BC14	Lib 7_14	14	D	9		Testis 14D	D9	14D9	WTCHG_98550_14
FC1	WTCHG_98550	7	15	BC15	Lib 7_15	14	D	10A		Testis 14D	D10A	14D10A	WTCHG_98550_15
FC1	WTCHG_98550	7	16	BC16	Lib 7_16	14	D	11		Testis 14D	D11	14D11	WTCHG_98550_16
FC1	WTCHG_98550	7	17	BC17	Lib 7_17	14	D	12A		Testis 14D	D12A	14D12A	WTCHG_98550_17
FC1	WTCHG_98550	7	18	BC18	Lib 7_18	14	D	12B		Testis 14D	D12B	14D12B	WTCHG_98550_18
FC1	WTCHG_98551	8	1	BC1	Lib 8_1	10	F	17		Testis 10F	F17	10F17	WTCHG_98551_01
FC1	WTCHG_98551	8	2	BC2	Lib 8_2	10	F	18		Testis 10F	F18	10F18	WTCHG_98551_02
FC1	WTCHG_98551	8	3	BC3	Lib 8_3	10	F	20		Testis 10F	F20	10F20	WTCHG_98551_03
FC1	WTCHG_98551	8	4	BC4	Lib 8_4	10	F	21		Testis 10F	F21	10F21	WTCHG_98551_04
FC1	WTCHG_98551	8	5	BC5	Lib 8_5	10	F	22		Testis 10F	F22	10F22	WTCHG_98551_05
FC1	WTCHG_98551	8	6	BC6	Lib 8_6	10	F	23		Testis 10F	F23	10F23	WTCHG_98551_06
FC1	WTCHG_98551	8	7	BC7	Lib 8_7	10	F	5		Testis 10F	F5	10F5	WTCHG_98551_07
FC1	WTCHG_98551	8	8	BC8	Lib 8_8	10	F	6		Testis 10F	F6	10F6	WTCHG_98551_08
FC1	WTCHG_98551	8	9	BC9	Lib 8_9	10	F	7		Testis 10F	F7	10F7	WTCHG_98551_09
FC1	WTCHG_98551	8	10	BC10	Lib 8_10	10	F	8		Testis 10F	F8	10F8	WTCHG_98551_10
FC1	WTCHG_98551	8	11	BC11	Lib 8_11	10	F	9		Testis 10F	F9	10F9	WTCHG_98551_11
FC1	WTCHG_98551	8	12	BC12	Lib 8_12	10	F	10		Testis 10F	F10	10F10	WTCHG_98551_12
FC1	WTCHG_98551	8	13	BC13	Lib 8_13	10	F	11		Testis 10F	F11	10F11	WTCHG_98551_13
FC1	WTCHG_98551	8	14	BC14	Lib 8_14	10	F	12		Testis 10F	F12	10F12	WTCHG_98551_14
FC1	WTCHG_98551	8	15	BC15	Lib 8_15	10	F	14		Testis 10F	F14	10F14	WTCHG_98551_15
FC1	WTCHG_98551	8	16	BC16	Lib 8_16	10	F	13		Testis 10F	F13	10F13	WTCHG_98551_16
FC1	WTCHG_98551	8	17	BC17	Lib 8_17	10	F	15		Testis 10F	F15	10F15	WTCHG_98551_17
FC1	WTCHG_98551	8	18	BC18	Lib 8_18	10	F	16		Testis 10F	F16	10F16	WTCHG_98551_18
FC2	WTCHG_107218	9	1	BC1	Lib 9_1	14	D	13		Testis 14D	D13	14D13	WTCHG_107218_01
FC2	WTCHG_107218	9	2	BC2	Lib 9_2	14	D	14		Testis 14D	D14	14D14	WTCHG_107218_02
FC2	WTCHG_107218	9	3	BC3	Lib 9_3	14	D	15a		Testis 14D	D15a	14D15a	WTCHG_107218_03
FC2	WTCHG_107218	9	4	BC4	Lib 9_4	14	D	15b		Testis 14D	D15b	14D15b	WTCHG_107218_04
FC2	WTCHG_107218	9	5	BC5	Lib 9_5	14	D	16		Testis 14D	D16	14D16	WTCHG_107218_05
FC2	WTCHG_107218	9	6	BC6	Lib 9_6	14	D	17a		Testis 14D	D17a	14D17a	WTCHG_107218_06
FC2	WTCHG_107218	9	7	BC7	Lib 9_7	14	D	17b		Testis 14D	D17b	14D17b	WTCHG_107218_07
FC2	WTCHG_107218	9	8	BC8	Lib 9_8	14	D	18		Testis 14D	D18	14D18	WTCHG_107218_08
FC2	WTCHG_107218	9	9	BC9	Lib 9_9	14	D	19		Testis 14D	D19	14D19	WTCHG_107218_09
FC2	WTCHG_107218	9	10	BC10	Lib 9_10	14	D	20		Testis 14D	D20	14D20	WTCHG_107218_10
FC2	WTCHG_107218	9	11	BC11	Lib 9_11	14	D	21		Testis 14D	D21	14D21	WTCHG_107218_11
FC2	WTCHG_107218	9	12	BC12	Lib 9_12	14	D	22		Testis 14D	D22	14D22	WTCHG_107218_12
FC2	WTCHG_107218	9	13	BC13	Lib 9_13	14	D	23		Testis 14D	D23	14D23	WTCHG_107218_13
FC2	WTCHG_107218	9	14	BC14	Lib 9_14	14	D	24		Testis 14D	D24	14D24	WTCHG_107218_14
FC2	WTCHG_107218	9	15	BC15	Lib 9_15	14	D	25		Testis 14D	D25	14D25	WTCHG_107218_15
FC2	WTCHG_107218	9	16	BC16	Lib 9_16	14	D	26		Testis 14D	D26	14D26	WTCHG_107218_16
FC2	WTCHG_107218	9	17	BC17	Lib 9_17	14	D	27		Testis 14D	D27	14D27	WTCHG_107218_17
FC2	WTCHG_107218	9	18	BC18	Lib 9_18	14	D	28		Testis 14D	D28	14D28	WTCHG_107218_18
FC2	WTCHG_107219	10	1	BC1	Lib 10_1	14	D	29		Testis 14D	D29	14D29	WTCHG_107219_01
FC2	WTCHG_107219	10	2	BC2	Lib 10_2	14	D	30		Testis 14D	D30	14D30	WTCHG_107219_02
FC2	WTCHG_107219	10	3	BC3	Lib 10_3	10	F	1		Testis 10F	F1	10F1	WTCHG_107219_03
FC2	WTCHG_107219	10	4	BC4	Lib 10_4	10	F	2		Testis 10F	F2	10F2	WTCHG_107219_04
FC2	WTCHG_107219	10	5	BC5	Lib 10_5	10	F	3		Testis 10F	F3	10F3	WTCHG_107219_05
FC2	WTCHG_107219	10	6	BC6	Lib 10_6	10	F	4		Testis 10F	F4	10F4	WTCHG_107219_06
FC2	WTCHG_107219	10	7	BC7	Lib 10_7	10	F	24		Testis 10F	F24	10F24	WTCHG_107219_07
FC2	WTCHG_107219	10	8	BC8	Lib 10_8	10	F	25		Testis 10F	F25	10F25	WTCHG_107219_08
FC2	WTCHG_107219	10	9	BC9	Lib 10_9	10	F	26		Testis 10F	F26	10F26	WTCHG_107219_09
FC2	WTCHG_107219	10	10	BC10	Lib 10_10	10	F	27		Testis 10F	F27	10F27	WTCHG_107219_10
FC2	WTCHG_107219	10	11	BC11	Lib 10_11	10	F	28		Testis 10F	F28	10F28	WTCHG_107219_11
FC2	WTCHG_107219	10	12	BC12	Lib 10_12	10	F	29		Testis 10F	F29	10F29	WTCHG_107219_12
FC2	WTCHG_107219	10	13	BC13	Lib 10_13	10	F	30a		Testis 10F	F30a	10F30a	WTCHG_107219_13
FC2	WTCHG_107219	10	14	BC14	Lib 10_14	10	F	30b		Testis 10F	F30b	10F30b	WTCHG_107219_14
FC2	WTCHG_107219	10	15	BC15	Lib 10_15	3	D	1		Testis 3D	D1	3D1	WTCHG_107219_15
FC2	WTCHG_107219	10	16	BC16	Lib 10_16	3	D	2		Testis 3D	D2	3D2	WTCHG_107219_16
FC2	WTCHG_107219	10	17	BC17	Lib 10_17	3	D	3		Testis 3D	D3	3D3	WTCHG_107219_17
FC2	WTCHG_107219	10	18	BC18	Lib 10_18	3	D	4		Testis 3D	D4	3D4	WTCHG_107219_18
FC2	WTCHG_107220	11	1	BC1	Lib 11_1	3	D	5		Testis 3D	D5	3D5	WTCHG_107220_01
FC2	WTCHG_107220	11	2	BC2	Lib 11_2	3	D	6		Testis 3D	D6	3D6	WTCHG_107220_02
FC2	WTCHG_107220	11	3	BC3	Lib 11_3	3	D	7		Testis 3D	D7	3D7	WTCHG_107220_03
FC2	WTCHG_107220	11	4	BC4	Lib 11_4	3	D	8		Testis 3D	D8	3D8	WTCHG_107220_04
FC2	WTCHG_107220	11	5	BC5	Lib 11_5	3	D	9		Testis 3D	D9	3D9	WTCHG_107220_05
FC2	WTCHG_107220	11	6	BC6	Lib 11_6	3	D	10		Testis 3D	D10	3D10	WTCHG_107220_06
FC2	WTCHG_107220	11	7	BC7	Lib 11_7	3	D	11		Testis 3D	D11	3D11	WTCHG_107220_07
FC2	WTCHG_107220	11	8	BC8	Lib 11_8	3	D	12		Testis 3D	D12	3D12	WTCHG_107220_08
FC2	WTCHG_107220	11	9	BC9	Lib 11_9	3	D	13		Testis 3D	D13	3D13	WTCHG_107220_09
FC2	WTCHG_107220	11	10	BC10	Lib 11_10	3	D	14		Testis 3D	D14	3D14	WTCHG_107220_10
FC2	WTCHG_107220	11	11	BC11	Lib 11_11	3	D	15		Testis 3D	D15	3D15	WTCHG_107220_11
FC2	WTCHG_107220	11	12	BC12	Lib 11_12	3	D	16		Testis 3D	D16	3D16	WTCHG_107220_12
FC2	WTCHG_107220	11	13	BC13	Lib 11_13	3	D	17		Testis 3D	D17	3D17	WTCHG_107220_13
FC2	WTCHG_107220	11	14	BC14	Lib 11_14	3	D	18		Testis 3D	D18	3D18	WTCHG_107220_14
FC2	WTCHG_107220	11	15	BC15	Lib 11_15	3	D	19		Testis 3D	D19	3D19	WTCHG_107220_15
FC2	WTCHG_107220	11	16	BC16	Lib 11_16	3	D	20		Testis 3D	D20	3D20	WTCHG_107220_16
FC2	WTCHG_107220	11	17	BC17	Lib 11_17	3	D	21		Testis 3D	D21	3D21	WTCHG_107220_17
FC2	WTCHG_107220	11	18	BC18	Lib 11_18	3	D	22		Testis 3D	D22	3D22	WTCHG_107220_18
FC2	WTCHG_107221	12	1	BC1	Lib 12_1	3	D	23A		Testis 3D	D23A	3D23A	WTCHG_107221_01
FC2	WTCHG_107221	12	2	BC2	Lib 12_2	3	D	24A		Testis 3D	D24A	3D24A	WTCHG_107221_02
FC2	WTCHG_107221	12	3	BC3	Lib 12_3	3	D	25		Testis 3D	D25	3D25	WTCHG_107221_03
FC2	WTCHG_107221	12	4	BC4	Lib 12_4	3	D	26		Testis 3D	D26	3D26	WTCHG_107221_04
FC2	WTCHG_107221	12	5	BC5	Lib 12_5	3	D	27		Testis 3D	D27	3D27	WTCHG_107221_05
FC2	WTCHG_107221	12	6	BC6	Lib 12_6	3	D	28		Testis 3D	D28	3D28	WTCHG_107221_06
FC2	WTCHG_107221	12	7	BC7	Lib 12_7	3	D	29		Testis 3D	D29	3D29	WTCHG_107221_07
FC2	WTCHG_107221	12	8	BC8	Lib 12_8	3	D	30		Testis 3D	D30	3D30	WTCHG_107221_08
FC2	WTCHG_107221	12	9	BC9	Lib 12_9	3	D	31		Testis 3D	D31	3D31	WTCHG_107221_09
FC2	WTCHG_107221	12	10	BC10	Lib 12_10	3	D	32		Testis 3D	D32	3D32	WTCHG_107221_10
FC2	WTCHG_107221	12	11	BC11	Lib 12_11	5	J	1		Testis 5J	J1	5J1	WTCHG_107221_11
FC2	WTCHG_107221	12	12	BC12	Lib 12_12	5	J	2		Testis 5J	J2	5J2	WTCHG_107221_12
FC2	WTCHG_107221	12	13	BC13	Lib 12_13	5	J	3		Testis 5J	J3	5J3	WTCHG_107221_13
FC2	WTCHG_107221	12	14	BC14	Lib 12_14	5	J	4		Testis 5J	J4	5J4	WTCHG_107221_14
FC2	WTCHG_107221	12	15	BC15	Lib 12_15	5	J	5		Testis 5J	J5	5J5	WTCHG_107221_15
FC2	WTCHG_107221	12	16	BC16	Lib 12_16	5	J	6		Testis 5J	J6	5J6	WTCHG_107221_16
FC2	WTCHG_107221	12	17	BC17	Lib 12_17	5	J	9		Testis 5J	J9	5J9	WTCHG_107221_17
FC2	WTCHG_107221	12	18	BC18	Lib 12_18	5	J	10		Testis 5J	J10	5J10	WTCHG_107221_18
FC2	WTCHG_107222	13	1	BC1	Lib 13_1	5	J	11		Testis 5J	J11	5J11	WTCHG_107222_01
FC2	WTCHG_107222	13	2	BC2	Lib 13_2	5	J	12		Testis 5J	J12	5J12	WTCHG_107222_02
FC2	WTCHG_107222	13	3	BC3	Lib 13_3	5	J	16		Testis 5J	J16	5J16	WTCHG_107222_03
FC2	WTCHG_107222	13	4	BC4	Lib 13_4	5	J	17		Testis 5J	J17	5J17	WTCHG_107222_04
FC2	WTCHG_107222	13	5	BC5	Lib 13_5	5	J	18		Testis 5J	J18	5J18	WTCHG_107222_05
FC2	WTCHG_107222	13	6	BC6	Lib 13_6	5	J	19		Testis 5J	J19	5J19	WTCHG_107222_06
FC2	WTCHG_107222	13	7	BC7	Lib 13_7	5	J	20		Testis 5J	J20	5J20	WTCHG_107222_07
FC2	WTCHG_107222	13	8	BC8	Lib 13_8	5	J	22		Testis 5J	J22	5J22	WTCHG_107222_08
FC2	WTCHG_107222	13	9	BC9	Lib 13_9	5	J	23		Testis 5J	J23	5J23	WTCHG_107222_09
FC2	WTCHG_107222	13	10	BC10	Lib 13_10	5	J	24		Testis 5J	J24	5J24	WTCHG_107222_10
FC2	WTCHG_107222	13	11	BC11	Lib 13_11	5	J	25		Testis 5J	J25	5J25	WTCHG_107222_11
FC2	WTCHG_107222	13	12	BC12	Lib 13_12	5	J	26		Testis 5J	J26	5J26	WTCHG_107222_12
FC2	WTCHG_107222	13	13	BC13	Lib 13_13	5	J	27		Testis 5J	J27	5J27	WTCHG_107222_13
FC2	WTCHG_107222	13	14	BC14	Lib 13_14	4	B	6		Testis 4B	B6	4B6	WTCHG_107222_14
FC2	WTCHG_107222	13	15	BC15	Lib 13_15	4	B	7		Testis 4B	B7	4B7	WTCHG_107222_15
FC2	WTCHG_107222	13	16	BC16	Lib 13_16	4	B	9		Testis 4B	B9	4B9	WTCHG_107222_16
FC2	WTCHG_107222	13	17	BC17	Lib 13_17	4	B	13		Testis 4B	B13	4B13	WTCHG_107222_17
FC2	WTCHG_107222	13	18	BC18	Lib 13_18	4	B	14		Testis 4B	B14	4B14	WTCHG_107222_18
FC2	WTCHG_107223	14	1	BC1	Lib 14_1	4	B	15		Testis 4B	B15	4B15	WTCHG_107223_01
FC2	WTCHG_107223	14	2	BC2	Lib 14_2	4	B	16		Testis 4B	B16	4B16	WTCHG_107223_02
FC2	WTCHG_107223	14	3	BC3	Lib 14_3	4	B	17		Testis 4B	B17	4B17	WTCHG_107223_03
FC2	WTCHG_107223	14	4	BC4	Lib 14_4	4	B	18		Testis 4B	B18	4B18	WTCHG_107223_04
FC2	WTCHG_107223	14	5	BC5	Lib 14_5	4	B	20		Testis 4B	B20	4B20	WTCHG_107223_05
FC2	WTCHG_107223	14	6	BC6	Lib 14_6	4	B	21		Testis 4B	B21	4B21	WTCHG_107223_06
FC2	WTCHG_107223	14	7	BC7	Lib 14_7	4	B	1		Testis 4B	B1	4B1	WTCHG_107223_07
FC2	WTCHG_107223	14	8	BC8	Lib 14_8	4	B	3		Testis 4B	B3	4B3	WTCHG_107223_08
FC2	WTCHG_107223	14	9	BC9	Lib 14_9	4	B	4		Testis 4B	B4	4B4	WTCHG_107223_09
FC2	WTCHG_107223	14	10	BC10	Lib 14_10	4	B	10		Testis 4B	B10	4B10	WTCHG_107223_10
FC2	WTCHG_107223	14	11	BC11	Lib 14_11	4	B	12		Testis 4B	B12	4B12	WTCHG_107223_11
FC2	WTCHG_107223	14	12	BC12	Lib 14_12	4	F	7		Testis 4F	F7	4F7	WTCHG_107223_12
FC2	WTCHG_107223	14	13	BC13	Lib 14_13	4	C	1		Testis 4C	C1	4C1	WTCHG_107223_13
FC2	WTCHG_107223	14	14	BC14	Lib 14_14	4	C	6		Testis 4C	C6	4C6	WTCHG_107223_14
FC2	WTCHG_107223	14	15	BC15	Lib 14_15	4	C	8		Testis 4C	C8	4C8	WTCHG_107223_15
FC2	WTCHG_107223	14	16	BC16	Lib 14_16	4	C	11		Testis 4C	C11	4C11	WTCHG_107223_16
FC2	WTCHG_107223	14	17	BC17	Lib 14_17	4	C	2		Testis 4C	C2	4C2	WTCHG_107223_17
FC2	WTCHG_107223	14	18	BC18	Lib 14_18	4	C	3		Testis 4C	C3	4C3	WTCHG_107223_18
FC2	WTCHG_107224	15	1	BC1	LIB 15_1	4	F	21		Testis 4F	F21	4F21	WTCHG_107224_01
FC2	WTCHG_107224	15	2	BC2	LIB 15_2	4	F	22		Testis 4F	F22	4F22	WTCHG_107224_02
FC2	WTCHG_107224	15	3	BC3	LIB 15_3	4	G	6		Testis 4G	G6	4G6	WTCHG_107224_03
FC2	WTCHG_107224	15	4	BC4	LIB 15_4	4	G	13		Testis 4G	G13	4G13	WTCHG_107224_04
FC2	WTCHG_107224	15	5	BC5	LIB 15_5	4	G	15		Testis 4G	G15	4G15	WTCHG_107224_05
FC2	WTCHG_107224	15	6	BC6	LIB 15_6	4	G	19		Testis 4G	G19	4G19	WTCHG_107224_06
FC2	WTCHG_107224	15	7	BC7	LIB 15_7	14	D	10b		Testis 14D	D10b	14D10b	WTCHG_107224_07
FC2	WTCHG_107224	15	8	BC8	LIB 15_8	5	J	7		Testis 5J	J7	5J7	WTCHG_107224_08
FC2	WTCHG_107224	15	9	BC9	LIB 15_9	5	J	8		Testis 5J	J8	5J8	WTCHG_107224_09
FC2	WTCHG_107224	15	10	BC10	LIB 15_10	5	J	13		Testis 5J	J13	5J13	WTCHG_107224_10
FC2	WTCHG_107224	15	11	BC11	LIB 15_11	5	J	14		Testis 5J	J14	5J14	WTCHG_107224_11
FC2	WTCHG_107224	15	12	BC12	LIB 15_12	5	J	15		Testis 5J	J15	5J15	WTCHG_107224_12
FC2	WTCHG_107224	15	13	BC13	LIB 15_13	5	J	21		Testis 5J	J21	5J21	WTCHG_107224_13
FC2	WTCHG_107224	15	14	BC14	LIB 15_14	4	D	3		Testis 4D	D3	4D3	WTCHG_107224_14
FC2	WTCHG_107224	15	15	BC15	LIB 15_15	4	D	6		Testis 4D	D6	4D6	WTCHG_107224_15
FC2	WTCHG_107224	15	16	BC16	LIB 15_16	4	D	14		Testis 4D	D14	4D14	WTCHG_107224_16
FC2	WTCHG_107224	15	17	BC17	LIB 15_17	4	D	23		Testis 4D	D23	4D23	WTCHG_107224_17
FC2	WTCHG_107224	15	18	BC18	LIB 15_18	4	D	25		Testis 4D	D25	4D25	WTCHG_107224_18
FC2	WTCHG_107225	16	1	BC1	Lib 16_1	4	D	27		Testis 4D	D27	4D27	WTCHG_107225_01
FC2	WTCHG_107225	16	2	BC2	Lib 16_2	4	E	3		Testis 4E	E3	4.00E+03	WTCHG_107225_02
FC2	WTCHG_107225	16	3	BC3	Lib 16_3	4	F	2		Testis 4F	F2	4F2	WTCHG_107225_03
FC2	WTCHG_107225	16	4	BC4	Lib 16_4	4	F	3		Testis 4F	F3	4F3	WTCHG_107225_04
FC2	WTCHG_107225	16	5	BC5	Lib 16_5	4	F	11		Testis 4F	F11	4F11	WTCHG_107225_05
FC2	WTCHG_107225	16	6	BC6	Lib 16_6	4	F	12		Testis 4F	F12	4F12	WTCHG_107225_06
FC2	WTCHG_107225	16	7	BC7	Lib 16_7	4	D	4R		Testis 4D	D4R	4D4R	WTCHG_107225_07
FC2	WTCHG_107225	16	8	BC8	Lib 16_8	4	D	10R		Testis 4D	D10R	4D10R	WTCHG_107225_08
FC2	WTCHG_107225	16	9	BC9	Lib 16_9	4	D	13R		Testis 4D	D13R	4D13R	WTCHG_107225_09
FC2	WTCHG_107225	16	10	BC10	Lib 16_10	4	D	28R		Testis 4D	D28R	4D28R	WTCHG_107225_10
FC2	WTCHG_107225	16	11	BC11	Lib 16_11	3	D	5R		Testis 3D	D5R	3D5R	WTCHG_107225_11
FC2	WTCHG_107225	16	12	BC12	Lib 16_12	3	D	13R		Testis 3D	D13R	3D13R	WTCHG_107225_12
FC2	WTCHG_107225	16	13	BC13	Lib 16_13	3	D	16R		Testis 3D	D16R	3D16R	WTCHG_107225_13
FC2	WTCHG_107225	16	14	BC14	Lib 16_14	3	D	32R		Testis 3D	D32R	3D32R	WTCHG_107225_14
FC2	WTCHG_107225	16	15	BC15	Lib 16_15	5	J	17R		Testis 5J	J17R	5J17R	WTCHG_107225_15
FC2	WTCHG_107225	16	16	BC16	Lib 16_16	5	J	25R		Testis 5J	J25R	5J25R	WTCHG_107225_16
FC2	WTCHG_107225	16	17	BC17	Lib 16_17	5	J	26R		Testis 5J	J26R	5J26R	WTCHG_107225_17
FC2	WTCHG_107225	16	18	BC18	Lib 16_18	5	J	27R		Testis 5J	J27R	5J27R	WTCHG_107225_18
